# Supplementary material for: YX-112, a novel celastrol-derived PROTAC, inhibits the development of triple-negative breast cancer by targeting the degradation of multiple proteins
Source: Front Pharmacol. 2025 Apr 15;16:1571135. doi: 10.3389/fphar.2025.1571135 (PMC12037497; doi:10.3389/fphar.2025.1571135)
Supplement: Supplementary file 2 [file DataSheet2.zip]

Archive with 38 entries (29 files):
- raw data/
- raw data/DIA Proteomics/
- raw data/DIA Proteomics/DEPs.xlsx
- raw data/DIA Proteomics/GO/
- raw data/DIA Proteomics/GO/BP/
- raw data/DIA Proteomics/GO/BP/bp.xlsx
- raw data/DIA Proteomics/GO/BP/bp_Expressed.xls.xls
- raw data/DIA Proteomics/GO/BP/bp_levels_bar.png
- raw data/DIA Proteomics/GO/BP/bp_pie.png
- raw data/DIA Proteomics/GO/CC/
- raw data/DIA Proteomics/GO/CC/cc.xlsx
- raw data/DIA Proteomics/GO/CC/cc_Expressed.xls.xls
- raw data/DIA Proteomics/GO/CC/cc_levels_bar.png
- raw data/DIA Proteomics/GO/CC/cc_pie.png
- raw data/DIA Proteomics/GO/MF/
- raw data/DIA Proteomics/GO/MF/mf.xlsx
- raw data/DIA Proteomics/GO/MF/mf_Expressed.xls.xls
- raw data/DIA Proteomics/GO/MF/mf_levels_bar.png
- raw data/DIA Proteomics/GO/MF/mf_pie.png
- raw data/DIA Proteomics/GO/all_go_bar.png
- raw data/DIA Proteomics/KEGG/
- raw data/DIA Proteomics/KEGG/KEEG.png
- raw data/DIA Proteomics/KEGG/KEGG.pdf
- raw data/DIA Proteomics/KEGG/Kegg.xlsx
- raw data/DIA Proteomics/KEGG/kegg240730231625.bubble.png
- raw data/DIA Proteomics/KEGG/kegg_Expressed.xls.xls
- raw data/DIA Proteomics/KEGG/kegg_class.png
- raw data/DIA Proteomics/KEGG/kegg_pie.png
- raw data/DIA Proteomics/PPI/
- raw data/DIA Proteomics/PPI/ppi.png
- raw data/DIA Proteomics/PPI/ppi.xlsx
- raw data/DIA Proteomics/foldchange_bar.png
- raw data/DIA Proteomics/statistical_summary.png
- raw data/DIA Proteomics/summary.xlsx
- raw data/WB raw data/
- raw data/WB raw data/Raw data of Western Blots Images-Figure 6A.jpg
- raw data/WB raw data/Raw data of Western Blots Images-Figure 6B.jpg
- raw data/WB raw data/Raw data of Western Blots Images-Figure S1.jpg
