# Supplementary material for: YX-112, a novel celastrol-derived PROTAC, inhibits the development of triple-negative breast cancer by targeting the degradation of multiple proteins
Source: Front Pharmacol. 2025 Apr 15;16:1571135. doi: 10.3389/fphar.2025.1571135 (PMC12037497; doi:10.3389/fphar.2025.1571135)
Supplement: Supplementary file 2 [file DataSheet2.zip › raw data/DIA Proteomics/DEPs.xlsx]

## Sheet: MDA-MB231 CE4vsC(FC≥1.5&P<0.05)
Protein.Group	Protein.Names	Genes	First.Protein.Description	MDA-MB231 C-1	MDA-MB231 C-2	MDA-MB231 C-3	MDA-MB231 CE4-1	MDA-MB231 CE4-2	MDA-MB231 CE4-3	Normalized MDA-MB231 C-1	Normalized MDA-MB231 C-2	Normalized MDA-MB231 C-3	Normalized MDA-MB231 CE4-1	Normalized MDA-MB231 CE4-2	Normalized MDA-MB231 CE4-3	FC(MDA-MB231 CE4 VS MDA-MB231 C)	P Value
O00459	P85B_HUMAN	PIK3R2	Phosphatidylinositol 3-kinase regulatory subunit beta	263399	992049	773895	0	0	95705.4	6.19791e-06	1.66423e-05	1.77877e-05	0	0	1.97562e-06	0.0486272	0.0262978
O14757	CHK1_HUMAN	CHEK1	Serine/threonine-protein kinase Chk1	417988	956852	713597	0	0	0	9.83547e-06	1.60518e-05	1.64017e-05	0	0	0	0	0.00271653
O43572	AKA10_HUMAN	AKAP10	A-kinase anchor protein 10, mitochondrial	360144	729160	741585	242945	0	0	8.47437e-06	1.22321e-05	1.7045e-05	6.74934e-06	0	0	0.178783	0.036717
O60292	SI1L3_HUMAN	SIPA1L3	Signal-induced proliferation-associated 1-like protein 3	554811	553737	752403	0	0	384186	1.3055e-05	9.2893e-06	1.72937e-05	0	0	7.93065e-06	0.200077	0.0395708
O60353	FZD6_HUMAN	FZD6	Frizzled-6	638887	1093520	757177	372043	0	268027	1.50333e-05	1.83445e-05	1.74034e-05	1.03359e-05	0	5.53281e-06	0.312491	0.020818
O60502	OGA_HUMAN	OGA	Protein O-GlcNAcase	16572400	16361900	11487600	6188010	5961310	9344950	0.000389957	0.000274482	0.000264038	0.000171911	0.000167149	0.000192905	0.572944	0.0324419
O75083	WDR1_HUMAN	WDR1	WD repeat-containing protein 1	27782000	53801600	39059200	23308200	17869700	23808200	0.000653725	0.000902557	0.00089776	0.000647533	0.000501047	0.000491466	0.668304	0.0481417
O94829	IPO13_HUMAN	IPO13	Importin-13	438912	1082270	706270	335421	150760	356029	1.03278e-05	1.81558e-05	1.62333e-05	9.31845e-06	4.22714e-06	7.34941e-06	0.467273	0.0462348
O95067	CCNB2_HUMAN	CCNB2	G2/mitotic-specific cyclin-B2	1017170	2581000	1767570	673412	478295	0	2.39345e-05	4.3298e-05	4.06269e-05	1.87083e-05	1.34109e-05	0	0.297787	0.0373526
O95070	YIF1A_HUMAN	YIF1A	Protein YIF1A	650665	729682	597740	284084	0	405663	1.53105e-05	1.22409e-05	1.37388e-05	7.89224e-06	0	8.37399e-06	0.393949	0.0431983
O95359	TACC2_HUMAN	TACC2	Transforming acidic coiled-coil-containing protein 2	133993	314426	122206	0	0	87232	3.15292e-06	5.2747e-06	2.80886e-06	0	0	1.80071e-06	0.160255	0.0323142
P07992	ERCC1_HUMAN	ERCC1	DNA excision repair protein ERCC-1	527555	489882	396344	0	0	0	1.24136e-05	8.21809e-06	9.10981e-06	0	0	0	0	0.00147995
P09601	HMOX1_HUMAN	HMOX1	Heme oxygenase 1	0	0	0	542391	931444	865293	0	0	0	1.50684e-05	2.61167e-05	1.7862e-05	#DIV/0!	0.00404223
P11586	C1TC_HUMAN	MTHFD1	C-1-tetrahydrofolate synthase, cytoplasmic	31198700	55666900	46894600	23742200	18683500	26505800	0.000734121	0.000933849	0.00107785	0.00065959	0.000523865	0.000547152	0.630269	0.0351803
P11802	CDK4_HUMAN	CDK4	Cyclin-dependent kinase 4	518461	828081	490125	337697	237202	344244	1.21997e-05	1.38916e-05	1.12653e-05	9.38168e-06	6.65088e-06	7.10613e-06	0.619401	0.014261
P15336	ATF2_HUMAN	ATF2	Cyclic AMP-dependent transcription factor ATF-2	140686	0	0	137134	194270	264829	3.31041e-06	0	0	3.80977e-06	5.44712e-06	5.46679e-06	4.44769	0.0366933
P15735	PHKG2_HUMAN	PHKG2	Phosphorylase b kinase gamma catalytic chain, liver/testis isoform	294963	378431	301925	0	0	0	6.94063e-06	6.34843e-06	6.93963e-06	0	0	0	0	4.36736e-06
P18440	ARY1_HUMAN	NAT1	Arylamine N-acetyltransferase 1	483848	1123790	887442	0	0	470951	1.13852e-05	1.88523e-05	2.03975e-05	0	0	9.72171e-06	0.191996	0.0331247
P27707	DCK_HUMAN	DCK	Deoxycytidine kinase	2237830	3164050	3055990	1281160	1408020	1384840	5.26573e-05	5.3079e-05	7.02407e-05	3.55924e-05	3.94793e-05	2.85869e-05	0.589046	0.021842
P28702	RXRB_HUMAN	RXRB	Retinoic acid receptor RXR-beta	601624	1042430	900321	0	0	0	1.41565e-05	1.74874e-05	2.06935e-05	0	0	0	0	0.000761204
P30281	CCND3_HUMAN	CCND3	G1/S-specific cyclin-D3	225477	369792	159549	0	0	0	5.30559e-06	6.2035e-06	3.66717e-06	0	0	0	0	0.00242571
P31641	SC6A6_HUMAN	SLC6A6	Sodium- and chloride-dependent taurine transporter	499657	1124930	928868	284089	380319	385906	1.17572e-05	1.88714e-05	2.13497e-05	7.89238e-06	1.06637e-05	7.96615e-06	0.510256	0.048148
P33993	MCM7_HUMAN	MCM7	DNA replication licensing factor MCM7	3143510	5993330	5671580	2337940	1504520	2322940	7.39684e-05	0.000100542	0.000130359	6.49511e-05	4.21851e-05	4.79518e-05	0.508703	0.0475059
P39060	COIA1_HUMAN	COL18A1	Collagen alpha-1(XVIII) chain	137759	342012	160801	0	0	0	3.24154e-06	5.73747e-06	3.69595e-06	0	0	0	0	0.00531204
P40337	VHL_HUMAN	VHL	von Hippel-Lindau disease tumor suppressor	145822	426528	291612	0	0	0	3.43127e-06	7.15529e-06	6.70259e-06	0	0	0	0	0.00797338
P41134	ID1_HUMAN	ID1	DNA-binding protein inhibitor ID-1	192954	208790	131205	0	0	0	4.54031e-06	3.50259e-06	3.0157e-06	0	0	0	0	0.00120564
P41226	UBA7_HUMAN	UBA7	Ubiquitin-like modifier-activating enzyme 7	738076	1475790	1419850	522467	0	0	1.73673e-05	2.47573e-05	3.26347e-05	1.45148e-05	0	0	0.194154	0.0373616
P41240	CSK_HUMAN	CSK	Tyrosine-protein kinase CSK	3404870	5238610	4173270	2479830	1820000	2537460	8.01183e-05	8.78811e-05	9.5921e-05	6.8893e-05	5.10308e-05	5.23801e-05	0.652863	0.0140995
P49327	FAS_HUMAN	FASN	Fatty acid synthase	15840500	29386300	24236400	10346100	8223810	11020500	0.000372735	0.000492974	0.000557064	0.000287429	0.000230587	0.000227493	0.523982	0.0170927
P50613	CDK7_HUMAN	CDK7	Cyclin-dependent kinase 7	3690810	6169040	4346060	2720090	2305990	1816790	8.68466e-05	0.00010349	9.98925e-05	7.55678e-05	6.46574e-05	3.75035e-05	0.612374	0.0389541
P51151	RAB9A_HUMAN	RAB9A	Ras-related protein Rab-9A	566733	1153560	743426	0	278425	0	1.33355e-05	1.93517e-05	1.70874e-05	0	7.80673e-06	0	0.156842	0.0111818
Q00535	CDK5_HUMAN	CDK5	Cyclin-dependent kinase 5	1302520	2704730	1651930	1032240	430269	855631	3.0649e-05	4.53736e-05	3.7969e-05	2.8677e-05	1.20643e-05	1.76626e-05	0.512353	0.0457833
Q00653	NFKB2_HUMAN	NFKB2	Nuclear factor NF-kappa-B p100 subunit	724080	1491660	1113070	428680	508306	666046	1.7038e-05	2.50236e-05	2.55835e-05	1.19093e-05	1.42523e-05	1.3749e-05	0.590001	0.0315711
Q01432	AMPD3_HUMAN	AMPD3	AMP deaminase 3	404174	699063	476516	0	0	0	9.51042e-06	1.17272e-05	1.09525e-05	0	0	0	0	7.86356e-05
Q04726	TLE3_HUMAN	TLE3	Transducin-like enhancer protein 3	2670880	4170710	2892440	1938760	1620430	1183500	6.28472e-05	6.99664e-05	6.64816e-05	5.38614e-05	4.54351e-05	2.44307e-05	0.620823	0.0486979
Q08AE8	SPIR1_HUMAN	SPIRE1	Protein spire homolog 1	385076	801145	473874	183539	0	342592	9.06103e-06	1.34397e-05	1.08918e-05	5.09896e-06	0	7.07203e-06	0.364482	0.0452114
Q08AG7	MZT1_HUMAN	MZT1	Mitotic-spindle organizing protein 1	0	547164	0	899010	660864	967425	0	9.17903e-06	0	2.49757e-05	1.85299e-05	1.99703e-05	6.91531	0.00756556
Q12768	WASC5_HUMAN	WASHC5	WASH complex subunit 5	401056	967384	654874	247736	0	299899	9.43705e-06	1.62285e-05	1.5052e-05	6.88244e-06	0	6.19073e-06	0.32107	0.0383407
Q13112	CAF1B_HUMAN	CHAF1B	Chromatin assembly factor 1 subunit B	1653810	3858280	3521680	0	0	0	3.8915e-05	6.47252e-05	8.09444e-05	0	0	0	0	0.00734508
Q13459	MYO9B_HUMAN	MYO9B	Unconventional myosin-IXb	247571	544432	539222	0	0	0	5.82547e-06	9.1332e-06	1.23938e-05	0	0	0	0	0.00859487
Q13627	DYR1A_HUMAN	DYRK1A	Dual specificity tyrosine-phosphorylation-regulated kinase 1A	182559	455690	321873	0	0	0	4.29571e-06	7.6445e-06	7.39812e-06	0	0	0	0	0.00392508
Q13825	AUHM_HUMAN	AUH	Methylglutaconyl-CoA hydratase, mitochondrial	5787750	14251000	13337300	0	0	0	0.000136189	0.00023907	0.000306553	0	0	0	0	0.0101197
Q14141	SEPT6_HUMAN	SEPTIN6	Septin-6	324086	573473	276710	0	0	0	7.62591e-06	9.62038e-06	6.36007e-06	0	0	0	0	0.00115494
Q14145	KEAP1_HUMAN	KEAP1	Kelch-like ECH-associated protein 1	1768990	4119550	2882260	1210380	1161730	1147800	4.16252e-05	6.91081e-05	6.62476e-05	3.3626e-05	3.25736e-05	2.36937e-05	0.507927	0.0351876
Q14156	EFR3A_HUMAN	EFR3A	Protein EFR3 homolog A	1028110	1478080	975296	0	0	0	2.4192e-05	2.47958e-05	2.24168e-05	0	0	0	0	4.82861e-06
Q14554	PDIA5_HUMAN	PDIA5	Protein disulfide-isomerase A5	880222	2485020	1584440	717084	0	0	2.07121e-05	4.16878e-05	3.64177e-05	1.99216e-05	0	0	0.201599	0.0453281
Q14694	UBP10_HUMAN	USP10	Ubiquitin carboxyl-terminal hydrolase 10	1332640	2140130	1443600	993782	751677	887032	3.13577e-05	3.59021e-05	3.31806e-05	2.76086e-05	2.10762e-05	1.83108e-05	0.667018	0.0218198
Q15004	PAF15_HUMAN	PCLAF	PCNA-associated factor	788895	929691	641648	997580	919888	1125120	1.85631e-05	1.55962e-05	1.4748e-05	2.77141e-05	2.57926e-05	2.32255e-05	1.56893	0.00596527
Q15047	SETB1_HUMAN	SETDB1	Histone-lysine N-methyltransferase SETDB1	317406	833464	448194	0	0	0	7.46872e-06	1.39819e-05	1.03016e-05	0	0	0	0	0.00494903
Q16875	F263_HUMAN	PFKFB3	6-phosphofructo-2-kinase/fructose-2,6-bisphosphatase 3	1665770	1316870	1335280	0	0	944321	3.91964e-05	2.20914e-05	3.06909e-05	0	0	1.94934e-05	0.211933	0.0415295
Q2NKX8	ERC6L_HUMAN	ERCC6L	DNA excision repair protein ERCC-6-like	1071020	1922990	1311520	752883	615044	928661	2.52016e-05	3.22594e-05	3.01448e-05	2.09161e-05	1.72452e-05	1.91701e-05	0.654424	0.0126041
Q2TAZ0	ATG2A_HUMAN	ATG2A	Autophagy-related protein 2 homolog A	793051	1178210	1048770	614262	410022	640019	1.86609e-05	1.97652e-05	2.41056e-05	1.7065e-05	1.14966e-05	1.32117e-05	0.668034	0.0416393
Q2VPB7	AP5B1_HUMAN	AP5B1	AP-5 complex subunit beta-1	172555	384926	320121	0	0	185629	4.06031e-06	6.45738e-06	7.35785e-06	0	0	3.83189e-06	0.214365	0.0439744
Q5EBL8	PDZ11_HUMAN	PDZD11	PDZ domain-containing protein 11	750295	1037500	414161	896557	834945	1363360	1.76548e-05	1.74047e-05	9.51933e-06	2.49076e-05	2.34109e-05	2.81435e-05	1.71521	0.0243206
Q5T447	HECD3_HUMAN	HECTD3	E3 ubiquitin-protein ligase HECTD3	1013750	1456670	946770	561690	239625	737234	2.38541e-05	2.44366e-05	2.17611e-05	1.56045e-05	6.71882e-06	1.52185e-05	0.535916	0.0227863
Q5W0V3	FHI2A_HUMAN	FHIP2A	FHF complex subunit HOOK interacting protein 2A	462399	1051920	776297	215984	328198	341869	1.08805e-05	1.76466e-05	1.78429e-05	6.00033e-06	9.20231e-06	7.05711e-06	0.480046	0.0314617
Q68CZ2	TENS3_HUMAN	TNS3	Tensin-3	1324170	2802420	1972160	739546	626896	1012220	3.11584e-05	4.70124e-05	4.53293e-05	2.05456e-05	1.75775e-05	2.0895e-05	0.477878	0.0138686
Q7RTN6	STRAA_HUMAN	STRADA	STE20-related kinase adapter protein alpha	419545	923151	499034	0	0	0	9.87211e-06	1.54865e-05	1.14701e-05	0	0	0	0	0.00182424
Q7Z3U7	MON2_HUMAN	MON2	Protein MON2 homolog	2092370	3746580	2641350	1742360	1198070	1525820	4.92345e-05	6.28513e-05	6.07104e-05	4.84051e-05	3.35926e-05	3.14971e-05	0.656813	0.0437404
Q7Z7L7	ZER1_HUMAN	ZER1	Protein zer-1 homolog	269228	266138	177384	122703	0	0	6.33507e-06	4.46464e-06	4.0771e-06	3.40886e-06	0	0	0.229139	0.0455815
Q86TB9	PATL1_HUMAN	PATL1	Protein PAT1 homolog 1	962684	1644680	1080670	659563	450550	869603	2.26524e-05	2.75906e-05	2.48388e-05	1.83236e-05	1.26329e-05	1.7951e-05	0.651389	0.0199822
Q86TI2	DPP9_HUMAN	DPP9	Dipeptidyl peptidase 9	1954320	3897550	2637820	1609830	1263440	1297220	4.59861e-05	6.53839e-05	6.06293e-05	4.47233e-05	3.54255e-05	2.67782e-05	0.62167	0.0498666
Q8N122	RPTOR_HUMAN	RPTOR	Regulatory-associated protein of mTOR	2114440	6800950	4911430	1332320	0	1729000	4.97538e-05	0.00011409	0.000112887	3.70137e-05	0	3.56913e-05	0.262727	0.0498163
Q8N1W1	ARG28_HUMAN	ARHGEF28	Rho guanine nucleotide exchange factor 28	1641770	4079080	4044520	0	0	0	3.86317e-05	6.84292e-05	9.29617e-05	0	0	0	0	0.0132156
Q8NCE2	MTMRE_HUMAN	MTMR14	Myotubularin-related protein 14	1045600	1202560	985101	615049	403089	664761	2.46035e-05	2.01737e-05	2.26422e-05	1.70869e-05	1.13022e-05	1.37225e-05	0.624621	0.0161778
Q8NCN5	PDPR_HUMAN	PDPR	Pyruvate dehydrogenase phosphatase regulatory subunit, mitochondrial	1493800	2868840	2132020	935822	642628	1010200	3.51499e-05	4.81267e-05	4.90036e-05	2.59984e-05	1.80186e-05	2.08533e-05	0.4904	0.0112609
Q8NDH3	PEPL1_HUMAN	NPEPL1	Probable aminopeptidase NPEPL1	786408	1042370	827464	546430	354413	419553	1.85046e-05	1.74864e-05	1.90189e-05	1.51806e-05	9.93735e-06	8.66072e-06	0.614046	0.0258031
Q8NEM2	SHCBP_HUMAN	SHCBP1	SHC SH2 domain-binding protein 1	270867	894479	725712	0	0	0	6.37364e-06	1.50055e-05	1.66802e-05	0	0	0	0	0.0164981
Q8TB03	CX038_HUMAN	CXorf38	Uncharacterized protein CXorf38	724115	1516120	1001220	439154	490493	595735	1.70388e-05	2.54339e-05	2.30126e-05	1.22003e-05	1.37529e-05	1.22976e-05	0.584112	0.0234303
Q8TD19	NEK9_HUMAN	NEK9	Serine/threonine-protein kinase Nek9	2032910	3541670	2236080	1103770	950192	1423090	4.78354e-05	5.94138e-05	5.13954e-05	3.06642e-05	2.66423e-05	2.93765e-05	0.546397	0.00270031
Q8WW12	PCNP_HUMAN	PCNP	PEST proteolytic signal-containing nuclear protein	4615140	4203940	2849830	4465640	4835090	5521860	0.000108597	7.05238e-05	6.55022e-05	0.000124062	0.000135571	0.000113986	1.52733	0.0453287
Q92538	GBF1_HUMAN	GBF1	Golgi-specific brefeldin A-resistance guanine nucleotide exchange factor 1	1277730	2788090	1963250	976926	867934	959002	3.00656e-05	4.6772e-05	4.51245e-05	2.71403e-05	2.43359e-05	1.97964e-05	0.584383	0.0420203
Q92546	RGP1_HUMAN	RGP1	RAB6A-GEF complex partner protein 2	492112	1428730	1029140	0	0	0	1.15796e-05	2.39679e-05	2.36544e-05	0	0	0	0	0.00840659
Q92696	PGTA_HUMAN	RABGGTA	Geranylgeranyl transferase type-2 subunit alpha	1392870	2905140	2370010	955519	768870	1391820	3.27749e-05	4.87356e-05	5.44737e-05	2.65456e-05	2.15583e-05	2.8731e-05	0.565027	0.0447029
Q92729	PTPRU_HUMAN	PTPRU	Receptor-type tyrosine-protein phosphatase U	112902	263325	167578	0	0	0	2.65664e-06	4.41745e-06	3.85171e-06	0	0	0	0	0.00217221
Q92997	DVL3_HUMAN	DVL3	Segment polarity protein dishevelled homolog DVL-3	502831	902108	399824	0	0	0	1.18319e-05	1.51335e-05	9.1898e-06	0	0	0	0	0.00218084
Q96EN8	MOCOS_HUMAN	MOCOS	Molybdenum cofactor sulfurase	283245	661069	348006	0	0	283241	6.6649e-06	1.10899e-05	7.99878e-06	0	0	5.84687e-06	0.227032	0.0475698
Q96EP0	RNF31_HUMAN	RNF31	E3 ubiquitin-protein ligase RNF31	323452	708138	379404	0	0	0	7.61099e-06	1.18795e-05	8.72045e-06	0	0	0	0	0.00182091
Q96PE3	INP4A_HUMAN	INPP4A	Inositol polyphosphate-4-phosphatase type I A	317189	706796	531442	183754	225879	240992	7.46362e-06	1.1857e-05	1.2215e-05	5.10493e-06	6.3334e-06	4.97473e-06	0.520462	0.0337017
Q96ST3	SIN3A_HUMAN	SIN3A	Paired amphipathic helix protein Sin3a	1697770	4026900	2681300	1114560	1308560	1316620	3.99494e-05	6.75539e-05	6.16286e-05	3.0964e-05	3.66906e-05	2.71786e-05	0.560706	0.0486368
Q99707	METH_HUMAN	MTR	Methionine synthase	1843030	3697620	3327300	1147720	699639	1127730	4.33674e-05	6.203e-05	7.64767e-05	3.18852e-05	1.96171e-05	2.32794e-05	0.411173	0.0252919
Q99755	PI51A_HUMAN	PIP5K1A	Phosphatidylinositol 4-phosphate 5-kinase type-1 alpha	545895	1401930	653156	0	0	0	1.28452e-05	2.35183e-05	1.50125e-05	0	0	0	0	0.00626388
Q99797	MIPEP_HUMAN	MIPEP	Mitochondrial intermediate peptidase	620433	925216	656858	0	0	0	1.45991e-05	1.55211e-05	1.50976e-05	0	0	0	0	5.84747e-07
Q9BVC4	LST8_HUMAN	MLST8	Target of rapamycin complex subunit LST8	224338	459791	258600	0	0	207590	5.27879e-06	7.71329e-06	5.94382e-06	0	0	4.28522e-06	0.226302	0.0381255
Q9BW92	SYTM_HUMAN	TARS2	Threonine--tRNA ligase, mitochondrial	4600900	10776500	4956160	0	0	0	0.000108262	0.000180783	0.000113915	0	0	0	0	0.00448526
Q9BWH6	RPAP1_HUMAN	RPAP1	RNA polymerase II-associated protein 1	377040	698351	519562	158403	0	312561	8.87194e-06	1.17153e-05	1.19419e-05	4.40065e-06	0	6.45211e-06	0.333632	0.0280539
Q9C0E2	XPO4_HUMAN	XPO4	Exportin-4	595301	1314600	778339	0	0	449328	1.40077e-05	2.20533e-05	1.78898e-05	0	0	9.27535e-06	0.171922	0.0182907
Q9H3Q1	BORG4_HUMAN	CDC42EP4	Cdc42 effector protein 4	934165	0	0	867379	1556530	1561920	2.19814e-05	0	0	2.4097e-05	4.36434e-05	3.22423e-05	4.54852	0.0484825
Q9H496	IFG15_HUMAN	TOR1AIP2	Torsin-1A-interacting protein 2, isoform IFRG15	420110	1045770	727007	233682	225323	378623	9.8854e-06	1.75435e-05	1.671e-05	6.492e-06	6.31781e-06	7.81581e-06	0.46729	0.0338139
Q9H4G0	E41L1_HUMAN	EPB41L1	Band 4.1-like protein 1	485464	743178	420945	0	0	347814	1.14232e-05	1.24673e-05	9.67525e-06	0	0	7.17983e-06	0.213903	0.0253737
Q9H4L7	SMRCD_HUMAN	SMARCAD1	SWI/SNF-related matrix-associated actin-dependent regulator of chromatin subfamily A containing DEAD/H box 1	702726	1519340	1323600	385150	0	0	1.65355e-05	2.54879e-05	3.04224e-05	1.07e-05	0	0	0.147696	0.0190013
Q9H4Z3	CAPAM_HUMAN	PCIF1	mRNA (2'-O-methyladenosine-N(6)-)-methyltransferase	780866	1079230	736744	0	205817	0	1.83742e-05	1.81048e-05	1.69338e-05	0	5.77088e-06	0	0.108043	0.00129547
Q9H7D0	DOCK5_HUMAN	DOCK5	Dedicator of cytokinesis protein 5	1102090	2166250	1778290	720933	732136	1115310	2.59327e-05	3.63403e-05	4.08733e-05	2.00285e-05	2.05283e-05	2.3023e-05	0.616404	0.0432971
Q9H9Y2	RPF1_HUMAN	RPF1	Ribosome production factor 1	200345	628159	442902	0	0	0	4.71422e-06	1.05378e-05	1.01799e-05	0	0	0	0	0.0108331
Q9H9Y6	RPA2_HUMAN	POLR1B	DNA-directed RNA polymerase I subunit RPA2	291926	739985	505436	223023	0	0	6.86917e-06	1.24137e-05	1.16172e-05	6.19588e-06	0	0	0.200513	0.0378064
Q9HCE0	EPG5_HUMAN	EPG5	Ectopic P granules protein 5 homolog	300744	684538	493541	0	0	0	7.07666e-06	1.14836e-05	1.13438e-05	0	0	0	0	0.00232309
Q9NS87	KIF15_HUMAN	KIF15	Kinesin-like protein KIF15	162440	280215	312918	0	0	0	3.8223e-06	4.70079e-06	7.1923e-06	0	0	0	0	0.00656012
Q9NSC5	HOME3_HUMAN	HOMER3	Homer protein homolog 3	1236260	1649310	1107880	0	0	989338	2.90898e-05	2.76683e-05	2.54642e-05	0	0	2.04226e-05	0.248383	0.0403239
Q9NVE7	PANK4_HUMAN	PANK4	4'-phosphopantetheine phosphatase	462439	902362	809728	329544	0	212232	1.08814e-05	1.51377e-05	1.86113e-05	9.15518e-06	0	4.38105e-06	0.303296	0.0401841
Q9NWZ5	UCKL1_HUMAN	UCKL1	Uridine-cytidine kinase-like 1	2352420	4088110	2863330	1572780	1260260	1101740	5.53536e-05	6.85807e-05	6.58125e-05	4.3694e-05	3.53363e-05	2.27429e-05	0.536363	0.015908
Q9NXE8	CWC25_HUMAN	CWC25	Pre-mRNA-splicing factor CWC25 homolog	0	0	0	148688	179547	248431	0	0	0	4.13075e-06	5.0343e-06	5.12829e-06	#DIV/0!	0.000115627
Q9NXR7	BABA2_HUMAN	BABAM2	BRISC and BRCA1-A complex member 2	1357510	2752220	2064230	906906	1088920	1172530	3.19429e-05	4.61703e-05	4.74455e-05	2.51951e-05	3.05321e-05	2.42042e-05	0.636606	0.0465615
Q9NZJ0	DTL_HUMAN	DTL	Denticleless protein homolog	284882	491964	411401	211838	0	0	6.70342e-06	8.25302e-06	9.45589e-06	5.88515e-06	0	0	0.241073	0.043383
Q9UBD5	ORC3_HUMAN	ORC3	Origin recognition complex subunit 3	134227	661765	551168	0	0	0	3.15843e-06	1.11015e-05	1.26684e-05	0	0	0	0	0.0380595
Q9UIU6	SIX4_HUMAN	SIX4	Homeobox protein SIX4	136397	423173	400758	0	0	0	3.20949e-06	7.099e-06	9.21126e-06	0	0	0	0	0.0208034
Q9UJ83	HACL1_HUMAN	HACL1	2-hydroxyacyl-CoA lyase 1	329458	453622	312364	0	0	0	7.75231e-06	7.60981e-06	7.17956e-06	0	0	0	0	1.64753e-06
Q9Y248	PSF2_HUMAN	GINS2	DNA replication complex GINS protein PSF2	741296	693277	545063	862216	682331	949092	1.74431e-05	1.16302e-05	1.25281e-05	2.39535e-05	1.91318e-05	1.95918e-05	1.50662	0.0414599
Q9Y2L9	LRCH1_HUMAN	LRCH1	Leucine-rich repeat and calponin homology domain-containing protein 1	344882	1124510	1015970	0	0	0	8.11525e-06	1.88644e-05	2.33517e-05	0	0	0	0	0.0206299
Q9Y343	SNX24_HUMAN	SNX24	Sorting nexin-24	539768	847014	675733	405911	302830	379016	1.2701e-05	1.42092e-05	1.55315e-05	1.12768e-05	8.49102e-06	7.82392e-06	0.650108	0.0207782
Q9Y3C0	WASC3_HUMAN	WASHC3	WASH complex subunit 3	7138660	19755900	8767670	19320400	15470900	29157900	0.000167976	0.000331418	0.000201521	0.000536747	0.000433787	0.000601898	2.2434	0.0141557
Q9Y3E2	BOLA1_HUMAN	BOLA1	BolA-like protein 1	193142	0	0	184364	256864	387906	4.54473e-06	0	0	5.12188e-06	7.20218e-06	8.00744e-06	4.47364	0.0391208
Q9Y5B6	PAXB1_HUMAN	PAXBP1	PAX3- and PAX7-binding protein 1	2158690	2510520	1558130	402536	0	1038600	5.07951e-05	4.21156e-05	3.5813e-05	1.1183e-05	0	2.14395e-05	0.253431	0.0133071
