# Supplementary material for: YX-112, a novel celastrol-derived PROTAC, inhibits the development of triple-negative breast cancer by targeting the degradation of multiple proteins
Source: Front Pharmacol. 2025 Apr 15;16:1571135. doi: 10.3389/fphar.2025.1571135 (PMC12037497; doi:10.3389/fphar.2025.1571135)
Supplement: Supplementary file 2 [file DataSheet2.zip › raw data/DIA Proteomics/GO/BP/bp.xlsx]

## Sheet: Tablib Dataset
maxLevel	levels	GO_Name	GO_ID	Pvalue	Pvalue_adjusted	PAS_Value	PAS_Zscore	max_zscore	min_zscore	Genes	Count	Pop_Hit	List_Total	Background_Genes	URL	PATHS
3	3	positive regulation of metabolic process	GO:0009893	4.31e-24	1.45e-20	-16.87	-4.43	1.47377	-10.4547	PIK3R2|0.0486272341923;CHEK1|0.0;SIPA1L3|0.200076980829;OGA|0.57294400884;ERCC1|0.0;HMOX1|999.0;CDK4|0.619400786905;ATF2|4.44768538347;PHKG2|0.0;RXRB|0.0;CCND3|0.0;VHL|0.0;ID1|0.0;CSK|0.652863183361;FASN|0.52398244837;CDK7|0.61237442214;CDK5|0.512352503153;NFKB2|0.590001371527;SPIRE1|0.364482076867;CHAF1B|0.0;MYO9B|0.0;DYRK1A|0.0;KEAP1|0.507926528092;SETDB1|0.0;PFKFB3|0.211933497533;ATG2A|0.66803…	50	9135	109	102595	http://www.ebi.ac.uk/QuickGO/GTerm?id=GO:0009893	[]
2	2	positive regulation of biological process	GO:0048518	4.94e-23	8.3e-20	-20.6	-5.5	1.47377	-10.4547	PIK3R2|0.0486272341923;CHEK1|0.0;SIPA1L3|0.200076980829;OGA|0.57294400884;WDR1|0.668304026963;CCNB2|0.297787335255;ERCC1|0.0;HMOX1|999.0;CDK4|0.619400786905;ATF2|4.44768538347;PHKG2|0.0;RXRB|0.0;CCND3|0.0;SLC6A6|0.510256406507;COL18A1|0.0;VHL|0.0;ID1|0.0;CSK|0.652863183361;FASN|0.52398244837;CDK7|0.61237442214;RAB9A|0.156841650882;CDK5|0.512352503153;NFKB2|0.590001371527;SPIRE1|0.364482076867;WAS…	61	15355	109	102595	http://www.ebi.ac.uk/QuickGO/GTerm?id=GO:0048518	[]
2	2	single-organism process	GO:0044699	6.87e-21	7.7e-18	-30.87	-8.46	1.47377	-10.4547	PIK3R2|0.0486272341923;CHEK1|0.0;AKAP10|0.178783167671;SIPA1L3|0.200076980829;FZD6|0.312490562275;OGA|0.57294400884;WDR1|0.668304026963;IPO13|0.467272548655;CCNB2|0.297787335255;YIF1A|0.393948971056;TACC2|0.160255331932;ERCC1|0.0;HMOX1|999.0;MTHFD1|0.630268795694;CDK4|0.619400786905;ATF2|4.44768538347;PHKG2|0.0;NAT1|0.191995863086;DCK|0.58904599773;RXRB|0.0;CCND3|0.0;SLC6A6|0.510256406507;MCM7|0.…	97	47489	109	102595	http://www.ebi.ac.uk/QuickGO/GTerm?id=GO:0044699	[]
4	4	cellular component organization	GO:0016043	1.19e-20	1e-17	-20.69	-5.53	1.47377	-10.4547	PIK3R2|0.0486272341923;CHEK1|0.0;SIPA1L3|0.200076980829;OGA|0.57294400884;WDR1|0.668304026963;CCNB2|0.297787335255;TACC2|0.160255331932;ERCC1|0.0;HMOX1|999.0;CDK4|0.619400786905;ATF2|4.44768538347;CCND3|0.0;MCM7|0.508703075363;COL18A1|0.0;VHL|0.0;ID1|0.0;CSK|0.652863183361;CDK7|0.61237442214;RAB9A|0.156841650882;CDK5|0.512352503153;NFKB2|0.590001371527;TLE3|0.620823491688;SPIRE1|0.364482076867;MZ…	69	22305	109	102595	http://www.ebi.ac.uk/QuickGO/GTerm?id=GO:0016043	[]
3	3	cellular component organization or biogenesis	GO:0071840	8.01e-20	4.79e-17	-20.69	-5.53	1.47377	-10.4547	PIK3R2|0.0486272341923;CHEK1|0.0;SIPA1L3|0.200076980829;OGA|0.57294400884;WDR1|0.668304026963;CCNB2|0.297787335255;TACC2|0.160255331932;ERCC1|0.0;HMOX1|999.0;CDK4|0.619400786905;ATF2|4.44768538347;CCND3|0.0;MCM7|0.508703075363;COL18A1|0.0;VHL|0.0;ID1|0.0;CSK|0.652863183361;CDK7|0.61237442214;RAB9A|0.156841650882;CDK5|0.512352503153;NFKB2|0.590001371527;TLE3|0.620823491688;SPIRE1|0.364482076867;MZ…	69	23049	109	102595	http://www.ebi.ac.uk/QuickGO/GTerm?id=GO:0071840	[]
3	3	single-organism cellular process	GO:0044763	8.55e-20	4.79e-17	-27.5	-7.49	1.47377	-10.4547	PIK3R2|0.0486272341923;CHEK1|0.0;AKAP10|0.178783167671;SIPA1L3|0.200076980829;FZD6|0.312490562275;OGA|0.57294400884;WDR1|0.668304026963;CCNB2|0.297787335255;YIF1A|0.393948971056;TACC2|0.160255331932;ERCC1|0.0;HMOX1|999.0;MTHFD1|0.630268795694;CDK4|0.619400786905;ATF2|4.44768538347;PHKG2|0.0;DCK|0.58904599773;RXRB|0.0;CCND3|0.0;SLC6A6|0.510256406507;MCM7|0.508703075363;COL18A1|0.0;VHL|0.0;ID1|0.0;…	89	40034	109	102595	http://www.ebi.ac.uk/QuickGO/GTerm?id=GO:0044763	[]
3	3	positive regulation of cellular process	GO:0048522	3.99e-18	1.92e-15	-18.47	-4.89	1.47377	-10.4547	PIK3R2|0.0486272341923;CHEK1|0.0;OGA|0.57294400884;WDR1|0.668304026963;CCNB2|0.297787335255;ERCC1|0.0;HMOX1|999.0;CDK4|0.619400786905;ATF2|4.44768538347;PHKG2|0.0;RXRB|0.0;CCND3|0.0;SLC6A6|0.510256406507;COL18A1|0.0;VHL|0.0;ID1|0.0;CSK|0.652863183361;FASN|0.52398244837;CDK7|0.61237442214;RAB9A|0.156841650882;CDK5|0.512352503153;NFKB2|0.590001371527;SPIRE1|0.364482076867;WASHC5|0.321069587491;CHAF…	51	13086	109	102595	http://www.ebi.ac.uk/QuickGO/GTerm?id=GO:0048522	[]
6	4,6	single-organism organelle organization	GO:1902589	6.31e-18	2.65e-15	-9.95	-2.44	1.47377	-10.4547	CHEK1|0.0;OGA|0.57294400884;WDR1|0.668304026963;CCNB2|0.297787335255;TACC2|0.160255331932;ERCC1|0.0;ATF2|4.44768538347;ID1|0.0;RAB9A|0.156841650882;CDK5|0.512352503153;SPIRE1|0.364482076867;MZT1|6.91531382747;WASHC5|0.321069587491;CHAF1B|0.0;DYRK1A|0.0;PCLAF|1.56893358625;SETDB1|0.0;ERCC6L|0.65442398047;ATG2A|0.668034427444;STRADA|0.0;ARHGEF28|0.0;NEK9|0.546397316849;GBF1|0.584383135086;SIN3A|0.5…	35	5667	109	102595	http://www.ebi.ac.uk/QuickGO/GTerm?id=GO:1902589	[]
5	5	organelle organization	GO:0006996	2.31e-17	8.63e-15	-14.76	-3.82	1.47377	-10.4547	PIK3R2|0.0486272341923;CHEK1|0.0;SIPA1L3|0.200076980829;OGA|0.57294400884;WDR1|0.668304026963;CCNB2|0.297787335255;TACC2|0.160255331932;ERCC1|0.0;CDK4|0.619400786905;ATF2|4.44768538347;CCND3|0.0;MCM7|0.508703075363;ID1|0.0;RAB9A|0.156841650882;CDK5|0.512352503153;SPIRE1|0.364482076867;MZT1|6.91531382747;WASHC5|0.321069587491;CHAF1B|0.0;DYRK1A|0.0;SEPTIN6|0.0;KEAP1|0.507926528092;USP10|0.667018345…	53	14786	109	102595	http://www.ebi.ac.uk/QuickGO/GTerm?id=GO:0006996	[]
5	5	protein-containing complex organization	GO:0043933	3.12e-16	1.05e-13	-13.75	-3.53	1.47377	-10.4547	PIK3R2|0.0486272341923;CHEK1|0.0;OGA|0.57294400884;WDR1|0.668304026963;TACC2|0.160255331932;ERCC1|0.0;HMOX1|999.0;CDK4|0.619400786905;ATF2|4.44768538347;MCM7|0.508703075363;ID1|0.0;CDK7|0.61237442214;TLE3|0.620823491688;SPIRE1|0.364482076867;MZT1|6.91531382747;WASHC5|0.321069587491;CHAF1B|0.0;DYRK1A|0.0;SEPTIN6|0.0;KEAP1|0.507926528092;SETDB1|0.0;ERCC6L|0.65442398047;PDZD11|1.71520567138;STRADA|0…	39	8203	109	102595	http://www.ebi.ac.uk/QuickGO/GTerm?id=GO:0043933	[]
6	4,5,6	positive regulation of cellular metabolic process	GO:0031325	2.6e-15	7.91e-13	-13.26	-3.39	1.47377	-10.4547	PIK3R2|0.0486272341923;CHEK1|0.0;OGA|0.57294400884;ERCC1|0.0;HMOX1|999.0;CDK4|0.619400786905;ATF2|4.44768538347;PHKG2|0.0;RXRB|0.0;CCND3|0.0;VHL|0.0;CSK|0.652863183361;FASN|0.52398244837;CDK7|0.61237442214;CDK5|0.512352503153;NFKB2|0.590001371527;SPIRE1|0.364482076867;CHAF1B|0.0;DYRK1A|0.0;KEAP1|0.507926528092;SETDB1|0.0;PFKFB3|0.211933497533;ATG2A|0.668034427444;STRADA|0.0;ZER1|0.229138839685;PA…	37	7805	109	102595	http://www.ebi.ac.uk/QuickGO/GTerm?id=GO:0031325	[]
3	3	cell cycle	GO:0007049	2.82e-15	7.91e-13	-9.11	-2.2	1.47377	-10.4547	CHEK1|0.0;CCNB2|0.297787335255;TACC2|0.160255331932;ERCC1|0.0;CDK4|0.619400786905;ATF2|4.44768538347;CCND3|0.0;MCM7|0.508703075363;ID1|0.0;CDK7|0.61237442214;CDK5|0.512352503153;SPIRE1|0.364482076867;MZT1|6.91531382747;WASHC5|0.321069587491;CHAF1B|0.0;DYRK1A|0.0;SEPTIN6|0.0;PCLAF|1.56893358625;ERCC6L|0.65442398047;STRADA|0.0;RPTOR|0.262727301523;NEK9|0.546397316849;PCNP|1.52732518023;GBF1|0.58438…	32	5660	109	102595	http://www.ebi.ac.uk/QuickGO/GTerm?id=GO:0007049	[]
4	4	positive regulation of nitrogen compound metabolic process	GO:0051173	3.98e-15	9.99e-13	-13.42	-3.44	1.47377	-10.4547	PIK3R2|0.0486272341923;CHEK1|0.0;OGA|0.57294400884;ERCC1|0.0;HMOX1|999.0;CDK4|0.619400786905;ATF2|4.44768538347;RXRB|0.0;CCND3|0.0;VHL|0.0;CSK|0.652863183361;CDK7|0.61237442214;CDK5|0.512352503153;NFKB2|0.590001371527;SPIRE1|0.364482076867;DYRK1A|0.0;KEAP1|0.507926528092;SETDB1|0.0;PFKFB3|0.211933497533;STRADA|0.0;ZER1|0.229138839685;PATL1|0.651388909758;RPTOR|0.262727301523;DVL3|0.0;RNF31|0.0;SI…	34	6569	109	102595	http://www.ebi.ac.uk/QuickGO/GTerm?id=GO:0051173	[]
6	4,5,6	positive regulation of macromolecule metabolic process	GO:0010604	4.16e-15	9.99e-13	-13.45	-3.45	1.47377	-10.4547	PIK3R2|0.0486272341923;CHEK1|0.0;OGA|0.57294400884;ERCC1|0.0;HMOX1|999.0;CDK4|0.619400786905;ATF2|4.44768538347;PHKG2|0.0;RXRB|0.0;CCND3|0.0;VHL|0.0;ID1|0.0;CSK|0.652863183361;CDK7|0.61237442214;CDK5|0.512352503153;NFKB2|0.590001371527;SPIRE1|0.364482076867;DYRK1A|0.0;KEAP1|0.507926528092;SETDB1|0.0;STRADA|0.0;ZER1|0.229138839685;PATL1|0.651388909758;RPTOR|0.262727301523;DVL3|0.0;RNF31|0.0;SIN3A|…	36	7464	109	102595	http://www.ebi.ac.uk/QuickGO/GTerm?id=GO:0010604	[]
3	3	regulation of molecular function	GO:0065009	4.86e-15	1.09e-12	-14.37	-3.71	1.47377	-10.4547	PIK3R2|0.0486272341923;SIPA1L3|0.200076980829;FZD6|0.312490562275;CCNB2|0.297787335255;HMOX1|999.0;CDK4|0.619400786905;ATF2|4.44768538347;CCND3|0.0;ID1|0.0;CSK|0.652863183361;CDK7|0.61237442214;RAB9A|0.156841650882;CDK5|0.512352503153;NFKB2|0.590001371527;MYO9B|0.0;KEAP1|0.507926528092;STRADA|0.0;MON2|0.656812640836;ZER1|0.229138839685;RPTOR|0.262727301523;ARHGEF28|0.0;PDPR|0.490400460794;GBF1|0.…	35	7053	109	102595	http://www.ebi.ac.uk/QuickGO/GTerm?id=GO:0065009	[]
3	3	response to chemical	GO:0042221	5.46e-15	1.15e-12	-12.66	-3.22	1.47377	-10.4547	PIK3R2|0.0486272341923;CHEK1|0.0;OGA|0.57294400884;YIF1A|0.393948971056;ERCC1|0.0;HMOX1|999.0;CDK4|0.619400786905;ATF2|4.44768538347;NAT1|0.191995863086;RXRB|0.0;CCND3|0.0;MCM7|0.508703075363;COL18A1|0.0;VHL|0.0;ID1|0.0;UBA7|0.194154214011;CSK|0.652863183361;FASN|0.52398244837;CDK7|0.61237442214;CDK5|0.512352503153;NFKB2|0.590001371527;MYO9B|0.0;KEAP1|0.507926528092;PDIA5|0.201599282108;USP10|0.6…	41	9946	109	102595	http://www.ebi.ac.uk/QuickGO/GTerm?id=GO:0042221	[]
3	2,3	regulation of biological process	GO:0050789	7.63e-15	1.51e-12	-28	-7.64	1.47377	-10.4547	PIK3R2|0.0486272341923;CHEK1|0.0;AKAP10|0.178783167671;SIPA1L3|0.200076980829;FZD6|0.312490562275;OGA|0.57294400884;WDR1|0.668304026963;CCNB2|0.297787335255;YIF1A|0.393948971056;TACC2|0.160255331932;ERCC1|0.0;HMOX1|999.0;CDK4|0.619400786905;ATF2|4.44768538347;PHKG2|0.0;RXRB|0.0;CCND3|0.0;SLC6A6|0.510256406507;MCM7|0.508703075363;COL18A1|0.0;VHL|0.0;ID1|0.0;UBA7|0.194154214011;CSK|0.652863183361;F…	84	41499	109	102595	http://www.ebi.ac.uk/QuickGO/GTerm?id=GO:0050789	[]
3	3	regulation of cellular process	GO:0050794	1.02e-14	1.9e-12	-26.89	-7.31	1.47377	-10.4547	PIK3R2|0.0486272341923;CHEK1|0.0;AKAP10|0.178783167671;SIPA1L3|0.200076980829;FZD6|0.312490562275;OGA|0.57294400884;WDR1|0.668304026963;CCNB2|0.297787335255;YIF1A|0.393948971056;TACC2|0.160255331932;ERCC1|0.0;HMOX1|999.0;CDK4|0.619400786905;ATF2|4.44768538347;PHKG2|0.0;RXRB|0.0;CCND3|0.0;SLC6A6|0.510256406507;MCM7|0.508703075363;COL18A1|0.0;VHL|0.0;ID1|0.0;UBA7|0.194154214011;CSK|0.652863183361;F…	81	38789	109	102595	http://www.ebi.ac.uk/QuickGO/GTerm?id=GO:0050794	[]
3	3	cell population proliferation	GO:0008283	1.36e-14	2.41e-12	-8.16	-1.93	1.47377	-10.4547	CHEK1|0.0;FZD6|0.312490562275;CCNB2|0.297787335255;TACC2|0.160255331932;ERCC1|0.0;HMOX1|999.0;CDK4|0.619400786905;ATF2|4.44768538347;RXRB|0.0;CCND3|0.0;MCM7|0.508703075363;COL18A1|0.0;VHL|0.0;ID1|0.0;CSK|0.652863183361;CDK7|0.61237442214;CDK5|0.512352503153;SETDB1|0.0;TNS3|0.477878306793;RPTOR|0.262727301523;SHCBP1|0.0;PTPRU|0.0;KIF15|0.0;ORC3|0.0;SIX4|0.0;PAXBP1|0.253430647071	26	3697	109	102595	http://www.ebi.ac.uk/QuickGO/GTerm?id=GO:0008283	[]
2	2	biological regulation	GO:0065007	1.8e-14	3.03e-12	-28.2	-7.69	1.47377	-10.4547	PIK3R2|0.0486272341923;CHEK1|0.0;AKAP10|0.178783167671;SIPA1L3|0.200076980829;FZD6|0.312490562275;OGA|0.57294400884;WDR1|0.668304026963;CCNB2|0.297787335255;YIF1A|0.393948971056;TACC2|0.160255331932;ERCC1|0.0;HMOX1|999.0;MTHFD1|0.630268795694;CDK4|0.619400786905;ATF2|4.44768538347;PHKG2|0.0;RXRB|0.0;CCND3|0.0;SLC6A6|0.510256406507;MCM7|0.508703075363;COL18A1|0.0;VHL|0.0;ID1|0.0;UBA7|0.19415421401…	86	44039	109	102595	http://www.ebi.ac.uk/QuickGO/GTerm?id=GO:0065007	[]
3	3	cell cycle process	GO:0022402	3.88e-14	5.98e-12	-8.69	-2.08	1.47377	-10.4547	CHEK1|0.0;CCNB2|0.297787335255;TACC2|0.160255331932;ERCC1|0.0;CDK4|0.619400786905;ATF2|4.44768538347;CCND3|0.0;MCM7|0.508703075363;CDK7|0.61237442214;CDK5|0.512352503153;SPIRE1|0.364482076867;MZT1|6.91531382747;WASHC5|0.321069587491;SEPTIN6|0.0;PCLAF|1.56893358625;ERCC6L|0.65442398047;STRADA|0.0;RPTOR|0.262727301523;NEK9|0.546397316849;SIN3A|0.560705509474;MLST8|0.226301519546;SMARCAD1|0.14769636…	27	4230	109	102595	http://www.ebi.ac.uk/QuickGO/GTerm?id=GO:0022402	[]
4	3,4	regulation of metabolic process	GO:0019222	3.91e-14	5.98e-12	-19.83	-5.28	1.47377	-10.4547	PIK3R2|0.0486272341923;CHEK1|0.0;SIPA1L3|0.200076980829;FZD6|0.312490562275;OGA|0.57294400884;CCNB2|0.297787335255;ERCC1|0.0;HMOX1|999.0;CDK4|0.619400786905;ATF2|4.44768538347;PHKG2|0.0;RXRB|0.0;CCND3|0.0;MCM7|0.508703075363;VHL|0.0;ID1|0.0;CSK|0.652863183361;FASN|0.52398244837;CDK7|0.61237442214;CDK5|0.512352503153;NFKB2|0.590001371527;TLE3|0.620823491688;SPIRE1|0.364482076867;CHAF1B|0.0;MYO9B|0…	59	21625	109	102595	http://www.ebi.ac.uk/QuickGO/GTerm?id=GO:0019222	[]
4	4	cellular component biogenesis	GO:0044085	5.45e-14	7.97e-12	-14.44	-3.73	1.47377	-10.4547	PIK3R2|0.0486272341923;WDR1|0.668304026963;CCNB2|0.297787335255;ERCC1|0.0;HMOX1|999.0;MCM7|0.508703075363;ID1|0.0;CDK7|0.61237442214;RAB9A|0.156841650882;CDK5|0.512352503153;TLE3|0.620823491688;SPIRE1|0.364482076867;MZT1|6.91531382747;WASHC5|0.321069587491;CHAF1B|0.0;DYRK1A|0.0;SEPTIN6|0.0;KEAP1|0.507926528092;USP10|0.667018345261;SETDB1|0.0;ATG2A|0.668034427444;PDZD11|1.71520567138;STRADA|0.0;PA…	40	10123	109	102595	http://www.ebi.ac.uk/QuickGO/GTerm?id=GO:0044085	[]
3	3	single-multicellular organism process	GO:0044707	6.1e-14	8.56e-12	-15.74	-4.11	1.47377	-10.4547	PIK3R2|0.0486272341923;AKAP10|0.178783167671;SIPA1L3|0.200076980829;FZD6|0.312490562275;OGA|0.57294400884;WDR1|0.668304026963;CCNB2|0.297787335255;TACC2|0.160255331932;ERCC1|0.0;HMOX1|999.0;MTHFD1|0.630268795694;CDK4|0.619400786905;ATF2|4.44768538347;RXRB|0.0;COL18A1|0.0;ID1|0.0;UBA7|0.194154214011;CSK|0.652863183361;FASN|0.52398244837;CDK5|0.512352503153;NFKB2|0.590001371527;AMPD3|0.0;TLE3|0.620…	42	11221	109	102595	http://www.ebi.ac.uk/QuickGO/GTerm?id=GO:0044707	[]
5	5	cellular component assembly	GO:0022607	6.92e-14	9.32e-12	-13.74	-3.53	1.47377	-10.4547	PIK3R2|0.0486272341923;WDR1|0.668304026963;CCNB2|0.297787335255;ERCC1|0.0;HMOX1|999.0;MCM7|0.508703075363;ID1|0.0;CDK7|0.61237442214;RAB9A|0.156841650882;CDK5|0.512352503153;TLE3|0.620823491688;SPIRE1|0.364482076867;MZT1|6.91531382747;WASHC5|0.321069587491;CHAF1B|0.0;DYRK1A|0.0;SEPTIN6|0.0;KEAP1|0.507926528092;USP10|0.667018345261;ATG2A|0.668034427444;PDZD11|1.71520567138;STRADA|0.0;PATL1|0.65138…	38	9173	109	102595	http://www.ebi.ac.uk/QuickGO/GTerm?id=GO:0022607	[]
4	4	mitotic cell cycle	GO:0000278	1.1e-13	1.42e-11	-6.32	-1.39	1.47377	-10.4547	CHEK1|0.0;CCNB2|0.297787335255;TACC2|0.160255331932;CDK4|0.619400786905;ATF2|4.44768538347;CCND3|0.0;MCM7|0.508703075363;CDK7|0.61237442214;CDK5|0.512352503153;MZT1|6.91531382747;DYRK1A|0.0;SEPTIN6|0.0;ERCC6L|0.65442398047;STRADA|0.0;RPTOR|0.262727301523;NEK9|0.546397316849;GBF1|0.584383135086;SIN3A|0.560705509474;KIF15|0.0;BABAM2|0.636605835126;DTL|0.241072745257;ORC3|0.0;GINS2|1.50661569702	23	3016	109	102595	http://www.ebi.ac.uk/QuickGO/GTerm?id=GO:0000278	[]
5	3,4,5	single organism signaling	GO:0044700	1.4e-13	1.73e-11	-16.69	-4.38	1.47377	-10.4547	PIK3R2|0.0486272341923;CHEK1|0.0;AKAP10|0.178783167671;SIPA1L3|0.200076980829;FZD6|0.312490562275;OGA|0.57294400884;YIF1A|0.393948971056;HMOX1|999.0;CDK4|0.619400786905;ATF2|4.44768538347;PHKG2|0.0;RXRB|0.0;CCND3|0.0;VHL|0.0;ID1|0.0;UBA7|0.194154214011;CSK|0.652863183361;CDK7|0.61237442214;RAB9A|0.156841650882;CDK5|0.512352503153;NFKB2|0.590001371527;TLE3|0.620823491688;MYO9B|0.0;DYRK1A|0.0;KEAP1…	48	14972	109	102595	http://www.ebi.ac.uk/QuickGO/GTerm?id=GO:0044700	[]
3	3	single-organism developmental process	GO:0044767	1.44e-13	1.73e-11	-12.77	-3.25	1.47377	-10.4547	CHEK1|0.0;SIPA1L3|0.200076980829;FZD6|0.312490562275;OGA|0.57294400884;WDR1|0.668304026963;CCNB2|0.297787335255;TACC2|0.160255331932;ERCC1|0.0;HMOX1|999.0;MTHFD1|0.630268795694;CDK4|0.619400786905;ATF2|4.44768538347;RXRB|0.0;COL18A1|0.0;VHL|0.0;ID1|0.0;CSK|0.652863183361;FASN|0.52398244837;CDK5|0.512352503153;NFKB2|0.590001371527;TLE3|0.620823491688;WASHC5|0.321069587491;MYO9B|0.0;DYRK1A|0.0;SEPT…	40	10428	109	102595	http://www.ebi.ac.uk/QuickGO/GTerm?id=GO:0044767	[]
4	4	cellular response to chemical stimulus	GO:0070887	1.78e-13	2.06e-11	-12.18	-3.08	1.47377	-10.4547	PIK3R2|0.0486272341923;CHEK1|0.0;YIF1A|0.393948971056;HMOX1|999.0;CDK4|0.619400786905;ATF2|4.44768538347;NAT1|0.191995863086;RXRB|0.0;CCND3|0.0;MCM7|0.508703075363;VHL|0.0;ID1|0.0;UBA7|0.194154214011;CSK|0.652863183361;FASN|0.52398244837;CDK7|0.61237442214;CDK5|0.512352503153;MYO9B|0.0;KEAP1|0.507926528092;PDIA5|0.201599282108;USP10|0.667018345261;STRADA|0.0;RPTOR|0.262727301523;SHCBP1|0.0;GBF1|0…	33	7035	109	102595	http://www.ebi.ac.uk/QuickGO/GTerm?id=GO:0070887	[]
3	3	response to stress	GO:0006950	3.48e-13	3.91e-11	-15.71	-4.1	1.47377	-10.4547	PIK3R2|0.0486272341923;CHEK1|0.0;AKAP10|0.178783167671;FZD6|0.312490562275;WDR1|0.668304026963;YIF1A|0.393948971056;ERCC1|0.0;HMOX1|999.0;CDK4|0.619400786905;ATF2|4.44768538347;MCM7|0.508703075363;COL18A1|0.0;VHL|0.0;UBA7|0.194154214011;CSK|0.652863183361;FASN|0.52398244837;CDK7|0.61237442214;CDK5|0.512352503153;NFKB2|0.590001371527;SPIRE1|0.364482076867;CHAF1B|0.0;DYRK1A|0.0;KEAP1|0.507926528092…	42	11813	109	102595	http://www.ebi.ac.uk/QuickGO/GTerm?id=GO:0006950	[]
4	4	response to organic substance	GO:0010033	4.98e-13	5.41e-11	-11.32	-2.83	1.47377	-10.4547	PIK3R2|0.0486272341923;CHEK1|0.0;OGA|0.57294400884;YIF1A|0.393948971056;ERCC1|0.0;HMOX1|999.0;CDK4|0.619400786905;ATF2|4.44768538347;RXRB|0.0;CCND3|0.0;MCM7|0.508703075363;ID1|0.0;UBA7|0.194154214011;CSK|0.652863183361;FASN|0.52398244837;CDK7|0.61237442214;CDK5|0.512352503153;NFKB2|0.590001371527;KEAP1|0.507926528092;PDIA5|0.201599282108;USP10|0.667018345261;SETDB1|0.0;STRADA|0.0;RPTOR|0.26272730…	32	6842	109	102595	http://www.ebi.ac.uk/QuickGO/GTerm?id=GO:0010033	[]
2	2	multicellular organismal process	GO:0032501	1.01e-12	1.06e-10	-17.28	-4.55	1.47377	-10.4547	PIK3R2|0.0486272341923;CHEK1|0.0;AKAP10|0.178783167671;SIPA1L3|0.200076980829;FZD6|0.312490562275;OGA|0.57294400884;WDR1|0.668304026963;CCNB2|0.297787335255;TACC2|0.160255331932;ERCC1|0.0;HMOX1|999.0;MTHFD1|0.630268795694;CDK4|0.619400786905;ATF2|4.44768538347;RXRB|0.0;CCND3|0.0;SLC6A6|0.510256406507;COL18A1|0.0;ID1|0.0;UBA7|0.194154214011;CSK|0.652863183361;FASN|0.52398244837;CDK5|0.512352503153…	51	17699	109	102595	http://www.ebi.ac.uk/QuickGO/GTerm?id=GO:0032501	[]
4	4	mitotic cell cycle process	GO:1903047	1.09e-12	1.11e-10	-6.08	-1.33	1.47377	-10.4547	CHEK1|0.0;CCNB2|0.297787335255;TACC2|0.160255331932;CDK4|0.619400786905;ATF2|4.44768538347;CCND3|0.0;MCM7|0.508703075363;CDK7|0.61237442214;CDK5|0.512352503153;MZT1|6.91531382747;SEPTIN6|0.0;ERCC6L|0.65442398047;RPTOR|0.262727301523;NEK9|0.546397316849;SIN3A|0.560705509474;KIF15|0.0;BABAM2|0.636605835126;DTL|0.241072745257;ORC3|0.0;GINS2|1.50661569702	20	2399	109	102595	http://www.ebi.ac.uk/QuickGO/GTerm?id=GO:1903047	[]
4	4	cellular macromolecule localization	GO:0070727	1.56e-12	1.54e-10	-10.51	-2.6	1.47377	-10.4547	PIK3R2|0.0486272341923;AKAP10|0.178783167671;OGA|0.57294400884;IPO13|0.467272548655;YIF1A|0.393948971056;ATF2|4.44768538347;ID1|0.0;CSK|0.652863183361;RAB9A|0.156841650882;CDK5|0.512352503153;SPIRE1|0.364482076867;MZT1|6.91531382747;WASHC5|0.321069587491;KEAP1|0.507926528092;EFR3A|0.0;AP5B1|0.214364809963;PDZD11|1.71520567138;STRADA|0.0;MON2|0.656812640836;GBF1|0.584383135086;PTPRU|0.0;DVL3|0.0;R…	32	7141	109	102595	http://www.ebi.ac.uk/QuickGO/GTerm?id=GO:0070727	[]
4	4	cellular response to stress	GO:0033554	1.82e-12	1.74e-10	-12.43	-3.15	1.47377	-10.4547	PIK3R2|0.0486272341923;CHEK1|0.0;YIF1A|0.393948971056;ERCC1|0.0;HMOX1|999.0;ATF2|4.44768538347;MCM7|0.508703075363;VHL|0.0;UBA7|0.194154214011;CDK7|0.61237442214;SPIRE1|0.364482076867;CHAF1B|0.0;DYRK1A|0.0;KEAP1|0.507926528092;PDIA5|0.201599282108;USP10|0.667018345261;PCLAF|1.56893358625;ERCC6L|0.65442398047;ATG2A|0.668034427444;STRADA|0.0;RPTOR|0.262727301523;DVL3|0.0;SIN3A|0.560705509474;MTR|0.…	30	6268	109	102595	http://www.ebi.ac.uk/QuickGO/GTerm?id=GO:0033554	[]
6	5,6	single-organism intracellular transport	GO:1902582	1.87e-12	1.74e-10	-10	-2.45	1.47377	-10.4547	PIK3R2|0.0486272341923;OGA|0.57294400884;IPO13|0.467272548655;HMOX1|999.0;ATF2|4.44768538347;CSK|0.652863183361;RAB9A|0.156841650882;CDK5|0.512352503153;SPIRE1|0.364482076867;KEAP1|0.507926528092;AP5B1|0.214364809963;STRADA|0.0;MON2|0.656812640836;GBF1|0.584383135086;RGP1|0.0;RNF31|0.0;PIP5K1A|0.0;MIPEP|0.0;XPO4|0.171922377193;EPG5|0.0;HOMER3|0.248383227663	21	2787	109	102595	http://www.ebi.ac.uk/QuickGO/GTerm?id=GO:1902582	[]
2	2	negative regulation of biological process	GO:0048519	2.16e-12	1.96e-10	-14.73	-3.82	1.47377	-10.4547	PIK3R2|0.0486272341923;CHEK1|0.0;AKAP10|0.178783167671;FZD6|0.312490562275;OGA|0.57294400884;ERCC1|0.0;HMOX1|999.0;CDK4|0.619400786905;ATF2|4.44768538347;CCND3|0.0;COL18A1|0.0;VHL|0.0;ID1|0.0;UBA7|0.194154214011;CSK|0.652863183361;CDK7|0.61237442214;CDK5|0.512352503153;NFKB2|0.590001371527;TLE3|0.620823491688;DYRK1A|0.0;KEAP1|0.507926528092;USP10|0.667018345261;SETDB1|0.0;STRADA|0.0;PATL1|0.65138…	42	12477	109	102595	http://www.ebi.ac.uk/QuickGO/GTerm?id=GO:0048519	[]
5	5	protein localization	GO:0008104	5.57e-12	4.93e-10	-10.51	-2.6	1.47377	-10.4547	PIK3R2|0.0486272341923;AKAP10|0.178783167671;OGA|0.57294400884;IPO13|0.467272548655;YIF1A|0.393948971056;ATF2|4.44768538347;ID1|0.0;CSK|0.652863183361;RAB9A|0.156841650882;CDK5|0.512352503153;SPIRE1|0.364482076867;MZT1|6.91531382747;WASHC5|0.321069587491;SEPTIN6|0.0;KEAP1|0.507926528092;EFR3A|0.0;AP5B1|0.214364809963;PDZD11|1.71520567138;STRADA|0.0;MON2|0.656812640836;GBF1|0.584383135086;PTPRU|0.…	33	7981	109	102595	http://www.ebi.ac.uk/QuickGO/GTerm?id=GO:0008104	[]
2	2	developmental process	GO:0032502	9.05e-12	7.81e-10	-15.4	-4.01	1.47377	-10.4547	PIK3R2|0.0486272341923;CHEK1|0.0;SIPA1L3|0.200076980829;FZD6|0.312490562275;OGA|0.57294400884;WDR1|0.668304026963;CCNB2|0.297787335255;TACC2|0.160255331932;ERCC1|0.0;HMOX1|999.0;MTHFD1|0.630268795694;CDK4|0.619400786905;ATF2|4.44768538347;RXRB|0.0;SLC6A6|0.510256406507;COL18A1|0.0;VHL|0.0;ID1|0.0;CSK|0.652863183361;FASN|0.52398244837;CDK5|0.512352503153;NFKB2|0.590001371527;TLE3|0.620823491688;SP…	46	15470	109	102595	http://www.ebi.ac.uk/QuickGO/GTerm?id=GO:0032502	[]
6	5,6	regulation of organelle organization	GO:0033043	9.38e-12	7.89e-10	-6.09	-1.33	1.47377	-10.4547	PIK3R2|0.0486272341923;CHEK1|0.0;WDR1|0.668304026963;CCNB2|0.297787335255;ERCC1|0.0;CCND3|0.0;ID1|0.0;CDK5|0.512352503153;SPIRE1|0.364482076867;WASHC5|0.321069587491;CHAF1B|0.0;DYRK1A|0.0;USP10|0.667018345261;SETDB1|0.0;ATG2A|0.668034427444;DVL3|0.0;RNF31|0.0;SIN3A|0.560705509474;MLST8|0.226301519546;CDC42EP4|4.54851503623;KIF15|0.0;WASHC3|2.24339660409;PAXBP1|0.253430647071	23	3755	109	102595	http://www.ebi.ac.uk/QuickGO/GTerm?id=GO:0033043	[]
4	4	positive regulation of molecular function	GO:0044093	1.37e-11	1.12e-09	-6.66	-1.49	1.47377	-10.4547	PIK3R2|0.0486272341923;SIPA1L3|0.200076980829;ATF2|4.44768538347;CCND3|0.0;CSK|0.652863183361;CDK5|0.512352503153;NFKB2|0.590001371527;MYO9B|0.0;KEAP1|0.507926528092;STRADA|0.0;MON2|0.656812640836;RPTOR|0.262727301523;ARHGEF28|0.0;PDPR|0.490400460794;GBF1|0.584383135086;RGP1|0.0;DVL3|0.0;RNF31|0.0;PIP5K1A|0.0;MLST8|0.226301519546;CDC42EP4|4.54851503623;DOCK5|0.616404274486;GINS2|1.50661569702	23	3827	109	102595	http://www.ebi.ac.uk/QuickGO/GTerm?id=GO:0044093	[]
3	3	negative regulation of cellular process	GO:0048523	1.58e-11	1.27e-09	-13.11	-3.35	1.47377	-10.4547	PIK3R2|0.0486272341923;CHEK1|0.0;AKAP10|0.178783167671;FZD6|0.312490562275;OGA|0.57294400884;ERCC1|0.0;HMOX1|999.0;CDK4|0.619400786905;ATF2|4.44768538347;CCND3|0.0;COL18A1|0.0;VHL|0.0;ID1|0.0;CSK|0.652863183361;CDK7|0.61237442214;CDK5|0.512352503153;NFKB2|0.590001371527;TLE3|0.620823491688;DYRK1A|0.0;KEAP1|0.507926528092;USP10|0.667018345261;SETDB1|0.0;STRADA|0.0;PATL1|0.651388909758;DPP9|0.62167…	39	11514	109	102595	http://www.ebi.ac.uk/QuickGO/GTerm?id=GO:0048523	[]
3	3	regulation of biological quality	GO:0065008	2.03e-11	1.59e-09	-14.95	-3.88	1.47377	-10.4547	PIK3R2|0.0486272341923;AKAP10|0.178783167671;FZD6|0.312490562275;OGA|0.57294400884;WDR1|0.668304026963;CCNB2|0.297787335255;ERCC1|0.0;HMOX1|999.0;MTHFD1|0.630268795694;CDK4|0.619400786905;ATF2|4.44768538347;VHL|0.0;ID1|0.0;CSK|0.652863183361;CDK7|0.61237442214;RAB9A|0.156841650882;CDK5|0.512352503153;AMPD3|0.0;TLE3|0.620823491688;SPIRE1|0.364482076867;WASHC5|0.321069587491;KEAP1|0.507926528092;PD…	36	9946	109	102595	http://www.ebi.ac.uk/QuickGO/GTerm?id=GO:0065008	[]
4	4	regulation of catalytic activity	GO:0050790	2.26e-11	1.73e-09	-9.14	-2.21	1.47377	-10.4547	PIK3R2|0.0486272341923;SIPA1L3|0.200076980829;CCNB2|0.297787335255;CDK4|0.619400786905;CCND3|0.0;CSK|0.652863183361;CDK7|0.61237442214;RAB9A|0.156841650882;CDK5|0.512352503153;MYO9B|0.0;KEAP1|0.507926528092;STRADA|0.0;MON2|0.656812640836;ZER1|0.229138839685;RPTOR|0.262727301523;ARHGEF28|0.0;PDPR|0.490400460794;GBF1|0.584383135086;RGP1|0.0;DVL3|0.0;PIP5K1A|0.0;MLST8|0.226301519546;CDC42EP4|4.54851…	27	5569	109	102595	http://www.ebi.ac.uk/QuickGO/GTerm?id=GO:0050790	[]
3	3	anatomical structure development	GO:0048856	2.4e-11	1.78e-09	-14.86	-3.85	1.47377	-10.4547	PIK3R2|0.0486272341923;CHEK1|0.0;SIPA1L3|0.200076980829;FZD6|0.312490562275;WDR1|0.668304026963;CCNB2|0.297787335255;TACC2|0.160255331932;ERCC1|0.0;HMOX1|999.0;MTHFD1|0.630268795694;CDK4|0.619400786905;ATF2|4.44768538347;RXRB|0.0;COL18A1|0.0;VHL|0.0;ID1|0.0;CSK|0.652863183361;FASN|0.52398244837;CDK5|0.512352503153;NFKB2|0.590001371527;TLE3|0.620823491688;SPIRE1|0.364482076867;WASHC5|0.32106958749…	43	14035	109	102595	http://www.ebi.ac.uk/QuickGO/GTerm?id=GO:0048856	[]
5	5	cellular response to organic substance	GO:0071310	2.44e-11	1.78e-09	-10.85	-2.7	1.47377	-10.4547	PIK3R2|0.0486272341923;CHEK1|0.0;YIF1A|0.393948971056;HMOX1|999.0;CDK4|0.619400786905;ATF2|4.44768538347;RXRB|0.0;CCND3|0.0;MCM7|0.508703075363;ID1|0.0;UBA7|0.194154214011;CSK|0.652863183361;FASN|0.52398244837;CDK7|0.61237442214;CDK5|0.512352503153;KEAP1|0.507926528092;PDIA5|0.201599282108;USP10|0.667018345261;STRADA|0.0;RPTOR|0.262727301523;SHCBP1|0.0;RNF31|0.0;SIN3A|0.560705509474;MLST8|0.22630…	27	5587	109	102595	http://www.ebi.ac.uk/QuickGO/GTerm?id=GO:0071310	[]
6	5,6	cellular protein localization	GO:0034613	2.53e-11	1.81e-09	-7.04	-1.6	1.47377	-10.4547	PIK3R2|0.0486272341923;OGA|0.57294400884;IPO13|0.467272548655;ATF2|4.44768538347;ID1|0.0;CSK|0.652863183361;RAB9A|0.156841650882;CDK5|0.512352503153;MZT1|6.91531382747;KEAP1|0.507926528092;EFR3A|0.0;PDZD11|1.71520567138;STRADA|0.0;GBF1|0.584383135086;PTPRU|0.0;DVL3|0.0;RNF31|0.0;SIN3A|0.560705509474;PIP5K1A|0.0;MIPEP|0.0;XPO4|0.171922377193;HOMER3|0.248383227663;SIX4|0.0;HACL1|0.0	24	4339	109	102595	http://www.ebi.ac.uk/QuickGO/GTerm?id=GO:0034613	[]
3	3	cellular response to stimulus	GO:0051716	3.73e-11	2.62e-09	-19.29	-5.13	1.47377	-10.4547	PIK3R2|0.0486272341923;CHEK1|0.0;AKAP10|0.178783167671;SIPA1L3|0.200076980829;FZD6|0.312490562275;YIF1A|0.393948971056;ERCC1|0.0;HMOX1|999.0;CDK4|0.619400786905;ATF2|4.44768538347;PHKG2|0.0;NAT1|0.191995863086;RXRB|0.0;CCND3|0.0;MCM7|0.508703075363;VHL|0.0;ID1|0.0;UBA7|0.194154214011;CSK|0.652863183361;FASN|0.52398244837;CDK7|0.61237442214;RAB9A|0.156841650882;CDK5|0.512352503153;NFKB2|0.59000137…	58	24458	109	102595	http://www.ebi.ac.uk/QuickGO/GTerm?id=GO:0051716	[]
4	4	animal organ development	GO:0048513	3.81e-11	2.62e-09	-11.8	-2.97	1.47377	-10.4547	PIK3R2|0.0486272341923;SIPA1L3|0.200076980829;FZD6|0.312490562275;WDR1|0.668304026963;CCNB2|0.297787335255;TACC2|0.160255331932;ERCC1|0.0;HMOX1|999.0;MTHFD1|0.630268795694;CDK4|0.619400786905;ATF2|4.44768538347;RXRB|0.0;COL18A1|0.0;ID1|0.0;CSK|0.652863183361;FASN|0.52398244837;CDK5|0.512352503153;NFKB2|0.590001371527;TLE3|0.620823491688;SETDB1|0.0;PFKFB3|0.211933497533;TNS3|0.477878306793;PTPRU|0…	29	6612	109	102595	http://www.ebi.ac.uk/QuickGO/GTerm?id=GO:0048513	[]
3	3	cell communication	GO:0007154	4.2e-11	2.83e-09	-17.41	-4.59	1.47377	-10.4547	PIK3R2|0.0486272341923;CHEK1|0.0;AKAP10|0.178783167671;SIPA1L3|0.200076980829;FZD6|0.312490562275;OGA|0.57294400884;YIF1A|0.393948971056;ERCC1|0.0;HMOX1|999.0;CDK4|0.619400786905;ATF2|4.44768538347;PHKG2|0.0;RXRB|0.0;CCND3|0.0;SLC6A6|0.510256406507;VHL|0.0;ID1|0.0;UBA7|0.194154214011;CSK|0.652863183361;CDK7|0.61237442214;RAB9A|0.156841650882;CDK5|0.512352503153;NFKB2|0.590001371527;TLE3|0.6208234…	54	21597	109	102595	http://www.ebi.ac.uk/QuickGO/GTerm?id=GO:0007154	[]
3	3	regulation of response to stimulus	GO:0048583	6.27e-11	4.13e-09	-11.69	-2.94	1.47377	-10.4547	PIK3R2|0.0486272341923;CHEK1|0.0;AKAP10|0.178783167671;SIPA1L3|0.200076980829;FZD6|0.312490562275;OGA|0.57294400884;ERCC1|0.0;HMOX1|999.0;CDK4|0.619400786905;ATF2|4.44768538347;RXRB|0.0;CCND3|0.0;VHL|0.0;ID1|0.0;CSK|0.652863183361;CDK5|0.512352503153;NFKB2|0.590001371527;TLE3|0.620823491688;SPIRE1|0.364482076867;CHAF1B|0.0;MYO9B|0.0;DYRK1A|0.0;KEAP1|0.507926528092;USP10|0.667018345261;STRADA|0.0;…	37	10906	109	102595	http://www.ebi.ac.uk/QuickGO/GTerm?id=GO:0048583	[]
6	4,5,6	negative regulation of macromolecule metabolic process	GO:0010605	6.76e-11	4.37e-09	-11.22	-2.81	1.47377	-10.4547	PIK3R2|0.0486272341923;CHEK1|0.0;FZD6|0.312490562275;OGA|0.57294400884;ERCC1|0.0;HMOX1|999.0;CDK4|0.619400786905;ATF2|4.44768538347;CCND3|0.0;VHL|0.0;ID1|0.0;CSK|0.652863183361;CDK7|0.61237442214;CDK5|0.512352503153;NFKB2|0.590001371527;TLE3|0.620823491688;DYRK1A|0.0;KEAP1|0.507926528092;SETDB1|0.0;PATL1|0.651388909758;RPTOR|0.262727301523;RGP1|0.0;SIN3A|0.560705509474;PCIF1|0.108043172744;POLR1B…	28	6304	109	102595	http://www.ebi.ac.uk/QuickGO/GTerm?id=GO:0010605	[]
False	obselete	obsolete multi-organism process	GO:0051704	7.93e-11	5.03e-09	-6.65	-1.49	1.47377	-10.4547	OGA|0.57294400884;CCNB2|0.297787335255;ERCC1|0.0;CDK4|0.619400786905;ATF2|4.44768538347;RXRB|0.0;FASN|0.52398244837;CDK7|0.61237442214;RAB9A|0.156841650882;NFKB2|0.590001371527;SPIRE1|0.364482076867;WASHC5|0.321069587491;CHAF1B|0.0;DYRK1A|0.0;SEPTIN6|0.0;KEAP1|0.507926528092;SETDB1|0.0;PDZD11|1.71520567138;RPTOR|0.262727301523;GBF1|0.584383135086;RNF31|0.0;SIN3A|0.560705509474;POLR1B|0.2005129926…	24	4589	109	102595	http://www.ebi.ac.uk/QuickGO/GTerm?id=GO:0051704	[]
3	3	negative regulation of metabolic process	GO:0009892	8.52e-11	5.31e-09	-11.86	-2.99	1.47377	-10.4547	PIK3R2|0.0486272341923;CHEK1|0.0;FZD6|0.312490562275;OGA|0.57294400884;ERCC1|0.0;HMOX1|999.0;CDK4|0.619400786905;ATF2|4.44768538347;CCND3|0.0;VHL|0.0;ID1|0.0;CSK|0.652863183361;CDK7|0.61237442214;CDK5|0.512352503153;NFKB2|0.590001371527;TLE3|0.620823491688;DYRK1A|0.0;KEAP1|0.507926528092;SETDB1|0.0;PATL1|0.651388909758;RPTOR|0.262727301523;RGP1|0.0;SIN3A|0.560705509474;MLST8|0.226301519546;PCIF1|…	29	6840	109	102595	http://www.ebi.ac.uk/QuickGO/GTerm?id=GO:0009892	[]
2	2	metabolic process	GO:0008152	8.8e-11	5.38e-09	-31.18	-8.55	1.47377	-10.4547	PIK3R2|0.0486272341923;CHEK1|0.0;SIPA1L3|0.200076980829;FZD6|0.312490562275;OGA|0.57294400884;CCNB2|0.297787335255;YIF1A|0.393948971056;ERCC1|0.0;HMOX1|999.0;MTHFD1|0.630268795694;CDK4|0.619400786905;ATF2|4.44768538347;PHKG2|0.0;NAT1|0.191995863086;DCK|0.58904599773;RXRB|0.0;CCND3|0.0;SLC6A6|0.510256406507;MCM7|0.508703075363;COL18A1|0.0;VHL|0.0;ID1|0.0;UBA7|0.194154214011;CSK|0.652863183361;FASN…	94	59010	109	102595	http://www.ebi.ac.uk/QuickGO/GTerm?id=GO:0008152	[]
3	3	macromolecule localization	GO:0033036	9.45e-11	5.68e-09	-10.68	-2.65	1.47377	-10.4547	PIK3R2|0.0486272341923;AKAP10|0.178783167671;OGA|0.57294400884;IPO13|0.467272548655;YIF1A|0.393948971056;ATF2|4.44768538347;ID1|0.0;CSK|0.652863183361;RAB9A|0.156841650882;CDK5|0.512352503153;SPIRE1|0.364482076867;MZT1|6.91531382747;WASHC5|0.321069587491;SEPTIN6|0.0;KEAP1|0.507926528092;EFR3A|0.0;ATG2A|0.668034427444;AP5B1|0.214364809963;PDZD11|1.71520567138;STRADA|0.0;MON2|0.656812640836;GBF1|0.…	34	9410	109	102595	http://www.ebi.ac.uk/QuickGO/GTerm?id=GO:0033036	[]
5	4,5	regulation of cellular component organization	GO:0051128	1.05e-10	6.21e-09	-7.31	-1.68	1.47377	-10.4547	PIK3R2|0.0486272341923;CHEK1|0.0;OGA|0.57294400884;WDR1|0.668304026963;CCNB2|0.297787335255;ERCC1|0.0;CCND3|0.0;ID1|0.0;CSK|0.652863183361;CDK5|0.512352503153;SPIRE1|0.364482076867;WASHC5|0.321069587491;CHAF1B|0.0;DYRK1A|0.0;USP10|0.667018345261;SETDB1|0.0;ATG2A|0.668034427444;RPTOR|0.262727301523;DVL3|0.0;RNF31|0.0;SIN3A|0.560705509474;MLST8|0.226301519546;CDC42EP4|4.54851503623;DOCK5|0.61640427…	28	6427	109	102595	http://www.ebi.ac.uk/QuickGO/GTerm?id=GO:0051128	[]
6	5,6	positive regulation of nucleobase-containing compound metabolic process	GO:0045935	1.11e-10	6.36e-09	-7.22	-1.65	1.47377	-10.4547	PIK3R2|0.0486272341923;CHEK1|0.0;OGA|0.57294400884;ERCC1|0.0;ATF2|4.44768538347;RXRB|0.0;VHL|0.0;CDK7|0.61237442214;NFKB2|0.590001371527;SPIRE1|0.364482076867;DYRK1A|0.0;SETDB1|0.0;PFKFB3|0.211933497533;PATL1|0.651388909758;RPTOR|0.262727301523;DVL3|0.0;RNF31|0.0;SIN3A|0.560705509474;MLST8|0.226301519546;SMARCAD1|0.147696368681;BABAM2|0.636605835126;SIX4|0.0;GINS2|1.50661569702;PAXBP1|0.253430647…	24	4665	109	102595	http://www.ebi.ac.uk/QuickGO/GTerm?id=GO:0045935	[]
6	5,6	positive regulation of organelle organization	GO:0010638	1.12e-10	6.36e-09	-4.07	-0.75	1.47377	-10.4547	WDR1|0.668304026963;ERCC1|0.0;ID1|0.0;CDK5|0.512352503153;SPIRE1|0.364482076867;WASHC5|0.321069587491;CHAF1B|0.0;SETDB1|0.0;ATG2A|0.668034427444;RNF31|0.0;SIN3A|0.560705509474;MLST8|0.226301519546;CDC42EP4|4.54851503623;WASHC3|2.24339660409;PAXBP1|0.253430647071	15	1539	109	102595	http://www.ebi.ac.uk/QuickGO/GTerm?id=GO:0010638	[]
3	3	multicellular organism development	GO:0007275	1.17e-10	6.58e-09	-13.56	-3.48	1.47377	-10.4547	PIK3R2|0.0486272341923;CHEK1|0.0;SIPA1L3|0.200076980829;FZD6|0.312490562275;WDR1|0.668304026963;CCNB2|0.297787335255;TACC2|0.160255331932;ERCC1|0.0;HMOX1|999.0;MTHFD1|0.630268795694;CDK4|0.619400786905;ATF2|4.44768538347;RXRB|0.0;COL18A1|0.0;ID1|0.0;CSK|0.652863183361;FASN|0.52398244837;CDK5|0.512352503153;NFKB2|0.590001371527;TLE3|0.620823491688;WASHC5|0.321069587491;DYRK1A|0.0;KEAP1|0.507926528…	38	11721	109	102595	http://www.ebi.ac.uk/QuickGO/GTerm?id=GO:0007275	[]
3	3	cellular localization	GO:0051641	1.58e-10	8.7e-09	-14.48	-3.74	1.47377	-10.4547	PIK3R2|0.0486272341923;AKAP10|0.178783167671;OGA|0.57294400884;WDR1|0.668304026963;IPO13|0.467272548655;YIF1A|0.393948971056;TACC2|0.160255331932;HMOX1|999.0;ATF2|4.44768538347;ID1|0.0;CSK|0.652863183361;RAB9A|0.156841650882;CDK5|0.512352503153;SPIRE1|0.364482076867;MZT1|6.91531382747;WASHC5|0.321069587491;KEAP1|0.507926528092;EFR3A|0.0;AP5B1|0.214364809963;PDZD11|1.71520567138;STRADA|0.0;MON2|0.…	37	11263	109	102595	http://www.ebi.ac.uk/QuickGO/GTerm?id=GO:0051641	[]
6	5,6	regulation of cellular protein metabolic process	GO:0032268	1.63e-10	8.84e-09	-7.78	-1.81	1.47377	-10.4547	PIK3R2|0.0486272341923;CHEK1|0.0;OGA|0.57294400884;CCNB2|0.297787335255;CDK4|0.619400786905;ATF2|4.44768538347;CCND3|0.0;VHL|0.0;ID1|0.0;CSK|0.652863183361;CDK7|0.61237442214;CDK5|0.512352503153;DYRK1A|0.0;KEAP1|0.507926528092;USP10|0.667018345261;STRADA|0.0;ZER1|0.229138839685;RPTOR|0.262727301523;RGP1|0.0;DVL3|0.0;SIN3A|0.560705509474;MLST8|0.226301519546;TARS2|0.0;PCIF1|0.108043172744;PAXBP1|0…	25	5185	109	102595	http://www.ebi.ac.uk/QuickGO/GTerm?id=GO:0032268	[]
4	4	regulation of catabolic process	GO:0009894	1.74e-10	9.27e-09	-8.8	-2.11	1.47377	-10.4547	PIK3R2|0.0486272341923;HMOX1|999.0;CDK4|0.619400786905;PHKG2|0.0;VHL|0.0;CDK5|0.512352503153;CHAF1B|0.0;KEAP1|0.507926528092;USP10|0.667018345261;PFKFB3|0.211933497533;ATG2A|0.668034427444;ZER1|0.229138839685;PATL1|0.651388909758;RPTOR|0.262727301523;RGP1|0.0;RNF31|0.0;MLST8|0.226301519546;DTL|0.241072745257	18	2498	109	102595	http://www.ebi.ac.uk/QuickGO/GTerm?id=GO:0009894	[]
6	6	protein-containing complex assembly	GO:0065003	1.85e-10	9.73e-09	-10.46	-2.59	1.47377	-10.4547	PIK3R2|0.0486272341923;ERCC1|0.0;HMOX1|999.0;MCM7|0.508703075363;CDK7|0.61237442214;TLE3|0.620823491688;SPIRE1|0.364482076867;MZT1|6.91531382747;WASHC5|0.321069587491;CHAF1B|0.0;DYRK1A|0.0;SEPTIN6|0.0;KEAP1|0.507926528092;PDZD11|1.71520567138;STRADA|0.0;PATL1|0.651388909758;RABGGTA|0.565027201588;MLST8|0.226301519546;CDC42EP4|4.54851503623;SMARCAD1|0.147696368681;DOCK5|0.616404274486;RPF1|0.0;ORC…	25	5217	109	102595	http://www.ebi.ac.uk/QuickGO/GTerm?id=GO:0065003	[]
5	5	regulation of protein metabolic process	GO:0051246	2.37e-10	1.23e-08	-11.39	-2.86	1.47377	-10.4547	PIK3R2|0.0486272341923;CHEK1|0.0;OGA|0.57294400884;CCNB2|0.297787335255;HMOX1|999.0;CDK4|0.619400786905;ATF2|4.44768538347;CCND3|0.0;VHL|0.0;ID1|0.0;CSK|0.652863183361;CDK7|0.61237442214;CDK5|0.512352503153;DYRK1A|0.0;KEAP1|0.507926528092;USP10|0.667018345261;STRADA|0.0;ZER1|0.229138839685;RPTOR|0.262727301523;RGP1|0.0;DVL3|0.0;SIN3A|0.560705509474;MLST8|0.226301519546;TARS2|0.0;PCIF1|0.108043172…	27	6187	109	102595	http://www.ebi.ac.uk/QuickGO/GTerm?id=GO:0051246	[]
2	2	biological process involved in interspecies interaction between organisms	GO:0044419	2.44e-10	1.24e-08	-6.06	-1.32	1.47377	-10.4547	OGA|0.57294400884;CDK4|0.619400786905;ATF2|4.44768538347;UBA7|0.194154214011;FASN|0.52398244837;CDK7|0.61237442214;RAB9A|0.156841650882;NFKB2|0.590001371527;SPIRE1|0.364482076867;DYRK1A|0.0;SEPTIN6|0.0;KEAP1|0.507926528092;SETDB1|0.0;RPTOR|0.262727301523;GBF1|0.584383135086;RNF31|0.0;SIN3A|0.560705509474;CDC42EP4|4.54851503623;EPG5|0.0;UCKL1|0.536362845027	20	3256	109	102595	http://www.ebi.ac.uk/QuickGO/GTerm?id=GO:0044419	[]
4	4	regulation of primary metabolic process	GO:0080090	2.49e-10	1.25e-08	-16.37	-4.29	1.47377	-10.4547	PIK3R2|0.0486272341923;CHEK1|0.0;FZD6|0.312490562275;OGA|0.57294400884;CCNB2|0.297787335255;ERCC1|0.0;HMOX1|999.0;CDK4|0.619400786905;ATF2|4.44768538347;PHKG2|0.0;RXRB|0.0;CCND3|0.0;MCM7|0.508703075363;VHL|0.0;ID1|0.0;CSK|0.652863183361;FASN|0.52398244837;CDK7|0.61237442214;CDK5|0.512352503153;NFKB2|0.590001371527;TLE3|0.620823491688;SPIRE1|0.364482076867;CHAF1B|0.0;DYRK1A|0.0;KEAP1|0.50792652809…	48	18365	109	102595	http://www.ebi.ac.uk/QuickGO/GTerm?id=GO:0080090	[]
4	3,4	signaling	GO:0023052	2.83e-10	1.4e-08	-17.23	-4.54	1.47377	-10.4547	PIK3R2|0.0486272341923;CHEK1|0.0;AKAP10|0.178783167671;SIPA1L3|0.200076980829;FZD6|0.312490562275;OGA|0.57294400884;YIF1A|0.393948971056;ERCC1|0.0;HMOX1|999.0;CDK4|0.619400786905;ATF2|4.44768538347;PHKG2|0.0;RXRB|0.0;CCND3|0.0;SLC6A6|0.510256406507;VHL|0.0;ID1|0.0;UBA7|0.194154214011;CSK|0.652863183361;CDK7|0.61237442214;RAB9A|0.156841650882;CDK5|0.512352503153;NFKB2|0.590001371527;TLE3|0.6208234…	52	21222	109	102595	http://www.ebi.ac.uk/QuickGO/GTerm?id=GO:0023052	[]
5	5	positive regulation of catalytic activity	GO:0043085	2.93e-10	1.41e-08	-5.78	-1.24	1.47377	-10.4547	PIK3R2|0.0486272341923;SIPA1L3|0.200076980829;CCND3|0.0;CSK|0.652863183361;CDK5|0.512352503153;MYO9B|0.0;KEAP1|0.507926528092;STRADA|0.0;MON2|0.656812640836;RPTOR|0.262727301523;ARHGEF28|0.0;PDPR|0.490400460794;GBF1|0.584383135086;RGP1|0.0;DVL3|0.0;PIP5K1A|0.0;MLST8|0.226301519546;CDC42EP4|4.54851503623;DOCK5|0.616404274486;GINS2|1.50661569702	20	3291	109	102595	http://www.ebi.ac.uk/QuickGO/GTerm?id=GO:0043085	[]
4	4	regulation of cell communication	GO:0010646	2.94e-10	1.41e-08	-10.38	-2.56	1.47377	-10.4547	PIK3R2|0.0486272341923;CHEK1|0.0;AKAP10|0.178783167671;SIPA1L3|0.200076980829;FZD6|0.312490562275;OGA|0.57294400884;HMOX1|999.0;CDK4|0.619400786905;RXRB|0.0;CCND3|0.0;SLC6A6|0.510256406507;VHL|0.0;ID1|0.0;CSK|0.652863183361;CDK5|0.512352503153;TLE3|0.620823491688;CHAF1B|0.0;MYO9B|0.0;DYRK1A|0.0;USP10|0.667018345261;STRADA|0.0;RPTOR|0.262727301523;ARHGEF28|0.0;GBF1|0.584383135086;PTPRU|0.0;DVL3|0.…	32	8744	109	102595	http://www.ebi.ac.uk/QuickGO/GTerm?id=GO:0010646	[]
4	4	system development	GO:0048731	3e-10	1.42e-08	-12.68	-3.23	1.47377	-10.4547	PIK3R2|0.0486272341923;SIPA1L3|0.200076980829;FZD6|0.312490562275;WDR1|0.668304026963;CCNB2|0.297787335255;TACC2|0.160255331932;ERCC1|0.0;HMOX1|999.0;MTHFD1|0.630268795694;CDK4|0.619400786905;ATF2|4.44768538347;RXRB|0.0;COL18A1|0.0;ID1|0.0;CSK|0.652863183361;FASN|0.52398244837;CDK5|0.512352503153;NFKB2|0.590001371527;TLE3|0.620823491688;WASHC5|0.321069587491;DYRK1A|0.0;SETDB1|0.0;PFKFB3|0.2119334…	35	10382	109	102595	http://www.ebi.ac.uk/QuickGO/GTerm?id=GO:0048731	[]
2	2	cellular process	GO:0009987	3.2e-10	1.5e-08	-37.8	-10.45	1.47377	-10.4547	PIK3R2|0.0486272341923;CHEK1|0.0;AKAP10|0.178783167671;SIPA1L3|0.200076980829;FZD6|0.312490562275;OGA|0.57294400884;WDR1|0.668304026963;IPO13|0.467272548655;CCNB2|0.297787335255;YIF1A|0.393948971056;TACC2|0.160255331932;ERCC1|0.0;HMOX1|999.0;MTHFD1|0.630268795694;CDK4|0.619400786905;ATF2|4.44768538347;PHKG2|0.0;NAT1|0.191995863086;DCK|0.58904599773;RXRB|0.0;CCND3|0.0;SLC6A6|0.510256406507;MCM7|0.…	108	81396	109	102595	http://www.ebi.ac.uk/QuickGO/GTerm?id=GO:0009987	[]
6	6	cellular protein modification process	GO:0006464	3.79e-10	1.75e-08	-11.61	-2.92	1.47377	-10.4547	PIK3R2|0.0486272341923;CHEK1|0.0;OGA|0.57294400884;CCNB2|0.297787335255;CDK4|0.619400786905;ATF2|4.44768538347;PHKG2|0.0;CCND3|0.0;VHL|0.0;ID1|0.0;UBA7|0.194154214011;CSK|0.652863183361;CDK7|0.61237442214;CDK5|0.512352503153;DYRK1A|0.0;KEAP1|0.507926528092;USP10|0.667018345261;SETDB1|0.0;HECTD3|0.535915675722;STRADA|0.0;ZER1|0.229138839685;RPTOR|0.262727301523;MTMR14|0.624620647546;PDPR|0.4904004…	37	11617	109	102595	http://www.ebi.ac.uk/QuickGO/GTerm?id=GO:0006464	[]
3	3	biosynthetic process	GO:0009058	4.58e-10	2.06e-08	-23.92	-6.46	1.47377	-10.4547	PIK3R2|0.0486272341923;CHEK1|0.0;FZD6|0.312490562275;OGA|0.57294400884;ERCC1|0.0;HMOX1|999.0;MTHFD1|0.630268795694;CDK4|0.619400786905;ATF2|4.44768538347;PHKG2|0.0;DCK|0.58904599773;RXRB|0.0;CCND3|0.0;MCM7|0.508703075363;VHL|0.0;ID1|0.0;UBA7|0.194154214011;CSK|0.652863183361;FASN|0.52398244837;CDK7|0.61237442214;CDK5|0.512352503153;NFKB2|0.590001371527;AMPD3|0.0;TLE3|0.620823491688;CHAF1B|0.0;DYR…	63	29924	109	102595	http://www.ebi.ac.uk/QuickGO/GTerm?id=GO:0009058	[]
6	4,5,6	negative regulation of cellular metabolic process	GO:0031324	4.6e-10	2.06e-08	-10.95	-2.73	1.47377	-10.4547	PIK3R2|0.0486272341923;CHEK1|0.0;FZD6|0.312490562275;OGA|0.57294400884;ERCC1|0.0;HMOX1|999.0;CDK4|0.619400786905;ATF2|4.44768538347;CCND3|0.0;VHL|0.0;ID1|0.0;CSK|0.652863183361;CDK5|0.512352503153;NFKB2|0.590001371527;TLE3|0.620823491688;DYRK1A|0.0;KEAP1|0.507926528092;SETDB1|0.0;PATL1|0.651388909758;RPTOR|0.262727301523;RGP1|0.0;SIN3A|0.560705509474;MLST8|0.226301519546;PCIF1|0.108043172744;HOME…	27	6377	109	102595	http://www.ebi.ac.uk/QuickGO/GTerm?id=GO:0031324	[]
7	6,7	negative regulation of gene expression	GO:0010629	4.94e-10	2.19e-08	-8.87	-2.13	1.47377	-10.4547	CHEK1|0.0;FZD6|0.312490562275;HMOX1|999.0;ATF2|4.44768538347;CCND3|0.0;VHL|0.0;ID1|0.0;CSK|0.652863183361;CDK7|0.61237442214;CDK5|0.512352503153;NFKB2|0.590001371527;TLE3|0.620823491688;DYRK1A|0.0;KEAP1|0.507926528092;SETDB1|0.0;PATL1|0.651388909758;SIN3A|0.560705509474;PCIF1|0.108043172744;POLR1B|0.200512992651;HOMER3|0.248383227663;SIX4|0.0;PAXBP1|0.253430647071	22	4180	109	102595	http://www.ebi.ac.uk/QuickGO/GTerm?id=GO:0010629	[]
5	4,5	regulation of cellular metabolic process	GO:0031323	5.23e-10	2.29e-08	-16.53	-4.33	1.47377	-10.4547	PIK3R2|0.0486272341923;CHEK1|0.0;FZD6|0.312490562275;OGA|0.57294400884;CCNB2|0.297787335255;ERCC1|0.0;HMOX1|999.0;CDK4|0.619400786905;ATF2|4.44768538347;PHKG2|0.0;RXRB|0.0;CCND3|0.0;MCM7|0.508703075363;VHL|0.0;ID1|0.0;CSK|0.652863183361;FASN|0.52398244837;CDK7|0.61237442214;CDK5|0.512352503153;NFKB2|0.590001371527;TLE3|0.620823491688;SPIRE1|0.364482076867;CHAF1B|0.0;DYRK1A|0.0;KEAP1|0.50792652809…	49	19449	109	102595	http://www.ebi.ac.uk/QuickGO/GTerm?id=GO:0031323	[]
4	4	cellular biosynthetic process	GO:0044249	5.46e-10	2.36e-08	-23.69	-6.39	1.47377	-10.4547	PIK3R2|0.0486272341923;CHEK1|0.0;FZD6|0.312490562275;OGA|0.57294400884;ERCC1|0.0;HMOX1|999.0;MTHFD1|0.630268795694;CDK4|0.619400786905;ATF2|4.44768538347;PHKG2|0.0;DCK|0.58904599773;RXRB|0.0;CCND3|0.0;MCM7|0.508703075363;VHL|0.0;ID1|0.0;UBA7|0.194154214011;CSK|0.652863183361;FASN|0.52398244837;CDK7|0.61237442214;CDK5|0.512352503153;NFKB2|0.590001371527;AMPD3|0.0;TLE3|0.620823491688;CHAF1B|0.0;DYR…	62	29232	109	102595	http://www.ebi.ac.uk/QuickGO/GTerm?id=GO:0044249	[]
7	6,7	peptide transport	GO:0015833	6.68e-10	2.84e-08	-8.44	-2	1.47377	-10.4547	PIK3R2|0.0486272341923;OGA|0.57294400884;IPO13|0.467272548655;YIF1A|0.393948971056;ATF2|4.44768538347;CSK|0.652863183361;RAB9A|0.156841650882;CDK5|0.512352503153;SPIRE1|0.364482076867;WASHC5|0.321069587491;KEAP1|0.507926528092;AP5B1|0.214364809963;STRADA|0.0;MON2|0.656812640836;GBF1|0.584383135086;RNF31|0.0;PIP5K1A|0.0;MIPEP|0.0;XPO4|0.171922377193;HOMER3|0.248383227663;HACL1|0.0;SNX24|0.65010844…	23	4669	109	102595	http://www.ebi.ac.uk/QuickGO/GTerm?id=GO:0015833	[]
5	4,5	positive regulation of catabolic process	GO:0009896	7.07e-10	2.94e-08	-6.81	-1.54	1.47377	-10.4547	HMOX1|999.0;PHKG2|0.0;VHL|0.0;CHAF1B|0.0;KEAP1|0.507926528092;PFKFB3|0.211933497533;ATG2A|0.668034427444;ZER1|0.229138839685;PATL1|0.651388909758;RPTOR|0.262727301523;RNF31|0.0;MLST8|0.226301519546;DTL|0.241072745257	13	1217	109	102595	http://www.ebi.ac.uk/QuickGO/GTerm?id=GO:0009896	[]
6	4,5,6	positive regulation of cellular component organization	GO:0051130	7.07e-10	2.94e-08	-4.53	-0.88	1.47377	-10.4547	OGA|0.57294400884;WDR1|0.668304026963;ERCC1|0.0;ID1|0.0;CDK5|0.512352503153;SPIRE1|0.364482076867;WASHC5|0.321069587491;CHAF1B|0.0;SETDB1|0.0;ATG2A|0.668034427444;DVL3|0.0;RNF31|0.0;SIN3A|0.560705509474;MLST8|0.226301519546;CDC42EP4|4.54851503623;DOCK5|0.616404274486;WASHC3|2.24339660409;PAXBP1|0.253430647071	18	2730	109	102595	http://www.ebi.ac.uk/QuickGO/GTerm?id=GO:0051130	[]
4	4	regulation of nitrogen compound metabolic process	GO:0051171	7.27e-10	2.98e-08	-15.92	-4.16	1.47377	-10.4547	PIK3R2|0.0486272341923;CHEK1|0.0;FZD6|0.312490562275;OGA|0.57294400884;CCNB2|0.297787335255;ERCC1|0.0;HMOX1|999.0;CDK4|0.619400786905;ATF2|4.44768538347;RXRB|0.0;CCND3|0.0;MCM7|0.508703075363;VHL|0.0;ID1|0.0;CSK|0.652863183361;CDK7|0.61237442214;CDK5|0.512352503153;NFKB2|0.590001371527;TLE3|0.620823491688;SPIRE1|0.364482076867;CHAF1B|0.0;DYRK1A|0.0;KEAP1|0.507926528092;SETDB1|0.0;PFKFB3|0.2119334…	45	16907	109	102595	http://www.ebi.ac.uk/QuickGO/GTerm?id=GO:0051171	[]
5	5	cellular protein metabolic process	GO:0044267	7.7e-10	3.12e-08	-13.35	-3.42	1.47377	-10.4547	PIK3R2|0.0486272341923;CHEK1|0.0;OGA|0.57294400884;CCNB2|0.297787335255;YIF1A|0.393948971056;CDK4|0.619400786905;ATF2|4.44768538347;PHKG2|0.0;CCND3|0.0;VHL|0.0;ID1|0.0;UBA7|0.194154214011;CSK|0.652863183361;CDK7|0.61237442214;CDK5|0.512352503153;DYRK1A|0.0;KEAP1|0.507926528092;PDIA5|0.201599282108;USP10|0.667018345261;SETDB1|0.0;HECTD3|0.535915675722;STRADA|0.0;ZER1|0.229138839685;RPTOR|0.2627273…	43	15626	109	102595	http://www.ebi.ac.uk/QuickGO/GTerm?id=GO:0044267	[]
False	obselete	obsolete negative regulation of cellular macromolecule biosynthetic process	GO:2000113	8.26e-10	3.31e-08	-7.23	-1.66	1.47377	-10.4547	CHEK1|0.0;FZD6|0.312490562275;OGA|0.57294400884;HMOX1|999.0;ATF2|4.44768538347;CCND3|0.0;VHL|0.0;ID1|0.0;CDK5|0.512352503153;NFKB2|0.590001371527;TLE3|0.620823491688;DYRK1A|0.0;KEAP1|0.507926528092;SETDB1|0.0;SIN3A|0.560705509474;PCIF1|0.108043172744;SIX4|0.0;PAXBP1|0.253430647071	18	2757	109	102595	http://www.ebi.ac.uk/QuickGO/GTerm?id=GO:2000113	[]
4	4	organic substance biosynthetic process	GO:1901576	8.47e-10	3.35e-08	-23.69	-6.39	1.47377	-10.4547	PIK3R2|0.0486272341923;CHEK1|0.0;FZD6|0.312490562275;OGA|0.57294400884;ERCC1|0.0;HMOX1|999.0;MTHFD1|0.630268795694;CDK4|0.619400786905;ATF2|4.44768538347;PHKG2|0.0;DCK|0.58904599773;RXRB|0.0;CCND3|0.0;MCM7|0.508703075363;VHL|0.0;ID1|0.0;UBA7|0.194154214011;CSK|0.652863183361;FASN|0.52398244837;CDK7|0.61237442214;CDK5|0.512352503153;NFKB2|0.590001371527;AMPD3|0.0;TLE3|0.620823491688;CHAF1B|0.0;DYR…	62	29526	109	102595	http://www.ebi.ac.uk/QuickGO/GTerm?id=GO:1901576	[]
5	5	regulation of mitotic cell cycle	GO:0007346	8.77e-10	3.43e-08	-3.74	-0.65	1.47377	-10.4547	CHEK1|0.0;CCNB2|0.297787335255;CDK4|0.619400786905;ATF2|4.44768538347;CCND3|0.0;CDK7|0.61237442214;STRADA|0.0;RPTOR|0.262727301523;NEK9|0.546397316849;GBF1|0.584383135086;SIN3A|0.560705509474;KIF15|0.0;BABAM2|0.636605835126;DTL|0.241072745257	14	1504	109	102595	http://www.ebi.ac.uk/QuickGO/GTerm?id=GO:0007346	[]
False	obselete	obsolete cellular macromolecule metabolic process	GO:0044260	8.97e-10	3.47e-08	-23.41	-6.31	1.47377	-10.4547	PIK3R2|0.0486272341923;CHEK1|0.0;FZD6|0.312490562275;OGA|0.57294400884;CCNB2|0.297787335255;YIF1A|0.393948971056;ERCC1|0.0;HMOX1|999.0;CDK4|0.619400786905;ATF2|4.44768538347;PHKG2|0.0;RXRB|0.0;CCND3|0.0;MCM7|0.508703075363;VHL|0.0;ID1|0.0;UBA7|0.194154214011;CSK|0.652863183361;CDK7|0.61237442214;CDK5|0.512352503153;NFKB2|0.590001371527;TLE3|0.620823491688;SPIRE1|0.364482076867;CHAF1B|0.0;DYRK1A|0…	62	29565	109	102595	http://www.ebi.ac.uk/QuickGO/GTerm?id=GO:0044260	[]
6	6	regulation of protein modification process	GO:0031399	1.01e-09	3.86e-08	-7.31	-1.68	1.47377	-10.4547	PIK3R2|0.0486272341923;CHEK1|0.0;OGA|0.57294400884;CCNB2|0.297787335255;CDK4|0.619400786905;ATF2|4.44768538347;CCND3|0.0;ID1|0.0;CSK|0.652863183361;CDK7|0.61237442214;CDK5|0.512352503153;DYRK1A|0.0;STRADA|0.0;ZER1|0.229138839685;RPTOR|0.262727301523;DVL3|0.0;SIN3A|0.560705509474;MLST8|0.226301519546;PCIF1|0.108043172744;PAXBP1|0.253430647071	20	3537	109	102595	http://www.ebi.ac.uk/QuickGO/GTerm?id=GO:0031399	[]
6	6	amide transport	GO:0042886	1.16e-09	4.37e-08	-8.44	-2	1.47377	-10.4547	PIK3R2|0.0486272341923;OGA|0.57294400884;IPO13|0.467272548655;YIF1A|0.393948971056;ATF2|4.44768538347;CSK|0.652863183361;RAB9A|0.156841650882;CDK5|0.512352503153;SPIRE1|0.364482076867;WASHC5|0.321069587491;KEAP1|0.507926528092;AP5B1|0.214364809963;STRADA|0.0;MON2|0.656812640836;GBF1|0.584383135086;RNF31|0.0;PIP5K1A|0.0;MIPEP|0.0;XPO4|0.171922377193;HOMER3|0.248383227663;HACL1|0.0;SNX24|0.65010844…	23	4805	109	102595	http://www.ebi.ac.uk/QuickGO/GTerm?id=GO:0042886	[]
5	3,4,5	regulation of signaling	GO:0023051	1.27e-09	4.74e-08	-10.38	-2.56	1.47377	-10.4547	PIK3R2|0.0486272341923;CHEK1|0.0;AKAP10|0.178783167671;SIPA1L3|0.200076980829;FZD6|0.312490562275;OGA|0.57294400884;HMOX1|999.0;CDK4|0.619400786905;RXRB|0.0;CCND3|0.0;SLC6A6|0.510256406507;VHL|0.0;ID1|0.0;CSK|0.652863183361;CDK5|0.512352503153;TLE3|0.620823491688;MYO9B|0.0;DYRK1A|0.0;USP10|0.667018345261;STRADA|0.0;RPTOR|0.262727301523;ARHGEF28|0.0;GBF1|0.584383135086;PTPRU|0.0;DVL3|0.0;RNF31|0.0…	31	8731	109	102595	http://www.ebi.ac.uk/QuickGO/GTerm?id=GO:0023051	[]
5	4,5	regulation of signal transduction	GO:0009966	1.37e-09	5.08e-08	-9.84	-2.41	1.47377	-10.4547	PIK3R2|0.0486272341923;CHEK1|0.0;AKAP10|0.178783167671;SIPA1L3|0.200076980829;FZD6|0.312490562275;HMOX1|999.0;CDK4|0.619400786905;RXRB|0.0;CCND3|0.0;VHL|0.0;ID1|0.0;CSK|0.652863183361;CDK5|0.512352503153;TLE3|0.620823491688;MYO9B|0.0;DYRK1A|0.0;USP10|0.667018345261;STRADA|0.0;RPTOR|0.262727301523;ARHGEF28|0.0;GBF1|0.584383135086;PTPRU|0.0;DVL3|0.0;RNF31|0.0;SIN3A|0.560705509474;PIP5K1A|0.0;MLST8|…	29	7710	109	102595	http://www.ebi.ac.uk/QuickGO/GTerm?id=GO:0009966	[]
5	5	regulation of cellular catabolic process	GO:0031329	1.45e-09	5.31e-08	-7.97	-1.87	1.47377	-10.4547	PIK3R2|0.0486272341923;HMOX1|999.0;PHKG2|0.0;VHL|0.0;CDK5|0.512352503153;CHAF1B|0.0;KEAP1|0.507926528092;USP10|0.667018345261;PFKFB3|0.211933497533;ATG2A|0.668034427444;ZER1|0.229138839685;PATL1|0.651388909758;RPTOR|0.262727301523;RGP1|0.0;RNF31|0.0;MLST8|0.226301519546	16	2173	109	102595	http://www.ebi.ac.uk/QuickGO/GTerm?id=GO:0031329	[]
4	4	cell cycle phase transition	GO:0044770	1.53e-09	5.53e-08	-3.82	-0.68	1.47377	-10.4547	CHEK1|0.0;CCNB2|0.297787335255;CDK4|0.619400786905;ATF2|4.44768538347;CCND3|0.0;MCM7|0.508703075363;CDK7|0.61237442214;CDK5|0.512352503153;RPTOR|0.262727301523;SIN3A|0.560705509474;BABAM2|0.636605835126;DTL|0.241072745257;ORC3|0.0	13	1298	109	102595	http://www.ebi.ac.uk/QuickGO/GTerm?id=GO:0044770	[]
6	6	chordate embryonic development	GO:0043009	1.62e-09	5.79e-08	-3.12	-0.48	1.47377	-10.4547	CHEK1|0.0;FZD6|0.312490562275;CCNB2|0.297787335255;MTHFD1|0.630268795694;ATF2|4.44768538347;RXRB|0.0;KEAP1|0.507926528092;SETDB1|0.0;DVL3|0.0;SIN3A|0.560705509474;POLR1B|0.200512992651;SIX4|0.0	12	1053	109	102595	http://www.ebi.ac.uk/QuickGO/GTerm?id=GO:0043009	[]
5	5	positive regulation of cellular catabolic process	GO:0031331	1.69e-09	5.98e-08	-6.19	-1.36	1.47377	-10.4547	HMOX1|999.0;PHKG2|0.0;VHL|0.0;CHAF1B|0.0;KEAP1|0.507926528092;PFKFB3|0.211933497533;ATG2A|0.668034427444;ZER1|0.229138839685;PATL1|0.651388909758;RPTOR|0.262727301523;RNF31|0.0;MLST8|0.226301519546	12	1057	109	102595	http://www.ebi.ac.uk/QuickGO/GTerm?id=GO:0031331	[]
5	5	cellular response to nitrogen compound	GO:1901699	1.71e-09	5.99e-08	-4.51	-0.87	1.47377	-10.4547	PIK3R2|0.0486272341923;CHEK1|0.0;CDK4|0.619400786905;ATF2|4.44768538347;CCND3|0.0;ID1|0.0;CSK|0.652863183361;CDK5|0.512352503153;STRADA|0.0;RPTOR|0.262727301523;SIN3A|0.560705509474;MTR|0.411173097461;MLST8|0.226301519546;EPG5|0.0	14	1585	109	102595	http://www.ebi.ac.uk/QuickGO/GTerm?id=GO:1901699	[]
6	5,6	regulation of autophagy	GO:0010506	1.77e-09	6.13e-08	-6.47	-1.44	1.47377	-10.4547	PIK3R2|0.0486272341923;HMOX1|999.0;VHL|0.0;CDK5|0.512352503153;CHAF1B|0.0;KEAP1|0.507926528092;USP10|0.667018345261;ATG2A|0.668034427444;RPTOR|0.262727301523;RNF31|0.0;MLST8|0.226301519546	11	833	109	102595	http://www.ebi.ac.uk/QuickGO/GTerm?id=GO:0010506	[]
4	3,4	signal transduction	GO:0007165	2.09e-09	7.16e-08	-15.8	-4.12	1.47377	-10.4547	PIK3R2|0.0486272341923;CHEK1|0.0;AKAP10|0.178783167671;SIPA1L3|0.200076980829;FZD6|0.312490562275;YIF1A|0.393948971056;ERCC1|0.0;HMOX1|999.0;CDK4|0.619400786905;ATF2|4.44768538347;PHKG2|0.0;RXRB|0.0;CCND3|0.0;VHL|0.0;ID1|0.0;UBA7|0.194154214011;CSK|0.652863183361;CDK7|0.61237442214;RAB9A|0.156841650882;CDK5|0.512352503153;NFKB2|0.590001371527;TLE3|0.620823491688;MYO9B|0.0;DYRK1A|0.0;KEAP1|0.50792…	48	19525	109	102595	http://www.ebi.ac.uk/QuickGO/GTerm?id=GO:0007165	[]
5	5	embryo development ending in birth or egg hatching	GO:0009792	2.15e-09	7.29e-08	-3.12	-0.48	1.47377	-10.4547	CHEK1|0.0;FZD6|0.312490562275;CCNB2|0.297787335255;MTHFD1|0.630268795694;ATF2|4.44768538347;RXRB|0.0;KEAP1|0.507926528092;SETDB1|0.0;DVL3|0.0;SIN3A|0.560705509474;POLR1B|0.200512992651;SIX4|0.0	12	1080	109	102595	http://www.ebi.ac.uk/QuickGO/GTerm?id=GO:0009792	[]
5	5	mitotic cell cycle phase transition	GO:0044772	2.45e-09	8.24e-08	-3.18	-0.49	1.47377	-10.4547	CHEK1|0.0;CCNB2|0.297787335255;CDK4|0.619400786905;CCND3|0.0;MCM7|0.508703075363;CDK7|0.61237442214;CDK5|0.512352503153;RPTOR|0.262727301523;SIN3A|0.560705509474;BABAM2|0.636605835126;DTL|0.241072745257;ORC3|0.0	12	1093	109	102595	http://www.ebi.ac.uk/QuickGO/GTerm?id=GO:0044772	[]
5	5	DNA damage response	GO:0006974	2.52e-09	8.4e-08	-8.91	-2.14	1.47377	-10.4547	CHEK1|0.0;ERCC1|0.0;HMOX1|999.0;ATF2|4.44768538347;MCM7|0.508703075363;UBA7|0.194154214011;CDK7|0.61237442214;SPIRE1|0.364482076867;CHAF1B|0.0;DYRK1A|0.0;USP10|0.667018345261;PCLAF|1.56893358625;ERCC6L|0.65442398047;RPTOR|0.262727301523;MLST8|0.226301519546;SMARCAD1|0.147696368681;BABAM2|0.636605835126;DTL|0.241072745257;GINS2|1.50661569702	19	3339	109	102595	http://www.ebi.ac.uk/QuickGO/GTerm?id=GO:0006974	[]
6	6	cytoskeleton organization	GO:0007010	2.6e-09	8.58e-08	-8.74	-2.09	1.47377	-10.4547	PIK3R2|0.0486272341923;CHEK1|0.0;SIPA1L3|0.200076980829;WDR1|0.668304026963;CCNB2|0.297787335255;TACC2|0.160255331932;ATF2|4.44768538347;ID1|0.0;CDK5|0.512352503153;SPIRE1|0.364482076867;MZT1|6.91531382747;WASHC5|0.321069587491;DYRK1A|0.0;SEPTIN6|0.0;PCLAF|1.56893358625;STRADA|0.0;ARHGEF28|0.0;DVL3|0.0;PIP5K1A|0.0;MLST8|0.226301519546;CDC42EP4|4.54851503623;EPB41L1|0.213903308879;KIF15|0.0;SIX4|0…	25	5936	109	102595	http://www.ebi.ac.uk/QuickGO/GTerm?id=GO:0007010	[]
7	6,7	positive regulation of gene expression	GO:0010628	3e-09	9.8e-08	-9.53	-2.32	1.47377	-10.4547	PIK3R2|0.0486272341923;CHEK1|0.0;ERCC1|0.0;HMOX1|999.0;CDK4|0.619400786905;ATF2|4.44768538347;RXRB|0.0;VHL|0.0;ID1|0.0;CDK7|0.61237442214;NFKB2|0.590001371527;DYRK1A|0.0;RPTOR|0.262727301523;DVL3|0.0;RNF31|0.0;SIN3A|0.560705509474;SMARCAD1|0.147696368681;PCIF1|0.108043172744;POLR1B|0.200512992651;SIX4|0.0;PAXBP1|0.253430647071	21	4184	109	102595	http://www.ebi.ac.uk/QuickGO/GTerm?id=GO:0010628	[]
6	6	protein complex subunit organization	GO:0071822	3.14e-09	1.01e-07	-8.87	-2.13	1.47377	-10.4547	OGA|0.57294400884;WDR1|0.668304026963;TACC2|0.160255331932;ERCC1|0.0;HMOX1|999.0;ID1|0.0;TLE3|0.620823491688;SPIRE1|0.364482076867;MZT1|6.91531382747;WASHC5|0.321069587491;CHAF1B|0.0;DYRK1A|0.0;KEAP1|0.507926528092;STRADA|0.0;RABGGTA|0.565027201588;DVL3|0.0;MLST8|0.226301519546;CDC42EP4|4.54851503623;SMARCAD1|0.147696368681;HACL1|0.0	20	3782	109	102595	http://www.ebi.ac.uk/QuickGO/GTerm?id=GO:0071822	[]
5	5	protein modification process	GO:0036211	3.15e-09	1.01e-07	-11.61	-2.92	1.47377	-10.4547	PIK3R2|0.0486272341923;CHEK1|0.0;OGA|0.57294400884;CCNB2|0.297787335255;CDK4|0.619400786905;ATF2|4.44768538347;PHKG2|0.0;CCND3|0.0;VHL|0.0;ID1|0.0;UBA7|0.194154214011;CSK|0.652863183361;CDK7|0.61237442214;CDK5|0.512352503153;DYRK1A|0.0;KEAP1|0.507926528092;USP10|0.667018345261;SETDB1|0.0;HECTD3|0.535915675722;STRADA|0.0;ZER1|0.229138839685;RPTOR|0.262727301523;MTMR14|0.624620647546;PDPR|0.4904004…	37	12535	109	102595	http://www.ebi.ac.uk/QuickGO/GTerm?id=GO:0036211	[]
4	4	regulation of cell cycle	GO:0051726	3.5e-09	1.11e-07	-4.87	-0.98	1.47377	-10.4547	CHEK1|0.0;CCNB2|0.297787335255;CDK4|0.619400786905;ATF2|4.44768538347;CCND3|0.0;ID1|0.0;CDK7|0.61237442214;CDK5|0.512352503153;PCLAF|1.56893358625;STRADA|0.0;RPTOR|0.262727301523;NEK9|0.546397316849;GBF1|0.584383135086;SIN3A|0.560705509474;MLST8|0.226301519546;KIF15|0.0;BABAM2|0.636605835126;DTL|0.241072745257	18	3025	109	102595	http://www.ebi.ac.uk/QuickGO/GTerm?id=GO:0051726	[]
3	3	response to endogenous stimulus	GO:0009719	3.73e-09	1.17e-07	-8.16	-1.93	1.47377	-10.4547	PIK3R2|0.0486272341923;CHEK1|0.0;OGA|0.57294400884;HMOX1|999.0;CDK4|0.619400786905;ATF2|4.44768538347;RXRB|0.0;CCND3|0.0;MCM7|0.508703075363;ID1|0.0;CSK|0.652863183361;CDK7|0.61237442214;CDK5|0.512352503153;KEAP1|0.507926528092;STRADA|0.0;RPTOR|0.262727301523;SHCBP1|0.0;PTPRU|0.0;SIN3A|0.560705509474;MLST8|0.226301519546	20	3821	109	102595	http://www.ebi.ac.uk/QuickGO/GTerm?id=GO:0009719	[]
5	4,5	regulation of macromolecule metabolic process	GO:0060255	4.62e-09	1.44e-07	-16.41	-4.3	1.47377	-10.4547	PIK3R2|0.0486272341923;CHEK1|0.0;FZD6|0.312490562275;OGA|0.57294400884;CCNB2|0.297787335255;ERCC1|0.0;HMOX1|999.0;CDK4|0.619400786905;ATF2|4.44768538347;PHKG2|0.0;RXRB|0.0;CCND3|0.0;MCM7|0.508703075363;VHL|0.0;ID1|0.0;CSK|0.652863183361;CDK7|0.61237442214;CDK5|0.512352503153;NFKB2|0.590001371527;TLE3|0.620823491688;SPIRE1|0.364482076867;CHAF1B|0.0;DYRK1A|0.0;KEAP1|0.507926528092;USP10|0.667018345…	47	19282	109	102595	http://www.ebi.ac.uk/QuickGO/GTerm?id=GO:0060255	[]
3	3	cellular metabolic process	GO:0044237	4.89e-09	1.51e-07	-29.02	-7.93	1.47377	-10.4547	PIK3R2|0.0486272341923;CHEK1|0.0;FZD6|0.312490562275;OGA|0.57294400884;CCNB2|0.297787335255;YIF1A|0.393948971056;ERCC1|0.0;HMOX1|999.0;MTHFD1|0.630268795694;CDK4|0.619400786905;ATF2|4.44768538347;PHKG2|0.0;NAT1|0.191995863086;DCK|0.58904599773;RXRB|0.0;CCND3|0.0;SLC6A6|0.510256406507;MCM7|0.508703075363;VHL|0.0;ID1|0.0;UBA7|0.194154214011;CSK|0.652863183361;FASN|0.52398244837;CDK7|0.61237442214;C…	84	51125	109	102595	http://www.ebi.ac.uk/QuickGO/GTerm?id=GO:0044237	[]
6	5,6	cytosolic transport	GO:0016482	5.01e-09	1.53e-07	-4.64	-0.91	1.47377	-10.4547	PIK3R2|0.0486272341923;OGA|0.57294400884;IPO13|0.467272548655;CSK|0.652863183361;RAB9A|0.156841650882;CDK5|0.512352503153;KEAP1|0.507926528092;STRADA|0.0;MON2|0.656812640836;GBF1|0.584383135086;RGP1|0.0;RNF31|0.0;MIPEP|0.0;XPO4|0.171922377193	14	1726	109	102595	http://www.ebi.ac.uk/QuickGO/GTerm?id=GO:0016482	[]
5	4,5	intracellular signal transduction	GO:0035556	5.1e-09	1.55e-07	-11.27	-2.82	1.47377	-10.4547	PIK3R2|0.0486272341923;CHEK1|0.0;SIPA1L3|0.200076980829;HMOX1|999.0;ATF2|4.44768538347;PHKG2|0.0;VHL|0.0;ID1|0.0;CSK|0.652863183361;RAB9A|0.156841650882;CDK5|0.512352503153;NFKB2|0.590001371527;MYO9B|0.0;DYRK1A|0.0;USP10|0.667018345261;SETDB1|0.0;ERCC6L|0.65442398047;STRADA|0.0;RPTOR|0.262727301523;ARHGEF28|0.0;GBF1|0.584383135086;DVL3|0.0;RNF31|0.0;PIP5K1A|0.0;MLST8|0.226301519546;CDC42EP4|4.548…	30	8707	109	102595	http://www.ebi.ac.uk/QuickGO/GTerm?id=GO:0035556	[]
3	3	single-organism metabolic process	GO:0044710	5.39e-09	1.62e-07	-15.97	-4.17	1.47377	-10.4547	PIK3R2|0.0486272341923;CHEK1|0.0;OGA|0.57294400884;ERCC1|0.0;HMOX1|999.0;MTHFD1|0.630268795694;CDK4|0.619400786905;ATF2|4.44768538347;PHKG2|0.0;NAT1|0.191995863086;DCK|0.58904599773;SLC6A6|0.510256406507;COL18A1|0.0;ID1|0.0;UBA7|0.194154214011;CSK|0.652863183361;FASN|0.52398244837;CDK7|0.61237442214;AMPD3|0.0;CHAF1B|0.0;AUH|0.0;KEAP1|0.507926528092;EFR3A|0.0;PDIA5|0.201599282108;USP10|0.667018345…	49	20792	109	102595	http://www.ebi.ac.uk/QuickGO/GTerm?id=GO:0044710	[]
4	4	single-organism cellular localization	GO:1902580	5.96e-09	1.77e-07	-6.56	-1.46	1.47377	-10.4547	PIK3R2|0.0486272341923;OGA|0.57294400884;IPO13|0.467272548655;HMOX1|999.0;CSK|0.652863183361;CDK5|0.512352503153;SPIRE1|0.364482076867;KEAP1|0.507926528092;EFR3A|0.0;PDZD11|1.71520567138;GBF1|0.584383135086;RNF31|0.0;PIP5K1A|0.0;MIPEP|0.0;HACL1|0.0	15	2066	109	102595	http://www.ebi.ac.uk/QuickGO/GTerm?id=GO:1902580	[]
5	5	heterocycle biosynthetic process	GO:0018130	6.08e-09	1.79e-07	-16.64	-4.37	1.47377	-10.4547	PIK3R2|0.0486272341923;CHEK1|0.0;FZD6|0.312490562275;ERCC1|0.0;HMOX1|999.0;MTHFD1|0.630268795694;CDK4|0.619400786905;ATF2|4.44768538347;DCK|0.58904599773;RXRB|0.0;CCND3|0.0;VHL|0.0;ID1|0.0;UBA7|0.194154214011;FASN|0.52398244837;CDK7|0.61237442214;CDK5|0.512352503153;NFKB2|0.590001371527;AMPD3|0.0;TLE3|0.620823491688;CHAF1B|0.0;DYRK1A|0.0;KEAP1|0.507926528092;USP10|0.667018345261;PCLAF|1.568933586…	44	17371	109	102595	http://www.ebi.ac.uk/QuickGO/GTerm?id=GO:0018130	[]
4	4	regulation of anatomical structure size	GO:0090066	6.11e-09	1.79e-07	-8.61	-2.06	1.47377	-10.4547	PIK3R2|0.0486272341923;WDR1|0.668304026963;HMOX1|999.0;CDK4|0.619400786905;CDK5|0.512352503153;SPIRE1|0.364482076867;WASHC5|0.321069587491;RPTOR|0.262727301523;SIN3A|0.560705509474;MLST8|0.226301519546;CDC42EP4|4.54851503623;DOCK5|0.616404274486;WASHC3|2.24339660409	13	1459	109	102595	http://www.ebi.ac.uk/QuickGO/GTerm?id=GO:0090066	[]
5	5	positive regulation of protein metabolic process	GO:0051247	6.38e-09	1.85e-07	-8.91	-2.14	1.47377	-10.4547	OGA|0.57294400884;HMOX1|999.0;CDK4|0.619400786905;ATF2|4.44768538347;CCND3|0.0;VHL|0.0;CSK|0.652863183361;CDK5|0.512352503153;DYRK1A|0.0;KEAP1|0.507926528092;STRADA|0.0;ZER1|0.229138839685;RPTOR|0.262727301523;DVL3|0.0;MLST8|0.226301519546;PCIF1|0.108043172744;DTL|0.241072745257;PAXBP1|0.253430647071	18	3145	109	102595	http://www.ebi.ac.uk/QuickGO/GTerm?id=GO:0051247	[]
3	3	cellular developmental process	GO:0048869	7.29e-09	2.1e-07	-8.48	-2.02	1.47377	-10.4547	PIK3R2|0.0486272341923;CHEK1|0.0;SIPA1L3|0.200076980829;WDR1|0.668304026963;TACC2|0.160255331932;ERCC1|0.0;ATF2|4.44768538347;RXRB|0.0;SLC6A6|0.510256406507;COL18A1|0.0;VHL|0.0;ID1|0.0;CSK|0.652863183361;FASN|0.52398244837;CDK5|0.512352503153;NFKB2|0.590001371527;WASHC5|0.321069587491;MYO9B|0.0;SEPTIN6|0.0;KEAP1|0.507926528092;STRADA|0.0;RPTOR|0.262727301523;ARHGEF28|0.0;PTPRU|0.0;DVL3|0.0;SIN3A|…	33	10533	109	102595	http://www.ebi.ac.uk/QuickGO/GTerm?id=GO:0048869	[]
7	5,6,7	regulation of DNA metabolic process	GO:0051052	8.26e-09	2.36e-07	-2.18	-0.2	1.47377	-10.4547	CHEK1|0.0;OGA|0.57294400884;ERCC1|0.0;MCM7|0.508703075363;SPIRE1|0.364482076867;DYRK1A|0.0;SETDB1|0.0;SMARCAD1|0.147696368681;BABAM2|0.636605835126;ORC3|0.0;GINS2|1.50661569702	11	968	109	102595	http://www.ebi.ac.uk/QuickGO/GTerm?id=GO:0051052	[]
5	5	nucleobase-containing compound biosynthetic process	GO:0034654	8.87e-09	2.51e-07	-16	-4.18	1.47377	-10.4547	PIK3R2|0.0486272341923;CHEK1|0.0;FZD6|0.312490562275;ERCC1|0.0;HMOX1|999.0;MTHFD1|0.630268795694;CDK4|0.619400786905;ATF2|4.44768538347;DCK|0.58904599773;RXRB|0.0;CCND3|0.0;VHL|0.0;ID1|0.0;UBA7|0.194154214011;FASN|0.52398244837;CDK7|0.61237442214;CDK5|0.512352503153;NFKB2|0.590001371527;AMPD3|0.0;TLE3|0.620823491688;CHAF1B|0.0;DYRK1A|0.0;KEAP1|0.507926528092;USP10|0.667018345261;PCLAF|1.568933586…	43	16905	109	102595	http://www.ebi.ac.uk/QuickGO/GTerm?id=GO:0034654	[]
6	5,6	regulation of intracellular signal transduction	GO:1902531	1.02e-08	2.87e-07	-7.92	-1.86	1.47377	-10.4547	PIK3R2|0.0486272341923;CHEK1|0.0;SIPA1L3|0.200076980829;HMOX1|999.0;VHL|0.0;ID1|0.0;CSK|0.652863183361;CDK5|0.512352503153;MYO9B|0.0;DYRK1A|0.0;USP10|0.667018345261;STRADA|0.0;RPTOR|0.262727301523;ARHGEF28|0.0;GBF1|0.584383135086;DVL3|0.0;RNF31|0.0;PIP5K1A|0.0;MLST8|0.226301519546;HOMER3|0.248383227663;BABAM2|0.636605835126	21	4490	109	102595	http://www.ebi.ac.uk/QuickGO/GTerm?id=GO:1902531	[]
4	4	cellular catabolic process	GO:0044248	1.09e-08	3.04e-07	-10.2	-2.51	1.47377	-10.4547	PIK3R2|0.0486272341923;OGA|0.57294400884;HMOX1|999.0;PHKG2|0.0;VHL|0.0;UBA7|0.194154214011;CDK5|0.512352503153;AMPD3|0.0;CHAF1B|0.0;AUH|0.0;KEAP1|0.507926528092;USP10|0.667018345261;PFKFB3|0.211933497533;ATG2A|0.668034427444;HECTD3|0.535915675722;ZER1|0.229138839685;PATL1|0.651388909758;RPTOR|0.262727301523;MTMR14|0.624620647546;PCNP|1.52732518023;RGP1|0.0;RNF31|0.0;MLST8|0.226301519546;EPG5|0.0;…	26	6880	109	102595	http://www.ebi.ac.uk/QuickGO/GTerm?id=GO:0044248	[]
5	5	organic cyclic compound biosynthetic process	GO:1901362	1.18e-08	3.25e-07	-16.64	-4.37	1.47377	-10.4547	PIK3R2|0.0486272341923;CHEK1|0.0;FZD6|0.312490562275;ERCC1|0.0;HMOX1|999.0;MTHFD1|0.630268795694;CDK4|0.619400786905;ATF2|4.44768538347;DCK|0.58904599773;RXRB|0.0;CCND3|0.0;VHL|0.0;ID1|0.0;UBA7|0.194154214011;FASN|0.52398244837;CDK7|0.61237442214;CDK5|0.512352503153;NFKB2|0.590001371527;AMPD3|0.0;TLE3|0.620823491688;CHAF1B|0.0;DYRK1A|0.0;KEAP1|0.507926528092;USP10|0.667018345261;PCLAF|1.568933586…	44	17744	109	102595	http://www.ebi.ac.uk/QuickGO/GTerm?id=GO:1901362	[]
4	4	negative regulation of nitrogen compound metabolic process	GO:0051172	1.36e-08	3.73e-07	-9.07	-2.19	1.47377	-10.4547	PIK3R2|0.0486272341923;CHEK1|0.0;FZD6|0.312490562275;ERCC1|0.0;HMOX1|999.0;ATF2|4.44768538347;CCND3|0.0;VHL|0.0;ID1|0.0;CSK|0.652863183361;CDK5|0.512352503153;NFKB2|0.590001371527;TLE3|0.620823491688;DYRK1A|0.0;KEAP1|0.507926528092;SETDB1|0.0;RPTOR|0.262727301523;RGP1|0.0;SIN3A|0.560705509474;PCIF1|0.108043172744;SIX4|0.0;PAXBP1|0.253430647071	22	5016	109	102595	http://www.ebi.ac.uk/QuickGO/GTerm?id=GO:0051172	[]
4	4	response to oxygen-containing compound	GO:1901700	1.39e-08	3.75e-07	-7.74	-1.8	1.47377	-10.4547	PIK3R2|0.0486272341923;ERCC1|0.0;HMOX1|999.0;CDK4|0.619400786905;ATF2|4.44768538347;RXRB|0.0;CCND3|0.0;COL18A1|0.0;ID1|0.0;CSK|0.652863183361;CDK5|0.512352503153;NFKB2|0.590001371527;SETDB1|0.0;STRADA|0.0;RPTOR|0.262727301523;SIN3A|0.560705509474;MTR|0.411173097461;MLST8|0.226301519546	18	3309	109	102595	http://www.ebi.ac.uk/QuickGO/GTerm?id=GO:1901700	[]
3	3	localization of cell	GO:0051674	1.39e-08	3.75e-07	-5.98	-1.3	1.47377	-10.4547	PIK3R2|0.0486272341923;WDR1|0.668304026963;HMOX1|999.0;COL18A1|0.0;ID1|0.0;CSK|0.652863183361;CDK5|0.512352503153;MYO9B|0.0;TNS3|0.477878306793;STRADA|0.0;GBF1|0.584383135086;PTPRU|0.0;SIN3A|0.560705509474;PIP5K1A|0.0;DOCK5|0.616404274486;SIX4|0.0;LRCH1|0.0	17	2923	109	102595	http://www.ebi.ac.uk/QuickGO/GTerm?id=GO:0051674	[]
3	3	process utilizing autophagic mechanism	GO:0061919	1.44e-08	3.86e-07	-6.68	-1.5	1.47377	-10.4547	PIK3R2|0.0486272341923;HMOX1|999.0;VHL|0.0;CDK5|0.512352503153;KEAP1|0.507926528092;USP10|0.667018345261;ATG2A|0.668034427444;RPTOR|0.262727301523;MTMR14|0.624620647546;RNF31|0.0;MLST8|0.226301519546;EPG5|0.0	12	1284	109	102595	http://www.ebi.ac.uk/QuickGO/GTerm?id=GO:0061919	[]
6	5,6	negative regulation of macromolecule biosynthetic process	GO:0010558	1.52e-08	4.03e-07	-8.21	-1.94	1.47377	-10.4547	CHEK1|0.0;FZD6|0.312490562275;OGA|0.57294400884;HMOX1|999.0;ATF2|4.44768538347;CCND3|0.0;VHL|0.0;ID1|0.0;CSK|0.652863183361;CDK5|0.512352503153;NFKB2|0.590001371527;TLE3|0.620823491688;DYRK1A|0.0;KEAP1|0.507926528092;SETDB1|0.0;PATL1|0.651388909758;SIN3A|0.560705509474;PCIF1|0.108043172744;HOMER3|0.248383227663;SIX4|0.0;PAXBP1|0.253430647071	21	4595	109	102595	http://www.ebi.ac.uk/QuickGO/GTerm?id=GO:0010558	[]
5	5	aromatic compound biosynthetic process	GO:0019438	1.77e-08	4.64e-07	-16	-4.18	1.47377	-10.4547	PIK3R2|0.0486272341923;CHEK1|0.0;FZD6|0.312490562275;ERCC1|0.0;HMOX1|999.0;MTHFD1|0.630268795694;CDK4|0.619400786905;ATF2|4.44768538347;DCK|0.58904599773;RXRB|0.0;CCND3|0.0;VHL|0.0;ID1|0.0;UBA7|0.194154214011;FASN|0.52398244837;CDK7|0.61237442214;CDK5|0.512352503153;NFKB2|0.590001371527;AMPD3|0.0;TLE3|0.620823491688;CHAF1B|0.0;DYRK1A|0.0;KEAP1|0.507926528092;USP10|0.667018345261;PCLAF|1.568933586…	43	17293	109	102595	http://www.ebi.ac.uk/QuickGO/GTerm?id=GO:0019438	[]
5	5	macromolecule modification	GO:0043412	2.12e-08	5.52e-07	-11.61	-2.92	1.47377	-10.4547	PIK3R2|0.0486272341923;CHEK1|0.0;OGA|0.57294400884;CCNB2|0.297787335255;CDK4|0.619400786905;ATF2|4.44768538347;PHKG2|0.0;CCND3|0.0;VHL|0.0;ID1|0.0;UBA7|0.194154214011;CSK|0.652863183361;CDK7|0.61237442214;CDK5|0.512352503153;DYRK1A|0.0;KEAP1|0.507926528092;USP10|0.667018345261;SETDB1|0.0;HECTD3|0.535915675722;STRADA|0.0;ZER1|0.229138839685;RPTOR|0.262727301523;MTMR14|0.624620647546;PDPR|0.4904004…	37	13451	109	102595	http://www.ebi.ac.uk/QuickGO/GTerm?id=GO:0043412	[]
5	4,5	autophagy	GO:0006914	2.19e-08	5.66e-07	-6.68	-1.5	1.47377	-10.4547	PIK3R2|0.0486272341923;HMOX1|999.0;VHL|0.0;CDK5|0.512352503153;CHAF1B|0.0;KEAP1|0.507926528092;USP10|0.667018345261;ATG2A|0.668034427444;RPTOR|0.262727301523;MTMR14|0.624620647546;RNF31|0.0;MLST8|0.226301519546;EPG5|0.0	13	1627	109	102595	http://www.ebi.ac.uk/QuickGO/GTerm?id=GO:0006914	[]
6	4,6	establishment of protein localization	GO:0045184	2.28e-08	5.84e-07	-8.44	-2	1.47377	-10.4547	PIK3R2|0.0486272341923;OGA|0.57294400884;IPO13|0.467272548655;YIF1A|0.393948971056;ATF2|4.44768538347;CSK|0.652863183361;RAB9A|0.156841650882;CDK5|0.512352503153;SPIRE1|0.364482076867;WASHC5|0.321069587491;KEAP1|0.507926528092;EFR3A|0.0;AP5B1|0.214364809963;STRADA|0.0;MON2|0.656812640836;GBF1|0.584383135086;RNF31|0.0;PIP5K1A|0.0;MIPEP|0.0;XPO4|0.171922377193;HOMER3|0.248383227663;HACL1|0.0;SNX24|…	24	6122	109	102595	http://www.ebi.ac.uk/QuickGO/GTerm?id=GO:0045184	[]
4	4	response to xenobiotic stimulus	GO:0009410	2.5e-08	6.36e-07	-5.47	-1.15	1.47377	-10.4547	CHEK1|0.0;HMOX1|999.0;CDK4|0.619400786905;NAT1|0.191995863086;MCM7|0.508703075363;COL18A1|0.0;CDK5|0.512352503153;RPTOR|0.262727301523;DVL3|0.0;MTR|0.411173097461	10	835	109	102595	http://www.ebi.ac.uk/QuickGO/GTerm?id=GO:0009410	[]
6	5,6	positive regulation of cellular protein metabolic process	GO:0032270	2.62e-08	6.62e-07	-5.3	-1.1	1.47377	-10.4547	OGA|0.57294400884;CDK4|0.619400786905;ATF2|4.44768538347;CCND3|0.0;VHL|0.0;CSK|0.652863183361;CDK5|0.512352503153;DYRK1A|0.0;KEAP1|0.507926528092;STRADA|0.0;ZER1|0.229138839685;RPTOR|0.262727301523;DVL3|0.0;MLST8|0.226301519546;PCIF1|0.108043172744;PAXBP1|0.253430647071	16	2673	109	102595	http://www.ebi.ac.uk/QuickGO/GTerm?id=GO:0032270	[]
False	obselete	obsolete regulation of cellular macromolecule biosynthetic process	GO:2000112	2.66e-08	6.64e-07	-11.5	-2.89	1.47377	-10.4547	PIK3R2|0.0486272341923;CHEK1|0.0;FZD6|0.312490562275;OGA|0.57294400884;ERCC1|0.0;HMOX1|999.0;CDK4|0.619400786905;ATF2|4.44768538347;RXRB|0.0;CCND3|0.0;MCM7|0.508703075363;VHL|0.0;ID1|0.0;CDK7|0.61237442214;CDK5|0.512352503153;NFKB2|0.590001371527;TLE3|0.620823491688;CHAF1B|0.0;DYRK1A|0.0;KEAP1|0.507926528092;SETDB1|0.0;RPTOR|0.262727301523;DVL3|0.0;RNF31|0.0;SIN3A|0.560705509474;TARS2|0.0;SMARCAD…	33	11106	109	102595	http://www.ebi.ac.uk/QuickGO/GTerm?id=GO:2000112	[]
5	5	negative regulation of cellular biosynthetic process	GO:0031327	2.67e-08	6.64e-07	-8.21	-1.94	1.47377	-10.4547	CHEK1|0.0;FZD6|0.312490562275;OGA|0.57294400884;HMOX1|999.0;ATF2|4.44768538347;CCND3|0.0;VHL|0.0;ID1|0.0;CSK|0.652863183361;CDK5|0.512352503153;NFKB2|0.590001371527;TLE3|0.620823491688;DYRK1A|0.0;KEAP1|0.507926528092;SETDB1|0.0;PATL1|0.651388909758;SIN3A|0.560705509474;PCIF1|0.108043172744;HOMER3|0.248383227663;SIX4|0.0;PAXBP1|0.253430647071	21	4748	109	102595	http://www.ebi.ac.uk/QuickGO/GTerm?id=GO:0031327	[]
4	4	embryo development	GO:0009790	2.78e-08	6.83e-07	-3.12	-0.48	1.47377	-10.4547	CHEK1|0.0;FZD6|0.312490562275;CCNB2|0.297787335255;ERCC1|0.0;MTHFD1|0.630268795694;ATF2|4.44768538347;RXRB|0.0;COL18A1|0.0;KEAP1|0.507926528092;SETDB1|0.0;DVL3|0.0;SIN3A|0.560705509474;POLR1B|0.200512992651;SIX4|0.0	14	1981	109	102595	http://www.ebi.ac.uk/QuickGO/GTerm?id=GO:0009790	[]
7	5,7	protein transport	GO:0015031	2.78e-08	6.83e-07	-8.44	-2	1.47377	-10.4547	PIK3R2|0.0486272341923;OGA|0.57294400884;IPO13|0.467272548655;YIF1A|0.393948971056;ATF2|4.44768538347;CSK|0.652863183361;RAB9A|0.156841650882;CDK5|0.512352503153;SPIRE1|0.364482076867;WASHC5|0.321069587491;KEAP1|0.507926528092;AP5B1|0.214364809963;STRADA|0.0;MON2|0.656812640836;GBF1|0.584383135086;RNF31|0.0;PIP5K1A|0.0;MIPEP|0.0;XPO4|0.171922377193;HOMER3|0.248383227663;HACL1|0.0;SNX24|0.65010844…	23	5698	109	102595	http://www.ebi.ac.uk/QuickGO/GTerm?id=GO:0015031	[]
5	5	regulation of nucleobase-containing compound metabolic process	GO:0019219	2.89e-08	7.04e-07	-12.98	-3.31	1.47377	-10.4547	PIK3R2|0.0486272341923;CHEK1|0.0;FZD6|0.312490562275;OGA|0.57294400884;ERCC1|0.0;HMOX1|999.0;CDK4|0.619400786905;ATF2|4.44768538347;RXRB|0.0;CCND3|0.0;MCM7|0.508703075363;VHL|0.0;ID1|0.0;CDK7|0.61237442214;CDK5|0.512352503153;NFKB2|0.590001371527;TLE3|0.620823491688;SPIRE1|0.364482076867;CHAF1B|0.0;DYRK1A|0.0;KEAP1|0.507926528092;SETDB1|0.0;PFKFB3|0.211933497533;PATL1|0.651388909758;RPTOR|0.26272…	37	13609	109	102595	http://www.ebi.ac.uk/QuickGO/GTerm?id=GO:0019219	[]
4	4	regulation of biosynthetic process	GO:0009889	3.05e-08	7.32e-07	-14.38	-3.72	1.47377	-10.4547	PIK3R2|0.0486272341923;CHEK1|0.0;FZD6|0.312490562275;OGA|0.57294400884;ERCC1|0.0;HMOX1|999.0;CDK4|0.619400786905;ATF2|4.44768538347;RXRB|0.0;CCND3|0.0;MCM7|0.508703075363;VHL|0.0;ID1|0.0;CSK|0.652863183361;FASN|0.52398244837;CDK7|0.61237442214;CDK5|0.512352503153;NFKB2|0.590001371527;TLE3|0.620823491688;CHAF1B|0.0;DYRK1A|0.0;KEAP1|0.507926528092;SETDB1|0.0;PFKFB3|0.211933497533;PATL1|0.6513889097…	40	15584	109	102595	http://www.ebi.ac.uk/QuickGO/GTerm?id=GO:0009889	[]
4	4	negative regulation of biosynthetic process	GO:0009890	3.05e-08	7.32e-07	-8.21	-1.94	1.47377	-10.4547	CHEK1|0.0;FZD6|0.312490562275;OGA|0.57294400884;HMOX1|999.0;ATF2|4.44768538347;CCND3|0.0;VHL|0.0;ID1|0.0;CSK|0.652863183361;CDK5|0.512352503153;NFKB2|0.590001371527;TLE3|0.620823491688;DYRK1A|0.0;KEAP1|0.507926528092;SETDB1|0.0;PATL1|0.651388909758;SIN3A|0.560705509474;PCIF1|0.108043172744;HOMER3|0.248383227663;SIX4|0.0;PAXBP1|0.253430647071	21	4786	109	102595	http://www.ebi.ac.uk/QuickGO/GTerm?id=GO:0009890	[]
6	6	regulation of GTPase activity	GO:0043087	3.07e-08	7.32e-07	-3.94	-0.71	1.47377	-10.4547	PIK3R2|0.0486272341923;SIPA1L3|0.200076980829;MYO9B|0.0;MON2|0.656812640836;ARHGEF28|0.0;GBF1|0.584383135086;RGP1|0.0;DVL3|0.0;PIP5K1A|0.0;MLST8|0.226301519546;CDC42EP4|4.54851503623;DOCK5|0.616404274486;LRCH1|0.0	13	1675	109	102595	http://www.ebi.ac.uk/QuickGO/GTerm?id=GO:0043087	[]
False	obselete	obsolete cellular macromolecule biosynthetic process	GO:0034645	3.51e-08	8.26e-07	-15.02	-3.9	1.47377	-10.4547	PIK3R2|0.0486272341923;CHEK1|0.0;FZD6|0.312490562275;OGA|0.57294400884;ERCC1|0.0;HMOX1|999.0;CDK4|0.619400786905;ATF2|4.44768538347;PHKG2|0.0;RXRB|0.0;CCND3|0.0;MCM7|0.508703075363;VHL|0.0;ID1|0.0;UBA7|0.194154214011;CDK7|0.61237442214;CDK5|0.512352503153;NFKB2|0.590001371527;TLE3|0.620823491688;CHAF1B|0.0;DYRK1A|0.0;KEAP1|0.507926528092;USP10|0.667018345261;PCLAF|1.56893358625;SETDB1|0.0;RPTOR|0…	41	16332	109	102595	http://www.ebi.ac.uk/QuickGO/GTerm?id=GO:0034645	[]
3	3	anatomical structure morphogenesis	GO:0009653	3.52e-08	8.26e-07	-8.39	-1.99	1.47377	-10.4547	SIPA1L3|0.200076980829;FZD6|0.312490562275;WDR1|0.668304026963;ERCC1|0.0;HMOX1|999.0;MTHFD1|0.630268795694;ATF2|4.44768538347;COL18A1|0.0;VHL|0.0;ID1|0.0;CSK|0.652863183361;CDK5|0.512352503153;NFKB2|0.590001371527;TLE3|0.620823491688;SPIRE1|0.364482076867;MYO9B|0.0;STRADA|0.0;ARHGEF28|0.0;DVL3|0.0;SIN3A|0.560705509474;CDC42EP4|4.54851503623;DOCK5|0.616404274486;POLR1B|0.200512992651;SIX4|0.0	24	6265	109	102595	http://www.ebi.ac.uk/QuickGO/GTerm?id=GO:0009653	[]
5	4,5	intracellular transport	GO:0046907	3.54e-08	8.26e-07	-11.25	-2.81	1.47377	-10.4547	PIK3R2|0.0486272341923;OGA|0.57294400884;IPO13|0.467272548655;YIF1A|0.393948971056;HMOX1|999.0;ATF2|4.44768538347;CSK|0.652863183361;RAB9A|0.156841650882;CDK5|0.512352503153;SPIRE1|0.364482076867;WASHC5|0.321069587491;KEAP1|0.507926528092;AP5B1|0.214364809963;STRADA|0.0;MON2|0.656812640836;GBF1|0.584383135086;RGP1|0.0;RNF31|0.0;PIP5K1A|0.0;MIPEP|0.0;XPO4|0.171922377193;EPG5|0.0;HOMER3|0.248383227…	25	6773	109	102595	http://www.ebi.ac.uk/QuickGO/GTerm?id=GO:0046907	[]
6	5,6	positive regulation of cellular biosynthetic process	GO:0031328	3.61e-08	8.38e-07	-10.33	-2.55	1.47377	-10.4547	PIK3R2|0.0486272341923;CHEK1|0.0;ERCC1|0.0;HMOX1|999.0;CDK4|0.619400786905;ATF2|4.44768538347;RXRB|0.0;VHL|0.0;CDK7|0.61237442214;NFKB2|0.590001371527;DYRK1A|0.0;PFKFB3|0.211933497533;RPTOR|0.262727301523;DVL3|0.0;RNF31|0.0;SIN3A|0.560705509474;MLST8|0.226301519546;SMARCAD1|0.147696368681;PCIF1|0.108043172744;SIX4|0.0;GINS2|1.50661569702;PAXBP1|0.253430647071	22	5300	109	102595	http://www.ebi.ac.uk/QuickGO/GTerm?id=GO:0031328	[]
False	obselete	obsolete negative regulation of nucleic acid-templated transcription	GO:1903507	3.69e-08	8.5e-07	-6.02	-1.31	1.47377	-10.4547	FZD6|0.312490562275;HMOX1|999.0;ATF2|4.44768538347;CCND3|0.0;VHL|0.0;ID1|0.0;CDK5|0.512352503153;NFKB2|0.590001371527;TLE3|0.620823491688;DYRK1A|0.0;KEAP1|0.507926528092;SETDB1|0.0;SIN3A|0.560705509474;SIX4|0.0;PAXBP1|0.253430647071	15	2374	109	102595	http://www.ebi.ac.uk/QuickGO/GTerm?id=GO:1903507	[]
4	4	positive regulation of biosynthetic process	GO:0009891	4.03e-08	9.22e-07	-10.33	-2.55	1.47377	-10.4547	PIK3R2|0.0486272341923;CHEK1|0.0;ERCC1|0.0;HMOX1|999.0;CDK4|0.619400786905;ATF2|4.44768538347;RXRB|0.0;VHL|0.0;CDK7|0.61237442214;NFKB2|0.590001371527;DYRK1A|0.0;PFKFB3|0.211933497533;RPTOR|0.262727301523;DVL3|0.0;RNF31|0.0;SIN3A|0.560705509474;MLST8|0.226301519546;SMARCAD1|0.147696368681;PCIF1|0.108043172744;SIX4|0.0;GINS2|1.50661569702;PAXBP1|0.253430647071	22	5333	109	102595	http://www.ebi.ac.uk/QuickGO/GTerm?id=GO:0009891	[]
5	5	cellular response to organonitrogen compound	GO:0071417	4.15e-08	9.44e-07	-4.12	-0.76	1.47377	-10.4547	PIK3R2|0.0486272341923;CHEK1|0.0;CDK4|0.619400786905;ATF2|4.44768538347;CCND3|0.0;ID1|0.0;CSK|0.652863183361;CDK5|0.512352503153;STRADA|0.0;RPTOR|0.262727301523;SIN3A|0.560705509474;MLST8|0.226301519546	12	1415	109	102595	http://www.ebi.ac.uk/QuickGO/GTerm?id=GO:0071417	[]
8	7,8	peptidyl-threonine phosphorylation	GO:0018107	4.23e-08	9.55e-07	-0.65	0.24	1.47377	-10.4547	CHEK1|0.0;ATF2|4.44768538347;PHKG2|0.0;CDK5|0.512352503153;DYRK1A|0.0;RPTOR|0.262727301523	6	177	109	102595	http://www.ebi.ac.uk/QuickGO/GTerm?id=GO:0018107	[]
5	5	nitrogen compound transport	GO:0071705	5.05e-08	1.13e-06	-8.73	-2.09	1.47377	-10.4547	PIK3R2|0.0486272341923;OGA|0.57294400884;IPO13|0.467272548655;YIF1A|0.393948971056;ATF2|4.44768538347;SLC6A6|0.510256406507;CSK|0.652863183361;RAB9A|0.156841650882;CDK5|0.512352503153;SPIRE1|0.364482076867;WASHC5|0.321069587491;KEAP1|0.507926528092;AP5B1|0.214364809963;STRADA|0.0;MON2|0.656812640836;GBF1|0.584383135086;RNF31|0.0;PIP5K1A|0.0;MIPEP|0.0;XPO4|0.171922377193;EPG5|0.0;HOMER3|0.24838322…	25	6899	109	102595	http://www.ebi.ac.uk/QuickGO/GTerm?id=GO:0071705	[]
5	4,5	regulation of cellular component biogenesis	GO:0044087	5.29e-08	1.18e-06	-4.5	-0.87	1.47377	-10.4547	PIK3R2|0.0486272341923;ERCC1|0.0;ID1|0.0;SPIRE1|0.364482076867;WASHC5|0.321069587491;DYRK1A|0.0;USP10|0.667018345261;SETDB1|0.0;ATG2A|0.668034427444;SIN3A|0.560705509474;MLST8|0.226301519546;CDC42EP4|4.54851503623;KIF15|0.0;SIX4|0.0;WASHC3|2.24339660409	15	2441	109	102595	http://www.ebi.ac.uk/QuickGO/GTerm?id=GO:0044087	[]
7	7	peptidyl-threonine modification	GO:0018210	5.86e-08	1.3e-06	-0.65	0.24	1.47377	-10.4547	CHEK1|0.0;ATF2|4.44768538347;PHKG2|0.0;CDK5|0.512352503153;DYRK1A|0.0;RPTOR|0.262727301523	6	187	109	102595	http://www.ebi.ac.uk/QuickGO/GTerm?id=GO:0018210	[]
4	4	tissue development	GO:0009888	5.97e-08	1.31e-06	-4.76	-0.95	1.47377	-10.4547	SIPA1L3|0.200076980829;FZD6|0.312490562275;WDR1|0.668304026963;MTHFD1|0.630268795694;CDK4|0.619400786905;ATF2|4.44768538347;RXRB|0.0;COL18A1|0.0;ID1|0.0;CSK|0.652863183361;FASN|0.52398244837;CDK5|0.512352503153;KEAP1|0.507926528092;RPTOR|0.262727301523;DVL3|0.0;PIP5K1A|0.0;POLR1B|0.200512992651;SIX4|0.0	18	3646	109	102595	http://www.ebi.ac.uk/QuickGO/GTerm?id=GO:0009888	[]
5	5	regulation of cellular component size	GO:0032535	6.02e-08	1.31e-06	-5.4	-1.13	1.47377	-10.4547	PIK3R2|0.0486272341923;WDR1|0.668304026963;CDK4|0.619400786905;CDK5|0.512352503153;SPIRE1|0.364482076867;WASHC5|0.321069587491;RPTOR|0.262727301523;SIN3A|0.560705509474;MLST8|0.226301519546;CDC42EP4|4.54851503623;WASHC3|2.24339660409	11	1178	109	102595	http://www.ebi.ac.uk/QuickGO/GTerm?id=GO:0032535	[]
3	3	catabolic process	GO:0009056	6.17e-08	1.34e-06	-10.41	-2.57	1.47377	-10.4547	PIK3R2|0.0486272341923;OGA|0.57294400884;HMOX1|999.0;CDK4|0.619400786905;PHKG2|0.0;COL18A1|0.0;VHL|0.0;UBA7|0.194154214011;CDK5|0.512352503153;AMPD3|0.0;CHAF1B|0.0;AUH|0.0;KEAP1|0.507926528092;USP10|0.667018345261;PFKFB3|0.211933497533;ATG2A|0.668034427444;HECTD3|0.535915675722;ZER1|0.229138839685;PATL1|0.651388909758;RPTOR|0.262727301523;MTMR14|0.624620647546;PCNP|1.52732518023;RGP1|0.0;RNF31|0.…	28	8588	109	102595	http://www.ebi.ac.uk/QuickGO/GTerm?id=GO:0009056	[]
4	4	cell differentiation	GO:0030154	6.36e-08	1.37e-06	-7.82	-1.83	1.47377	-10.4547	PIK3R2|0.0486272341923;SIPA1L3|0.200076980829;WDR1|0.668304026963;TACC2|0.160255331932;ERCC1|0.0;ATF2|4.44768538347;RXRB|0.0;SLC6A6|0.510256406507;COL18A1|0.0;VHL|0.0;ID1|0.0;CSK|0.652863183361;FASN|0.52398244837;CDK5|0.512352503153;NFKB2|0.590001371527;WASHC5|0.321069587491;SEPTIN6|0.0;KEAP1|0.507926528092;STRADA|0.0;RPTOR|0.262727301523;ARHGEF28|0.0;PTPRU|0.0;DVL3|0.0;SIN3A|0.560705509474;MTR|0…	30	9735	109	102595	http://www.ebi.ac.uk/QuickGO/GTerm?id=GO:0030154	[]
4	4	cell migration	GO:0016477	6.41e-08	1.37e-06	-5.98	-1.3	1.47377	-10.4547	PIK3R2|0.0486272341923;WDR1|0.668304026963;HMOX1|999.0;COL18A1|0.0;ID1|0.0;CSK|0.652863183361;CDK5|0.512352503153;MYO9B|0.0;TNS3|0.477878306793;STRADA|0.0;GBF1|0.584383135086;PTPRU|0.0;SIN3A|0.560705509474;PIP5K1A|0.0;DOCK5|0.616404274486;SIX4|0.0;LRCH1|0.0	17	3250	109	102595	http://www.ebi.ac.uk/QuickGO/GTerm?id=GO:0016477	[]
4	4	response to nitrogen compound	GO:1901698	6.56e-08	1.4e-06	-7.51	-1.74	1.47377	-10.4547	PIK3R2|0.0486272341923;CHEK1|0.0;HMOX1|999.0;CDK4|0.619400786905;ATF2|4.44768538347;CCND3|0.0;ID1|0.0;CSK|0.652863183361;CDK5|0.512352503153;STRADA|0.0;RPTOR|0.262727301523;SIN3A|0.560705509474;MTR|0.411173097461;MLST8|0.226301519546;EPG5|0.0	15	2482	109	102595	http://www.ebi.ac.uk/QuickGO/GTerm?id=GO:1901698	[]
3	3	response to external stimulus	GO:0009605	6.67e-08	1.41e-06	-8.3	-1.97	1.47377	-10.4547	CHEK1|0.0;ERCC1|0.0;HMOX1|999.0;CDK4|0.619400786905;ATF2|4.44768538347;RXRB|0.0;UBA7|0.194154214011;CDK5|0.512352503153;NFKB2|0.590001371527;SPIRE1|0.364482076867;CHAF1B|0.0;MYO9B|0.0;SETDB1|0.0;ATG2A|0.668034427444;PDZD11|1.71520567138;RPTOR|0.262727301523;ARHGEF28|0.0;GBF1|0.584383135086;RNF31|0.0;SIN3A|0.560705509474;PIP5K1A|0.0;MLST8|0.226301519546;CDC42EP4|4.54851503623;EPG5|0.0	24	6483	109	102595	http://www.ebi.ac.uk/QuickGO/GTerm?id=GO:0009605	[]
4	4	protein metabolic process	GO:0019538	8.54e-08	1.8e-06	-16.77	-4.4	1.47377	-10.4547	PIK3R2|0.0486272341923;CHEK1|0.0;OGA|0.57294400884;CCNB2|0.297787335255;YIF1A|0.393948971056;HMOX1|999.0;CDK4|0.619400786905;ATF2|4.44768538347;PHKG2|0.0;CCND3|0.0;VHL|0.0;ID1|0.0;UBA7|0.194154214011;CSK|0.652863183361;CDK7|0.61237442214;CDK5|0.512352503153;DYRK1A|0.0;KEAP1|0.507926528092;PDIA5|0.201599282108;USP10|0.667018345261;SETDB1|0.0;HECTD3|0.535915675722;STRADA|0.0;ZER1|0.229138839685;DPP…	46	20370	109	102595	http://www.ebi.ac.uk/QuickGO/GTerm?id=GO:0019538	[]
5	5	regulation of cellular biosynthetic process	GO:0031326	8.59e-08	1.8e-06	-14.1	-3.63	1.47377	-10.4547	PIK3R2|0.0486272341923;CHEK1|0.0;FZD6|0.312490562275;OGA|0.57294400884;ERCC1|0.0;HMOX1|999.0;CDK4|0.619400786905;ATF2|4.44768538347;RXRB|0.0;CCND3|0.0;MCM7|0.508703075363;VHL|0.0;ID1|0.0;CSK|0.652863183361;CDK7|0.61237442214;CDK5|0.512352503153;NFKB2|0.590001371527;TLE3|0.620823491688;CHAF1B|0.0;DYRK1A|0.0;KEAP1|0.507926528092;SETDB1|0.0;PFKFB3|0.211933497533;PATL1|0.651388909758;RPTOR|0.26272730…	39	15503	109	102595	http://www.ebi.ac.uk/QuickGO/GTerm?id=GO:0031326	[]
7	6,7	regulation of cytoskeleton organization	GO:0051493	8.66e-08	1.8e-06	-4.36	-0.83	1.47377	-10.4547	PIK3R2|0.0486272341923;CHEK1|0.0;WDR1|0.668304026963;ID1|0.0;CDK5|0.512352503153;SPIRE1|0.364482076867;WASHC5|0.321069587491;DYRK1A|0.0;DVL3|0.0;MLST8|0.226301519546;CDC42EP4|4.54851503623;KIF15|0.0;WASHC3|2.24339660409	13	1833	109	102595	http://www.ebi.ac.uk/QuickGO/GTerm?id=GO:0051493	[]
7	6,7	regulation of phosphate metabolic process	GO:0019220	9.45e-08	1.95e-06	-6.85	-1.55	1.47377	-10.4547	PIK3R2|0.0486272341923;CCNB2|0.297787335255;CDK4|0.619400786905;ATF2|4.44768538347;CCND3|0.0;MCM7|0.508703075363;ID1|0.0;CSK|0.652863183361;CDK7|0.61237442214;CDK5|0.512352503153;PFKFB3|0.211933497533;STRADA|0.0;RPTOR|0.262727301523;PDPR|0.490400460794;DVL3|0.0;MLST8|0.226301519546;PCIF1|0.108043172744	17	3340	109	102595	http://www.ebi.ac.uk/QuickGO/GTerm?id=GO:0019220	[]
6	5,6	regulation of phosphorus metabolic process	GO:0051174	9.77e-08	2e-06	-6.85	-1.55	1.47377	-10.4547	PIK3R2|0.0486272341923;CCNB2|0.297787335255;CDK4|0.619400786905;ATF2|4.44768538347;CCND3|0.0;MCM7|0.508703075363;ID1|0.0;CSK|0.652863183361;CDK7|0.61237442214;CDK5|0.512352503153;PFKFB3|0.211933497533;STRADA|0.0;RPTOR|0.262727301523;PDPR|0.490400460794;DVL3|0.0;MLST8|0.226301519546;PCIF1|0.108043172744	17	3348	109	102595	http://www.ebi.ac.uk/QuickGO/GTerm?id=GO:0051174	[]
6	6	DNA metabolic process	GO:0006259	9.93e-08	2.02e-06	-4.53	-0.88	1.47377	-10.4547	CHEK1|0.0;OGA|0.57294400884;ERCC1|0.0;MCM7|0.508703075363;UBA7|0.194154214011;CDK7|0.61237442214;SPIRE1|0.364482076867;CHAF1B|0.0;DYRK1A|0.0;USP10|0.667018345261;PCLAF|1.56893358625;SETDB1|0.0;ERCC6L|0.65442398047;SIN3A|0.560705509474;SMARCAD1|0.147696368681;BABAM2|0.636605835126;DTL|0.241072745257;ORC3|0.0;GINS2|1.50661569702	19	4211	109	102595	http://www.ebi.ac.uk/QuickGO/GTerm?id=GO:0006259	[]
False	obselete	obsolete positive regulation of nucleic acid-templated transcription	GO:1903508	9.96e-08	2.02e-06	-4.66	-0.92	1.47377	-10.4547	PIK3R2|0.0486272341923;CHEK1|0.0;ERCC1|0.0;ATF2|4.44768538347;RXRB|0.0;VHL|0.0;CDK7|0.61237442214;NFKB2|0.590001371527;DYRK1A|0.0;RPTOR|0.262727301523;DVL3|0.0;RNF31|0.0;SIN3A|0.560705509474;SMARCAD1|0.147696368681;SIX4|0.0;PAXBP1|0.253430647071	16	2949	109	102595	http://www.ebi.ac.uk/QuickGO/GTerm?id=GO:1903508	[]
6	5,6	intracellular signaling cassette	GO:0141124	1.02e-07	2.05e-06	-8.76	-2.1	1.47377	-10.4547	PIK3R2|0.0486272341923;SIPA1L3|0.200076980829;HMOX1|999.0;ATF2|4.44768538347;CSK|0.652863183361;RAB9A|0.156841650882;NFKB2|0.590001371527;MYO9B|0.0;USP10|0.667018345261;ARHGEF28|0.0;GBF1|0.584383135086;DVL3|0.0;RNF31|0.0;PIP5K1A|0.0;CDC42EP4|4.54851503623;DOCK5|0.616404274486;HOMER3|0.248383227663	17	3358	109	102595	http://www.ebi.ac.uk/QuickGO/GTerm?id=GO:0141124	[]
5	5	response to organic cyclic compound	GO:0014070	1.04e-07	2.09e-06	-5.15	-1.06	1.47377	-10.4547	CHEK1|0.0;OGA|0.57294400884;HMOX1|999.0;CDK4|0.619400786905;ATF2|4.44768538347;RXRB|0.0;ID1|0.0;CDK7|0.61237442214;CDK5|0.512352503153;KEAP1|0.507926528092;PTPRU|0.0;SIN3A|0.560705509474;EPG5|0.0	13	1863	109	102595	http://www.ebi.ac.uk/QuickGO/GTerm?id=GO:0014070	[]
4	4	macromolecule metabolic process	GO:0043170	1.14e-07	2.26e-06	-24.9	-6.74	1.47377	-10.4547	PIK3R2|0.0486272341923;CHEK1|0.0;FZD6|0.312490562275;OGA|0.57294400884;CCNB2|0.297787335255;YIF1A|0.393948971056;ERCC1|0.0;HMOX1|999.0;CDK4|0.619400786905;ATF2|4.44768538347;PHKG2|0.0;RXRB|0.0;CCND3|0.0;MCM7|0.508703075363;COL18A1|0.0;VHL|0.0;ID1|0.0;UBA7|0.194154214011;CSK|0.652863183361;FASN|0.52398244837;CDK7|0.61237442214;CDK5|0.512352503153;NFKB2|0.590001371527;TLE3|0.620823491688;SPIRE1|0.3…	68	38412	109	102595	http://www.ebi.ac.uk/QuickGO/GTerm?id=GO:0043170	[]
5	5	regulation of transferase activity	GO:0051338	1.24e-07	2.46e-06	-4.78	-0.95	1.47377	-10.4547	PIK3R2|0.0486272341923;CCNB2|0.297787335255;CDK4|0.619400786905;CCND3|0.0;CSK|0.652863183361;CDK7|0.61237442214;CDK5|0.512352503153;STRADA|0.0;ZER1|0.229138839685;RPTOR|0.262727301523;DVL3|0.0;MLST8|0.226301519546;GINS2|1.50661569702	13	1892	109	102595	http://www.ebi.ac.uk/QuickGO/GTerm?id=GO:0051338	[]
4	4	regulation of cell population proliferation	GO:0042127	1.35e-07	2.65e-06	-6.06	-1.32	1.47377	-10.4547	CHEK1|0.0;CCNB2|0.297787335255;HMOX1|999.0;CDK4|0.619400786905;ATF2|4.44768538347;CCND3|0.0;COL18A1|0.0;VHL|0.0;ID1|0.0;CSK|0.652863183361;TNS3|0.477878306793;RPTOR|0.262727301523;SHCBP1|0.0;PTPRU|0.0;SIX4|0.0;PAXBP1|0.253430647071	16	3016	109	102595	http://www.ebi.ac.uk/QuickGO/GTerm?id=GO:0042127	[]
6	5,6	negative regulation of nucleobase-containing compound metabolic process	GO:0045934	1.66e-07	3.24e-06	-6.02	-1.31	1.47377	-10.4547	CHEK1|0.0;FZD6|0.312490562275;ERCC1|0.0;HMOX1|999.0;ATF2|4.44768538347;CCND3|0.0;VHL|0.0;ID1|0.0;CDK5|0.512352503153;NFKB2|0.590001371527;TLE3|0.620823491688;DYRK1A|0.0;KEAP1|0.507926528092;SETDB1|0.0;SIN3A|0.560705509474;SIX4|0.0;PAXBP1|0.253430647071	17	3476	109	102595	http://www.ebi.ac.uk/QuickGO/GTerm?id=GO:0045934	[]
6	5,6	macroautophagy	GO:0016236	1.75e-07	3.4e-06	-4.9	-0.99	1.47377	-10.4547	HMOX1|999.0;VHL|0.0;CDK5|0.512352503153;CHAF1B|0.0;ATG2A|0.668034427444;RPTOR|0.262727301523;MTMR14|0.624620647546;RNF31|0.0;MLST8|0.226301519546;EPG5|0.0	10	1031	109	102595	http://www.ebi.ac.uk/QuickGO/GTerm?id=GO:0016236	[]
5	5	cellular nitrogen compound biosynthetic process	GO:0044271	1.83e-07	3.54e-06	-16.97	-4.46	1.47377	-10.4547	PIK3R2|0.0486272341923;CHEK1|0.0;FZD6|0.312490562275;ERCC1|0.0;HMOX1|999.0;MTHFD1|0.630268795694;CDK4|0.619400786905;ATF2|4.44768538347;DCK|0.58904599773;RXRB|0.0;CCND3|0.0;VHL|0.0;ID1|0.0;UBA7|0.194154214011;FASN|0.52398244837;CDK7|0.61237442214;CDK5|0.512352503153;NFKB2|0.590001371527;AMPD3|0.0;TLE3|0.620823491688;CHAF1B|0.0;DYRK1A|0.0;KEAP1|0.507926528092;USP10|0.667018345261;PCLAF|1.568933586…	45	20153	109	102595	http://www.ebi.ac.uk/QuickGO/GTerm?id=GO:0044271	[]
4	4	single-organism biosynthetic process	GO:0044711	1.84e-07	3.54e-06	-6.73	-1.51	1.47377	-10.4547	PIK3R2|0.0486272341923;MTHFD1|0.630268795694;CDK4|0.619400786905;PHKG2|0.0;DCK|0.58904599773;UBA7|0.194154214011;FASN|0.52398244837;AMPD3|0.0;USP10|0.667018345261;PCLAF|1.56893358625;MTMR14|0.624620647546;PDPR|0.490400460794;MOCOS|0.227031504091;INPP4A|0.520461963007;MTR|0.411173097461;PIP5K1A|0.0;TARS2|0.0;PANK4|0.303295964174;UCKL1|0.536362845027;DTL|0.241072745257;GINS2|1.50661569702	21	5328	109	102595	http://www.ebi.ac.uk/QuickGO/GTerm?id=GO:0044711	[]
4	4	establishment of localization in cell	GO:0051649	1.91e-07	3.65e-06	-11.66	-2.93	1.47377	-10.4547	PIK3R2|0.0486272341923;OGA|0.57294400884;WDR1|0.668304026963;IPO13|0.467272548655;YIF1A|0.393948971056;HMOX1|999.0;ATF2|4.44768538347;CSK|0.652863183361;RAB9A|0.156841650882;CDK5|0.512352503153;SPIRE1|0.364482076867;WASHC5|0.321069587491;KEAP1|0.507926528092;AP5B1|0.214364809963;PDZD11|1.71520567138;STRADA|0.0;MON2|0.656812640836;GBF1|0.584383135086;RGP1|0.0;RNF31|0.0;PIP5K1A|0.0;MIPEP|0.0;XPO4|0…	27	8499	109	102595	http://www.ebi.ac.uk/QuickGO/GTerm?id=GO:0051649	[]
5	5	nucleic acid metabolic process	GO:0090304	2.34e-07	4.45e-06	-19.02	-5.05	1.47377	-10.4547	PIK3R2|0.0486272341923;CHEK1|0.0;FZD6|0.312490562275;OGA|0.57294400884;ERCC1|0.0;HMOX1|999.0;CDK4|0.619400786905;ATF2|4.44768538347;RXRB|0.0;CCND3|0.0;MCM7|0.508703075363;VHL|0.0;ID1|0.0;UBA7|0.194154214011;CDK7|0.61237442214;CDK5|0.512352503153;NFKB2|0.590001371527;TLE3|0.620823491688;SPIRE1|0.364482076867;CHAF1B|0.0;DYRK1A|0.0;KEAP1|0.507926528092;USP10|0.667018345261;PCLAF|1.56893358625;SETDB1…	46	21049	109	102595	http://www.ebi.ac.uk/QuickGO/GTerm?id=GO:0090304	[]
False	obselete	obsolete movement of cell or subcellular component	GO:0006928	2.49e-07	4.71e-06	-5.98	-1.3	1.47377	-10.4547	PIK3R2|0.0486272341923;WDR1|0.668304026963;HMOX1|999.0;COL18A1|0.0;ID1|0.0;CSK|0.652863183361;CDK5|0.512352503153;MYO9B|0.0;TNS3|0.477878306793;STRADA|0.0;ARHGEF28|0.0;GBF1|0.584383135086;PTPRU|0.0;SIN3A|0.560705509474;PIP5K1A|0.0;DOCK5|0.616404274486;KIF15|0.0;SIX4|0.0;LRCH1|0.0	19	4472	109	102595	http://www.ebi.ac.uk/QuickGO/GTerm?id=GO:0006928	[]
2	2	locomotion	GO:0040011	2.65e-07	4.98e-06	-5.98	-1.3	1.47377	-10.4547	PIK3R2|0.0486272341923;WDR1|0.668304026963;HMOX1|999.0;COL18A1|0.0;ID1|0.0;CSK|0.652863183361;CDK5|0.512352503153;MYO9B|0.0;TNS3|0.477878306793;STRADA|0.0;ARHGEF28|0.0;GBF1|0.584383135086;PTPRU|0.0;SIN3A|0.560705509474;PIP5K1A|0.0;DOCK5|0.616404274486;SIX4|0.0;LRCH1|0.0	18	4034	109	102595	http://www.ebi.ac.uk/QuickGO/GTerm?id=GO:0040011	[]
False	obselete	obsolete regulation of cell death	GO:0010941	2.87e-07	5.37e-06	-6.07	-1.32	1.47377	-10.4547	HMOX1|999.0;CDK4|0.619400786905;ATF2|4.44768538347;SLC6A6|0.510256406507;COL18A1|0.0;VHL|0.0;ID1|0.0;CDK5|0.512352503153;KEAP1|0.507926528092;STRADA|0.0;RABGGTA|0.565027201588;RNF31|0.0;SIN3A|0.560705509474;MLST8|0.226301519546;BABAM2|0.636605835126;SIX4|0.0	16	3192	109	102595	http://www.ebi.ac.uk/QuickGO/GTerm?id=GO:0010941	[]
3	3	anatomical structure formation involved in morphogenesis	GO:0048646	2.99e-07	5.57e-06	-5.96	-1.29	1.47377	-10.4547	FZD6|0.312490562275;WDR1|0.668304026963;ERCC1|0.0;HMOX1|999.0;MTHFD1|0.630268795694;ATF2|4.44768538347;COL18A1|0.0;ID1|0.0;CDK5|0.512352503153;NFKB2|0.590001371527;DVL3|0.0;DOCK5|0.616404274486;POLR1B|0.200512992651;SIX4|0.0	14	2410	109	102595	http://www.ebi.ac.uk/QuickGO/GTerm?id=GO:0048646	[]
4	4	cellular response to endogenous stimulus	GO:0071495	3.02e-07	5.58e-06	-4.63	-0.91	1.47377	-10.4547	PIK3R2|0.0486272341923;CHEK1|0.0;CDK4|0.619400786905;ATF2|4.44768538347;RXRB|0.0;CCND3|0.0;MCM7|0.508703075363;ID1|0.0;CSK|0.652863183361;CDK7|0.61237442214;CDK5|0.512352503153;STRADA|0.0;RPTOR|0.262727301523;SHCBP1|0.0;SIN3A|0.560705509474;MLST8|0.226301519546	16	3204	109	102595	http://www.ebi.ac.uk/QuickGO/GTerm?id=GO:0071495	[]
3	3	biological process involved in symbiotic interaction	GO:0044403	3.24e-07	5.96e-06	-2.92	-0.42	1.47377	-10.4547	OGA|0.57294400884;FASN|0.52398244837;CDK7|0.61237442214;RAB9A|0.156841650882;DYRK1A|0.0;SEPTIN6|0.0;KEAP1|0.507926528092;SETDB1|0.0;RPTOR|0.262727301523;GBF1|0.584383135086;UCKL1|0.536362845027	11	1396	109	102595	http://www.ebi.ac.uk/QuickGO/GTerm?id=GO:0044403	[]
9	7,8,9	signal transduction involved in G2 DNA damage checkpoint	GO:0072425	3.31e-07	6.05e-06	-0.81	0.19	1.47377	-10.4547	CHEK1|0.0;BABAM2|0.636605835126;DTL|0.241072745257	3	13	109	102595	http://www.ebi.ac.uk/QuickGO/GTerm?id=GO:0072425	[]
3	3	cell division	GO:0051301	3.37e-07	6.13e-06	-2.81	-0.39	1.47377	-10.4547	CHEK1|0.0;CCNB2|0.297787335255;CDK4|0.619400786905;CCND3|0.0;CDK7|0.61237442214;CDK5|0.512352503153;SPIRE1|0.364482076867;WASHC5|0.321069587491;SEPTIN6|0.0;ERCC6L|0.65442398047;NEK9|0.546397316849;BABAM2|0.636605835126	12	1722	109	102595	http://www.ebi.ac.uk/QuickGO/GTerm?id=GO:0051301	[]
7	7	regulation of phosphorylation	GO:0042325	3.47e-07	6.27e-06	-5.58	-1.18	1.47377	-10.4547	PIK3R2|0.0486272341923;CCNB2|0.297787335255;CDK4|0.619400786905;ATF2|4.44768538347;CCND3|0.0;MCM7|0.508703075363;ID1|0.0;CSK|0.652863183361;CDK7|0.61237442214;CDK5|0.512352503153;PFKFB3|0.211933497533;STRADA|0.0;RPTOR|0.262727301523;DVL3|0.0;MLST8|0.226301519546	15	2829	109	102595	http://www.ebi.ac.uk/QuickGO/GTerm?id=GO:0042325	[]
6	5,6	positive regulation of macromolecule biosynthetic process	GO:0010557	3.51e-07	6.32e-06	-9.01	-2.17	1.47377	-10.4547	PIK3R2|0.0486272341923;CHEK1|0.0;ERCC1|0.0;HMOX1|999.0;CDK4|0.619400786905;ATF2|4.44768538347;RXRB|0.0;VHL|0.0;CDK7|0.61237442214;NFKB2|0.590001371527;DYRK1A|0.0;RPTOR|0.262727301523;DVL3|0.0;RNF31|0.0;SIN3A|0.560705509474;SMARCAD1|0.147696368681;PCIF1|0.108043172744;SIX4|0.0;GINS2|1.50661569702;PAXBP1|0.253430647071	20	5051	109	102595	http://www.ebi.ac.uk/QuickGO/GTerm?id=GO:0010557	[]
7	5,6,7	positive regulation of RNA metabolic process	GO:0051254	3.71e-07	6.65e-06	-5.03	-1.02	1.47377	-10.4547	PIK3R2|0.0486272341923;CHEK1|0.0;ERCC1|0.0;ATF2|4.44768538347;RXRB|0.0;VHL|0.0;CDK7|0.61237442214;NFKB2|0.590001371527;DYRK1A|0.0;PATL1|0.651388909758;RPTOR|0.262727301523;DVL3|0.0;RNF31|0.0;SIN3A|0.560705509474;SMARCAD1|0.147696368681;SIX4|0.0;GINS2|1.50661569702;PAXBP1|0.253430647071	18	4129	109	102595	http://www.ebi.ac.uk/QuickGO/GTerm?id=GO:0051254	[]
7	6,7	positive regulation of mitotic cell cycle phase transition	GO:1901992	3.83e-07	6.82e-06	-1.66	-0.05	1.47377	-10.4547	CDK4|0.619400786905;CCND3|0.0;RPTOR|0.262727301523;SIN3A|0.560705509474;DTL|0.241072745257	5	135	109	102595	http://www.ebi.ac.uk/QuickGO/GTerm?id=GO:1901992	[]
3	3	cell motility	GO:0048870	3.97e-07	7.03e-06	-5.98	-1.3	1.47377	-10.4547	PIK3R2|0.0486272341923;WDR1|0.668304026963;HMOX1|999.0;COL18A1|0.0;ID1|0.0;CSK|0.652863183361;CDK5|0.512352503153;MYO9B|0.0;TNS3|0.477878306793;STRADA|0.0;GBF1|0.584383135086;PTPRU|0.0;SIN3A|0.560705509474;PIP5K1A|0.0;DOCK5|0.616404274486;SIX4|0.0;LRCH1|0.0	17	3701	109	102595	http://www.ebi.ac.uk/QuickGO/GTerm?id=GO:0048870	[]
5	5	water-soluble vitamin metabolic process	GO:0006767	4.07e-07	7.17e-06	-2.26	-0.23	1.47377	-10.4547	MTHFD1|0.630268795694;FASN|0.52398244837;PDZD11|1.71520567138;MOCOS|0.227031504091;MTR|0.411173097461;PANK4|0.303295964174	6	260	109	102595	http://www.ebi.ac.uk/QuickGO/GTerm?id=GO:0006767	[]
6	6	G2/M transition of mitotic cell cycle	GO:0000086	4.33e-07	7.58e-06	-2.01	-0.16	1.47377	-10.4547	CHEK1|0.0;CCNB2|0.297787335255;CDK4|0.619400786905;CDK7|0.61237442214;SIN3A|0.560705509474;BABAM2|0.636605835126;DTL|0.241072745257	7	428	109	102595	http://www.ebi.ac.uk/QuickGO/GTerm?id=GO:0000086	[]
4	4	response to drug	GO:0042493	4.48e-07	7.81e-06	-4.43	-0.85	1.47377	-10.4547	CHEK1|0.0;HMOX1|999.0;CDK4|0.619400786905;MCM7|0.508703075363;COL18A1|0.0;ID1|0.0;CDK5|0.512352503153;SETDB1|0.0;DVL3|0.0;SIN3A|0.560705509474;MTR|0.411173097461	11	1443	109	102595	http://www.ebi.ac.uk/QuickGO/GTerm?id=GO:0042493	[]
7	7	cellular protein-containing complex assembly	GO:0034622	4.59e-07	7.96e-06	-5.43	-1.14	1.47377	-10.4547	PIK3R2|0.0486272341923;MCM7|0.508703075363;CDK7|0.61237442214;SPIRE1|0.364482076867;MZT1|6.91531382747;WASHC5|0.321069587491;CHAF1B|0.0;DYRK1A|0.0;SEPTIN6|0.0;PATL1|0.651388909758;MLST8|0.226301519546;CDC42EP4|4.54851503623;RPF1|0.0;ORC3|0.0;WASHC3|2.24339660409	15	2893	109	102595	http://www.ebi.ac.uk/QuickGO/GTerm?id=GO:0034622	[]
5	5	regulation of actin cytoskeleton organization	GO:0032956	4.64e-07	8.01e-06	-4.36	-0.83	1.47377	-10.4547	PIK3R2|0.0486272341923;WDR1|0.668304026963;ID1|0.0;CDK5|0.512352503153;SPIRE1|0.364482076867;WASHC5|0.321069587491;DVL3|0.0;MLST8|0.226301519546;CDC42EP4|4.54851503623;WASHC3|2.24339660409	10	1148	109	102595	http://www.ebi.ac.uk/QuickGO/GTerm?id=GO:0032956	[]
5	5	cellular component disassembly	GO:0022411	4.81e-07	8.25e-06	-2.08	-0.18	1.47377	-10.4547	OGA|0.57294400884;WDR1|0.668304026963;CCNB2|0.297787335255;COL18A1|0.0;CDK5|0.512352503153;CHAF1B|0.0;USP10|0.667018345261;ATG2A|0.668034427444;NEK9|0.546397316849;GBF1|0.584383135086;DVL3|0.0;EPG5|0.0	12	1781	109	102595	http://www.ebi.ac.uk/QuickGO/GTerm?id=GO:0022411	[]
3	3	organic substance metabolic process	GO:0071704	4.86e-07	8.31e-06	-27.99	-7.63	1.47377	-10.4547	PIK3R2|0.0486272341923;CHEK1|0.0;FZD6|0.312490562275;OGA|0.57294400884;CCNB2|0.297787335255;YIF1A|0.393948971056;ERCC1|0.0;HMOX1|999.0;MTHFD1|0.630268795694;CDK4|0.619400786905;ATF2|4.44768538347;PHKG2|0.0;DCK|0.58904599773;RXRB|0.0;CCND3|0.0;SLC6A6|0.510256406507;MCM7|0.508703075363;COL18A1|0.0;VHL|0.0;ID1|0.0;UBA7|0.194154214011;CSK|0.652863183361;FASN|0.52398244837;CDK7|0.61237442214;CDK5|0.51…	82	53254	109	102595	http://www.ebi.ac.uk/QuickGO/GTerm?id=GO:0071704	[]
2	2	growth	GO:0040007	4.89e-07	8.31e-06	-3.15	-0.48	1.47377	-10.4547	CHEK1|0.0;CCNB2|0.297787335255;ERCC1|0.0;CDK4|0.619400786905;ATF2|4.44768538347;RXRB|0.0;CDK5|0.512352503153;SETDB1|0.0;RPTOR|0.262727301523;SIN3A|0.560705509474;MLST8|0.226301519546;SIX4|0.0	12	1784	109	102595	http://www.ebi.ac.uk/QuickGO/GTerm?id=GO:0040007	[]
9	7,8,9	negative regulation of DNA-templated transcription	GO:0045892	4.94e-07	8.35e-06	-6.02	-1.31	1.47377	-10.4547	FZD6|0.312490562275;HMOX1|999.0;ATF2|4.44768538347;CCND3|0.0;VHL|0.0;ID1|0.0;CDK5|0.512352503153;NFKB2|0.590001371527;TLE3|0.620823491688;DYRK1A|0.0;KEAP1|0.507926528092;SETDB1|0.0;SIN3A|0.560705509474;SIX4|0.0;PAXBP1|0.253430647071	15	2910	109	102595	http://www.ebi.ac.uk/QuickGO/GTerm?id=GO:0045892	[]
7	6,7	regulation of macroautophagy	GO:0016241	5.2e-07	8.69e-06	-4.69	-0.93	1.47377	-10.4547	HMOX1|999.0;CDK5|0.512352503153;CHAF1B|0.0;ATG2A|0.668034427444;RPTOR|0.262727301523;RNF31|0.0;MLST8|0.226301519546	7	440	109	102595	http://www.ebi.ac.uk/QuickGO/GTerm?id=GO:0016241	[]
7	6,7	positive regulation of cytoskeleton organization	GO:0051495	5.2e-07	8.69e-06	-3.05	-0.45	1.47377	-10.4547	WDR1|0.668304026963;ID1|0.0;CDK5|0.512352503153;SPIRE1|0.364482076867;WASHC5|0.321069587491;MLST8|0.226301519546;CDC42EP4|4.54851503623;WASHC3|2.24339660409	8	647	109	102595	http://www.ebi.ac.uk/QuickGO/GTerm?id=GO:0051495	[]
False	obselete	obsolete cofactor metabolic process	GO:0051186	5.22e-07	8.69e-06	-8.12	-1.91	1.47377	-10.4547	HMOX1|999.0;MTHFD1|0.630268795694;FASN|0.52398244837;PFKFB3|0.211933497533;PDZD11|1.71520567138;RPTOR|0.262727301523;PDPR|0.490400460794;MOCOS|0.227031504091;MTR|0.411173097461;MLST8|0.226301519546;PANK4|0.303295964174;BOLA1|4.47364371605	12	1795	109	102595	http://www.ebi.ac.uk/QuickGO/GTerm?id=GO:0051186	[]
7	7	protein complex assembly	GO:0006461	5.47e-07	9.07e-06	-7.65	-1.78	1.47377	-10.4547	ERCC1|0.0;HMOX1|999.0;TLE3|0.620823491688;SPIRE1|0.364482076867;MZT1|6.91531382747;WASHC5|0.321069587491;CHAF1B|0.0;DYRK1A|0.0;KEAP1|0.507926528092;STRADA|0.0;RABGGTA|0.565027201588;MLST8|0.226301519546;CDC42EP4|4.54851503623;SMARCAD1|0.147696368681;HACL1|0.0	15	2934	109	102595	http://www.ebi.ac.uk/QuickGO/GTerm?id=GO:0006461	[]
False	obselete	obsolete protein complex biogenesis	GO:0070271	5.5e-07	9.07e-06	-7.65	-1.78	1.47377	-10.4547	ERCC1|0.0;HMOX1|999.0;TLE3|0.620823491688;SPIRE1|0.364482076867;MZT1|6.91531382747;WASHC5|0.321069587491;CHAF1B|0.0;DYRK1A|0.0;KEAP1|0.507926528092;STRADA|0.0;RABGGTA|0.565027201588;MLST8|0.226301519546;CDC42EP4|4.54851503623;SMARCAD1|0.147696368681;HACL1|0.0	15	2935	109	102595	http://www.ebi.ac.uk/QuickGO/GTerm?id=GO:0070271	[]
7	7	positive regulation of GTPase activity	GO:0043547	5.62e-07	9.23e-06	-3.3	-0.53	1.47377	-10.4547	PIK3R2|0.0486272341923;SIPA1L3|0.200076980829;MYO9B|0.0;MON2|0.656812640836;ARHGEF28|0.0;GBF1|0.584383135086;RGP1|0.0;DVL3|0.0;PIP5K1A|0.0;CDC42EP4|4.54851503623;DOCK5|0.616404274486	11	1477	109	102595	http://www.ebi.ac.uk/QuickGO/GTerm?id=GO:0043547	[]
7	6,7	positive regulation of RNA biosynthetic process	GO:1902680	5.92e-07	9.67e-06	-4.84	-0.97	1.47377	-10.4547	PIK3R2|0.0486272341923;CHEK1|0.0;ERCC1|0.0;ATF2|4.44768538347;RXRB|0.0;VHL|0.0;CDK7|0.61237442214;NFKB2|0.590001371527;DYRK1A|0.0;RPTOR|0.262727301523;DVL3|0.0;RNF31|0.0;SIN3A|0.560705509474;SMARCAD1|0.147696368681;SIX4|0.0;GINS2|1.50661569702;PAXBP1|0.253430647071	17	3810	109	102595	http://www.ebi.ac.uk/QuickGO/GTerm?id=GO:1902680	[]
4	4	regulation of response to stress	GO:0080134	6.04e-07	9.81e-06	-3.28	-0.52	1.47377	-10.4547	CHEK1|0.0;ERCC1|0.0;ATF2|4.44768538347;VHL|0.0;NFKB2|0.590001371527;SPIRE1|0.364482076867;CHAF1B|0.0;DYRK1A|0.0;KEAP1|0.507926528092;RPTOR|0.262727301523;DVL3|0.0;RNF31|0.0;SIN3A|0.560705509474;MLST8|0.226301519546;EPG5|0.0;BABAM2|0.636605835126	16	3377	109	102595	http://www.ebi.ac.uk/QuickGO/GTerm?id=GO:0080134	[]
7	5,6,7	regulation of cellular protein localization	GO:1903827	6.15e-07	9.91e-06	-3.33	-0.54	1.47377	-10.4547	PIK3R2|0.0486272341923;CSK|0.652863183361;CDK5|0.512352503153;KEAP1|0.507926528092;GBF1|0.584383135086;DVL3|0.0;RNF31|0.0;SIN3A|0.560705509474;XPO4|0.171922377193	9	907	109	102595	http://www.ebi.ac.uk/QuickGO/GTerm?id=GO:1903827	[]
5	5	epithelium development	GO:0060429	6.15e-07	9.91e-06	-2.92	-0.42	1.47377	-10.4547	SIPA1L3|0.200076980829;FZD6|0.312490562275;WDR1|0.668304026963;MTHFD1|0.630268795694;COL18A1|0.0;ID1|0.0;CSK|0.652863183361;FASN|0.52398244837;KEAP1|0.507926528092;RPTOR|0.262727301523;DVL3|0.0;PIP5K1A|0.0;SIX4|0.0	13	2181	109	102595	http://www.ebi.ac.uk/QuickGO/GTerm?id=GO:0060429	[]
8	6,7,8	negative regulation of RNA biosynthetic process	GO:1902679	6.37e-07	1.02e-05	-6.02	-1.31	1.47377	-10.4547	FZD6|0.312490562275;HMOX1|999.0;ATF2|4.44768538347;CCND3|0.0;VHL|0.0;ID1|0.0;CDK5|0.512352503153;NFKB2|0.590001371527;TLE3|0.620823491688;DYRK1A|0.0;KEAP1|0.507926528092;SETDB1|0.0;SIN3A|0.560705509474;SIX4|0.0;PAXBP1|0.253430647071	15	2970	109	102595	http://www.ebi.ac.uk/QuickGO/GTerm?id=GO:1902679	[]
6	4,6	single-organism membrane organization	GO:0044802	7.23e-07	1.15e-05	-3.43	-0.56	1.47377	-10.4547	OGA|0.57294400884;CCNB2|0.297787335255;ATF2|4.44768538347;CSK|0.652863183361;RAB9A|0.156841650882;CDK5|0.512352503153;EFR3A|0.0;PDZD11|1.71520567138;NEK9|0.546397316849;GBF1|0.584383135086;PIP5K1A|0.0;EPG5|0.0	12	1852	109	102595	http://www.ebi.ac.uk/QuickGO/GTerm?id=GO:0044802	[]
3	3	actin filament-based process	GO:0030029	7.25e-07	1.15e-05	-5.03	-1.03	1.47377	-10.4547	PIK3R2|0.0486272341923;WDR1|0.668304026963;ID1|0.0;CDK5|0.512352503153;SPIRE1|0.364482076867;WASHC5|0.321069587491;MYO9B|0.0;STRADA|0.0;DVL3|0.0;PIP5K1A|0.0;MLST8|0.226301519546;CDC42EP4|4.54851503623;EPB41L1|0.213903308879;SIX4|0.0;WASHC3|2.24339660409	15	3001	109	102595	http://www.ebi.ac.uk/QuickGO/GTerm?id=GO:0030029	[]
4	4	regulation of cell cycle process	GO:0010564	7.43e-07	1.17e-05	-3.53	-0.59	1.47377	-10.4547	CHEK1|0.0;CCNB2|0.297787335255;CDK4|0.619400786905;ATF2|4.44768538347;CCND3|0.0;CDK7|0.61237442214;CDK5|0.512352503153;RPTOR|0.262727301523;SIN3A|0.560705509474;KIF15|0.0;BABAM2|0.636605835126;DTL|0.241072745257	12	1857	109	102595	http://www.ebi.ac.uk/QuickGO/GTerm?id=GO:0010564	[]
10	8,9,10	regulation of protein serine/threonine kinase activity	GO:0071900	7.49e-07	1.18e-05	-2.36	-0.26	1.47377	-10.4547	CCNB2|0.297787335255;CDK4|0.619400786905;CCND3|0.0;CSK|0.652863183361;CDK7|0.61237442214;STRADA|0.0;RPTOR|0.262727301523;DVL3|0.0;MLST8|0.226301519546	9	929	109	102595	http://www.ebi.ac.uk/QuickGO/GTerm?id=GO:0071900	[]
4	4	heterocycle metabolic process	GO:0046483	7.67e-07	1.2e-05	-22.77	-6.13	1.47377	-10.4547	PIK3R2|0.0486272341923;CHEK1|0.0;FZD6|0.312490562275;OGA|0.57294400884;ERCC1|0.0;HMOX1|999.0;MTHFD1|0.630268795694;CDK4|0.619400786905;ATF2|4.44768538347;DCK|0.58904599773;RXRB|0.0;CCND3|0.0;MCM7|0.508703075363;VHL|0.0;ID1|0.0;UBA7|0.194154214011;FASN|0.52398244837;CDK7|0.61237442214;CDK5|0.512352503153;NFKB2|0.590001371527;AMPD3|0.0;TLE3|0.620823491688;SPIRE1|0.364482076867;CHAF1B|0.0;DYRK1A|0.0…	57	30580	109	102595	http://www.ebi.ac.uk/QuickGO/GTerm?id=GO:0046483	[]
4	4	response to hormone	GO:0009725	8.03e-07	1.25e-05	-6.68	-1.5	1.47377	-10.4547	PIK3R2|0.0486272341923;OGA|0.57294400884;HMOX1|999.0;CDK4|0.619400786905;RXRB|0.0;CCND3|0.0;CSK|0.652863183361;CDK7|0.61237442214;KEAP1|0.507926528092;STRADA|0.0;RPTOR|0.262727301523;PTPRU|0.0;MLST8|0.226301519546	13	2234	109	102595	http://www.ebi.ac.uk/QuickGO/GTerm?id=GO:0009725	[]
6	4,5,6	positive regulation of cellular component biogenesis	GO:0044089	8.15e-07	1.26e-05	-3.01	-0.44	1.47377	-10.4547	ERCC1|0.0;ID1|0.0;SPIRE1|0.364482076867;WASHC5|0.321069587491;SETDB1|0.0;ATG2A|0.668034427444;SIN3A|0.560705509474;MLST8|0.226301519546;CDC42EP4|4.54851503623;WASHC3|2.24339660409	10	1222	109	102595	http://www.ebi.ac.uk/QuickGO/GTerm?id=GO:0044089	[]
7	6,7	DNA repair	GO:0006281	8.34e-07	1.29e-05	-4.03	-0.74	1.47377	-10.4547	CHEK1|0.0;ERCC1|0.0;MCM7|0.508703075363;UBA7|0.194154214011;CDK7|0.61237442214;SPIRE1|0.364482076867;CHAF1B|0.0;USP10|0.667018345261;PCLAF|1.56893358625;ERCC6L|0.65442398047;SMARCAD1|0.147696368681;BABAM2|0.636605835126;DTL|0.241072745257;GINS2|1.50661569702	14	2628	109	102595	http://www.ebi.ac.uk/QuickGO/GTerm?id=GO:0006281	[]
4	4	regulation of actin filament-based process	GO:0032970	8.45e-07	1.3e-05	-4.36	-0.83	1.47377	-10.4547	PIK3R2|0.0486272341923;WDR1|0.668304026963;ID1|0.0;CDK5|0.512352503153;SPIRE1|0.364482076867;WASHC5|0.321069587491;DVL3|0.0;MLST8|0.226301519546;CDC42EP4|4.54851503623;WASHC3|2.24339660409	10	1227	109	102595	http://www.ebi.ac.uk/QuickGO/GTerm?id=GO:0032970	[]
4	4	organonitrogen compound metabolic process	GO:1901564	8.55e-07	1.31e-05	-19.45	-5.18	1.47377	-10.4547	PIK3R2|0.0486272341923;CHEK1|0.0;OGA|0.57294400884;CCNB2|0.297787335255;HMOX1|999.0;MTHFD1|0.630268795694;CDK4|0.619400786905;ATF2|4.44768538347;PHKG2|0.0;DCK|0.58904599773;CCND3|0.0;SLC6A6|0.510256406507;VHL|0.0;ID1|0.0;UBA7|0.194154214011;CSK|0.652863183361;FASN|0.52398244837;CDK7|0.61237442214;CDK5|0.512352503153;AMPD3|0.0;DYRK1A|0.0;AUH|0.0;KEAP1|0.507926528092;PDIA5|0.201599282108;USP10|0.66…	56	29847	109	102595	http://www.ebi.ac.uk/QuickGO/GTerm?id=GO:1901564	[]
5	4,5	regulation of programmed cell death	GO:0043067	8.61e-07	1.31e-05	-5.99	-1.3	1.47377	-10.4547	HMOX1|999.0;CDK4|0.619400786905;ATF2|4.44768538347;COL18A1|0.0;VHL|0.0;ID1|0.0;CDK5|0.512352503153;KEAP1|0.507926528092;STRADA|0.0;DPP9|0.621670229512;RABGGTA|0.565027201588;RNF31|0.0;SIN3A|0.560705509474;MLST8|0.226301519546;BABAM2|0.636605835126;SIX4|0.0	16	3470	109	102595	http://www.ebi.ac.uk/QuickGO/GTerm?id=GO:0043067	[]
5	5	organic substance transport	GO:0071702	8.82e-07	1.34e-05	-8.9	-2.14	1.47377	-10.4547	PIK3R2|0.0486272341923;OGA|0.57294400884;IPO13|0.467272548655;YIF1A|0.393948971056;ATF2|4.44768538347;SLC6A6|0.510256406507;CSK|0.652863183361;RAB9A|0.156841650882;CDK5|0.512352503153;SPIRE1|0.364482076867;WASHC5|0.321069587491;KEAP1|0.507926528092;ATG2A|0.668034427444;AP5B1|0.214364809963;STRADA|0.0;MON2|0.656812640836;GBF1|0.584383135086;RNF31|0.0;PIP5K1A|0.0;MIPEP|0.0;XPO4|0.171922377193;EPG5|…	26	8603	109	102595	http://www.ebi.ac.uk/QuickGO/GTerm?id=GO:0071702	[]
5	5	cell cycle G2/M phase transition	GO:0044839	8.9e-07	1.34e-05	-2.01	-0.16	1.47377	-10.4547	CHEK1|0.0;CCNB2|0.297787335255;CDK4|0.619400786905;CDK7|0.61237442214;SIN3A|0.560705509474;BABAM2|0.636605835126;DTL|0.241072745257	7	477	109	102595	http://www.ebi.ac.uk/QuickGO/GTerm?id=GO:0044839	[]
3	3	nitrogen compound metabolic process	GO:0006807	8.92e-07	1.34e-05	-26.7	-7.26	1.47377	-10.4547	PIK3R2|0.0486272341923;CHEK1|0.0;FZD6|0.312490562275;OGA|0.57294400884;CCNB2|0.297787335255;ERCC1|0.0;HMOX1|999.0;MTHFD1|0.630268795694;CDK4|0.619400786905;ATF2|4.44768538347;PHKG2|0.0;DCK|0.58904599773;RXRB|0.0;CCND3|0.0;SLC6A6|0.510256406507;MCM7|0.508703075363;VHL|0.0;ID1|0.0;UBA7|0.194154214011;CSK|0.652863183361;FASN|0.52398244837;CDK7|0.61237442214;CDK5|0.512352503153;NFKB2|0.590001371527;A…	75	46852	109	102595	http://www.ebi.ac.uk/QuickGO/GTerm?id=GO:0006807	[]
6	6	chromosome organization	GO:0051276	9.28e-07	1.39e-05	-4.76	-0.95	1.47377	-10.4547	CHEK1|0.0;OGA|0.57294400884;ERCC1|0.0;CDK4|0.619400786905;ATF2|4.44768538347;MCM7|0.508703075363;CDK5|0.512352503153;MZT1|6.91531382747;CHAF1B|0.0;DYRK1A|0.0;SETDB1|0.0;ERCC6L|0.65442398047;SIN3A|0.560705509474;SMARCAD1|0.147696368681;BABAM2|0.636605835126;GINS2|1.50661569702;PAXBP1|0.253430647071	17	3937	109	102595	http://www.ebi.ac.uk/QuickGO/GTerm?id=GO:0051276	[]
3	3	primary metabolic process	GO:0044238	9.81e-07	1.46e-05	-27.15	-7.39	1.47377	-10.4547	PIK3R2|0.0486272341923;CHEK1|0.0;FZD6|0.312490562275;OGA|0.57294400884;CCNB2|0.297787335255;YIF1A|0.393948971056;ERCC1|0.0;HMOX1|999.0;MTHFD1|0.630268795694;CDK4|0.619400786905;ATF2|4.44768538347;PHKG2|0.0;DCK|0.58904599773;RXRB|0.0;CCND3|0.0;SLC6A6|0.510256406507;MCM7|0.508703075363;VHL|0.0;ID1|0.0;UBA7|0.194154214011;CSK|0.652863183361;FASN|0.52398244837;CDK7|0.61237442214;CDK5|0.512352503153;N…	79	50894	109	102595	http://www.ebi.ac.uk/QuickGO/GTerm?id=GO:0044238	[]
5	5	regulation of hydrolase activity	GO:0051336	9.96e-07	1.48e-05	-5.2	-1.07	1.47377	-10.4547	PIK3R2|0.0486272341923;SIPA1L3|0.200076980829;MYO9B|0.0;KEAP1|0.507926528092;MON2|0.656812640836;ARHGEF28|0.0;GBF1|0.584383135086;RGP1|0.0;DVL3|0.0;PIP5K1A|0.0;MLST8|0.226301519546;CDC42EP4|4.54851503623;PCIF1|0.108043172744;DOCK5|0.616404274486;LRCH1|0.0	15	3079	109	102595	http://www.ebi.ac.uk/QuickGO/GTerm?id=GO:0051336	[]
5	5	response to organonitrogen compound	GO:0010243	1.04e-06	1.54e-05	-7.12	-1.63	1.47377	-10.4547	PIK3R2|0.0486272341923;CHEK1|0.0;HMOX1|999.0;CDK4|0.619400786905;ATF2|4.44768538347;CCND3|0.0;ID1|0.0;CSK|0.652863183361;CDK5|0.512352503153;STRADA|0.0;RPTOR|0.262727301523;SIN3A|0.560705509474;MLST8|0.226301519546	13	2287	109	102595	http://www.ebi.ac.uk/QuickGO/GTerm?id=GO:0010243	[]
2	2	localization	GO:0051179	1.09e-06	1.6e-05	-15.48	-4.03	1.47377	-10.4547	PIK3R2|0.0486272341923;AKAP10|0.178783167671;OGA|0.57294400884;WDR1|0.668304026963;IPO13|0.467272548655;YIF1A|0.393948971056;TACC2|0.160255331932;HMOX1|999.0;ATF2|4.44768538347;SLC6A6|0.510256406507;COL18A1|0.0;ID1|0.0;CSK|0.652863183361;RAB9A|0.156841650882;CDK5|0.512352503153;AMPD3|0.0;SPIRE1|0.364482076867;MZT1|6.91531382747;WASHC5|0.321069587491;MYO9B|0.0;SEPTIN6|0.0;KEAP1|0.507926528092;EFR3…	47	22917	109	102595	http://www.ebi.ac.uk/QuickGO/GTerm?id=GO:0051179	[]
8	7,8	DNA-templated transcription initiation	GO:0006352	1.1e-06	1.6e-05	-2.99	-0.44	1.47377	-10.4547	ERCC1|0.0;CDK4|0.619400786905;ATF2|4.44768538347;RXRB|0.0;CDK7|0.61237442214;RPTOR|0.262727301523;MLST8|0.226301519546;POLR1B|0.200512992651	8	715	109	102595	http://www.ebi.ac.uk/QuickGO/GTerm?id=GO:0006352	[]
5	5	macromolecule biosynthetic process	GO:0009059	1.14e-06	1.66e-05	-19.69	-5.24	1.47377	-10.4547	PIK3R2|0.0486272341923;CHEK1|0.0;FZD6|0.312490562275;OGA|0.57294400884;ERCC1|0.0;HMOX1|999.0;CDK4|0.619400786905;ATF2|4.44768538347;PHKG2|0.0;RXRB|0.0;CCND3|0.0;MCM7|0.508703075363;VHL|0.0;ID1|0.0;UBA7|0.194154214011;CSK|0.652863183361;CDK7|0.61237442214;CDK5|0.512352503153;NFKB2|0.590001371527;TLE3|0.620823491688;CHAF1B|0.0;DYRK1A|0.0;KEAP1|0.507926528092;PDIA5|0.201599282108;USP10|0.66701834526…	48	23716	109	102595	http://www.ebi.ac.uk/QuickGO/GTerm?id=GO:0009059	[]
6	6	G1/S transition of mitotic cell cycle	GO:0000082	1.18e-06	1.71e-05	-1.59	-0.03	1.47377	-10.4547	CDK4|0.619400786905;CCND3|0.0;MCM7|0.508703075363;CDK7|0.61237442214;CDK5|0.512352503153;RPTOR|0.262727301523;ORC3|0.0	7	498	109	102595	http://www.ebi.ac.uk/QuickGO/GTerm?id=GO:0000082	[]
3	3	regulation of multicellular organismal process	GO:0051239	1.19e-06	1.71e-05	-8.84	-2.12	1.47377	-10.4547	FZD6|0.312490562275;OGA|0.57294400884;WDR1|0.668304026963;HMOX1|999.0;CDK4|0.619400786905;ATF2|4.44768538347;RXRB|0.0;ID1|0.0;UBA7|0.194154214011;CSK|0.652863183361;CDK5|0.512352503153;NFKB2|0.590001371527;TLE3|0.620823491688;WASHC5|0.321069587491;KEAP1|0.507926528092;RPTOR|0.262727301523;DVL3|0.0;SIN3A|0.560705509474;DOCK5|0.616404274486;HOMER3|0.248383227663;SIX4|0.0	21	5977	109	102595	http://www.ebi.ac.uk/QuickGO/GTerm?id=GO:0051239	[]
5	5	membrane organization	GO:0061024	1.21e-06	1.75e-05	-4.04	-0.74	1.47377	-10.4547	OGA|0.57294400884;CCNB2|0.297787335255;ATF2|4.44768538347;CSK|0.652863183361;RAB9A|0.156841650882;CDK5|0.512352503153;SPIRE1|0.364482076867;EFR3A|0.0;ATG2A|0.668034427444;PDZD11|1.71520567138;NEK9|0.546397316849;GBF1|0.584383135086;RGP1|0.0;PIP5K1A|0.0;EPG5|0.0	15	3129	109	102595	http://www.ebi.ac.uk/QuickGO/GTerm?id=GO:0061024	[]
4	4	cellular response to external stimulus	GO:0071496	1.23e-06	1.76e-05	-3.65	-0.63	1.47377	-10.4547	CHEK1|0.0;HMOX1|999.0;ATF2|4.44768538347;RXRB|0.0;CHAF1B|0.0;ATG2A|0.668034427444;RPTOR|0.262727301523;MLST8|0.226301519546;EPG5|0.0	9	987	109	102595	http://www.ebi.ac.uk/QuickGO/GTerm?id=GO:0071496	[]
7	6,7	regulation of actin filament organization	GO:0110053	1.24e-06	1.77e-05	-4.07	-0.75	1.47377	-10.4547	PIK3R2|0.0486272341923;WDR1|0.668304026963;ID1|0.0;SPIRE1|0.364482076867;WASHC5|0.321069587491;MLST8|0.226301519546;CDC42EP4|4.54851503623;WASHC3|2.24339660409	8	727	109	102595	http://www.ebi.ac.uk/QuickGO/GTerm?id=GO:0110053	[]
3	3	regulation of developmental process	GO:0050793	1.25e-06	1.77e-05	-8.04	-1.89	1.47377	-10.4547	FZD6|0.312490562275;WDR1|0.668304026963;HMOX1|999.0;CDK4|0.619400786905;ATF2|4.44768538347;RXRB|0.0;SLC6A6|0.510256406507;VHL|0.0;ID1|0.0;CDK5|0.512352503153;SPIRE1|0.364482076867;WASHC5|0.321069587491;KEAP1|0.507926528092;RPTOR|0.262727301523;DVL3|0.0;SIN3A|0.560705509474;CDC42EP4|4.54851503623;DOCK5|0.616404274486;SIX4|0.0	19	4981	109	102595	http://www.ebi.ac.uk/QuickGO/GTerm?id=GO:0050793	[]
3	3	response to abiotic stimulus	GO:0009628	1.25e-06	1.77e-05	-6.38	-1.41	1.47377	-10.4547	CHEK1|0.0;ERCC1|0.0;HMOX1|999.0;CDK4|0.619400786905;ATF2|4.44768538347;COL18A1|0.0;VHL|0.0;CDK5|0.512352503153;PCLAF|1.56893358625;RPTOR|0.262727301523;MLST8|0.226301519546;BABAM2|0.636605835126;DTL|0.241072745257	13	2326	109	102595	http://www.ebi.ac.uk/QuickGO/GTerm?id=GO:0009628	[]
6	5,6	regulation of macromolecule biosynthetic process	GO:0010556	1.32e-06	1.86e-05	-12.47	-3.17	1.47377	-10.4547	PIK3R2|0.0486272341923;CHEK1|0.0;FZD6|0.312490562275;OGA|0.57294400884;ERCC1|0.0;HMOX1|999.0;CDK4|0.619400786905;ATF2|4.44768538347;RXRB|0.0;CCND3|0.0;MCM7|0.508703075363;VHL|0.0;ID1|0.0;CSK|0.652863183361;CDK7|0.61237442214;CDK5|0.512352503153;NFKB2|0.590001371527;TLE3|0.620823491688;CHAF1B|0.0;DYRK1A|0.0;KEAP1|0.507926528092;SETDB1|0.0;PATL1|0.651388909758;RPTOR|0.262727301523;DVL3|0.0;RNF31|0.…	36	15125	109	102595	http://www.ebi.ac.uk/QuickGO/GTerm?id=GO:0010556	[]
7	5,6,7	negative regulation of RNA metabolic process	GO:0051253	1.43e-06	2e-05	-6.02	-1.31	1.47377	-10.4547	FZD6|0.312490562275;HMOX1|999.0;ATF2|4.44768538347;CCND3|0.0;VHL|0.0;ID1|0.0;CDK5|0.512352503153;NFKB2|0.590001371527;TLE3|0.620823491688;DYRK1A|0.0;KEAP1|0.507926528092;SETDB1|0.0;SIN3A|0.560705509474;SIX4|0.0;PAXBP1|0.253430647071	15	3170	109	102595	http://www.ebi.ac.uk/QuickGO/GTerm?id=GO:0051253	[]
8	6,8	regulation of kinase activity	GO:0043549	1.45e-06	2.02e-05	-3.96	-0.72	1.47377	-10.4547	PIK3R2|0.0486272341923;CCNB2|0.297787335255;CDK4|0.619400786905;CCND3|0.0;CSK|0.652863183361;CDK7|0.61237442214;CDK5|0.512352503153;STRADA|0.0;RPTOR|0.262727301523;DVL3|0.0;MLST8|0.226301519546	11	1629	109	102595	http://www.ebi.ac.uk/QuickGO/GTerm?id=GO:0043549	[]
6	5,6	regulation of protein localization	GO:0032880	1.47e-06	2.05e-05	-4.38	-0.84	1.47377	-10.4547	PIK3R2|0.0486272341923;OGA|0.57294400884;CSK|0.652863183361;RAB9A|0.156841650882;CDK5|0.512352503153;KEAP1|0.507926528092;GBF1|0.584383135086;DVL3|0.0;RNF31|0.0;SIN3A|0.560705509474;XPO4|0.171922377193;SIX4|0.0	12	1984	109	102595	http://www.ebi.ac.uk/QuickGO/GTerm?id=GO:0032880	[]
False	obselete	obsolete regulation of cytoplasmic transport	GO:1903649	1.48e-06	2.05e-05	-3.09	-0.47	1.47377	-10.4547	PIK3R2|0.0486272341923;OGA|0.57294400884;CSK|0.652863183361;CDK5|0.512352503153;KEAP1|0.507926528092;RNF31|0.0;XPO4|0.171922377193	7	515	109	102595	http://www.ebi.ac.uk/QuickGO/GTerm?id=GO:1903649	[]
6	6	cellular response to peptide	GO:1901653	1.48e-06	2.05e-05	-3.22	-0.5	1.47377	-10.4547	PIK3R2|0.0486272341923;CDK4|0.619400786905;CCND3|0.0;ID1|0.0;CSK|0.652863183361;CDK5|0.512352503153;STRADA|0.0;RPTOR|0.262727301523;MLST8|0.226301519546	9	1010	109	102595	http://www.ebi.ac.uk/QuickGO/GTerm?id=GO:1901653	[]
3	3	cell death	GO:0008219	1.54e-06	2.11e-05	-6.52	-1.45	1.47377	-10.4547	CHEK1|0.0;OGA|0.57294400884;HMOX1|999.0;CDK4|0.619400786905;ATF2|4.44768538347;SLC6A6|0.510256406507;COL18A1|0.0;VHL|0.0;ID1|0.0;CDK5|0.512352503153;KEAP1|0.507926528092;STRADA|0.0;DPP9|0.621670229512;RABGGTA|0.565027201588;RNF31|0.0;SIN3A|0.560705509474;MLST8|0.226301519546;BABAM2|0.636605835126;SIX4|0.0	19	5052	109	102595	http://www.ebi.ac.uk/QuickGO/GTerm?id=GO:0008219	[]
4	4	negative regulation of cell cycle	GO:0045786	1.55e-06	2.11e-05	-3.4	-0.55	1.47377	-10.4547	CHEK1|0.0;CDK4|0.619400786905;ATF2|4.44768538347;CDK7|0.61237442214;CDK5|0.512352503153;STRADA|0.0;RPTOR|0.262727301523;MLST8|0.226301519546;BABAM2|0.636605835126;DTL|0.241072745257	10	1313	109	102595	http://www.ebi.ac.uk/QuickGO/GTerm?id=GO:0045786	[]
False	obselete	obsolete histone modification	GO:0016570	1.59e-06	2.16e-05	-3.05	-0.46	1.47377	-10.4547	CHEK1|0.0;OGA|0.57294400884;ATF2|4.44768538347;CDK5|0.512352503153;DYRK1A|0.0;SETDB1|0.0;SIN3A|0.560705509474;SMARCAD1|0.147696368681;BABAM2|0.636605835126;PAXBP1|0.253430647071	10	1317	109	102595	http://www.ebi.ac.uk/QuickGO/GTerm?id=GO:0016570	[]
6	6	positive regulation of hydrolase activity	GO:0051345	1.61e-06	2.18e-05	-3.59	-0.61	1.47377	-10.4547	PIK3R2|0.0486272341923;SIPA1L3|0.200076980829;MYO9B|0.0;KEAP1|0.507926528092;MON2|0.656812640836;ARHGEF28|0.0;GBF1|0.584383135086;RGP1|0.0;DVL3|0.0;PIP5K1A|0.0;CDC42EP4|4.54851503623;DOCK5|0.616404274486	12	2001	109	102595	http://www.ebi.ac.uk/QuickGO/GTerm?id=GO:0051345	[]
5	5	positive regulation of cell cycle phase transition	GO:1901989	1.76e-06	2.38e-05	-1.66	-0.05	1.47377	-10.4547	CDK4|0.619400786905;CCND3|0.0;RPTOR|0.262727301523;SIN3A|0.560705509474;DTL|0.241072745257	5	184	109	102595	http://www.ebi.ac.uk/QuickGO/GTerm?id=GO:1901989	[]
4	4	regulation of anatomical structure morphogenesis	GO:0022603	1.82e-06	2.45e-05	-6.18	-1.35	1.47377	-10.4547	FZD6|0.312490562275;WDR1|0.668304026963;HMOX1|999.0;ATF2|4.44768538347;ID1|0.0;CDK5|0.512352503153;SPIRE1|0.364482076867;DVL3|0.0;SIN3A|0.560705509474;CDC42EP4|4.54851503623;DOCK5|0.616404274486;SIX4|0.0	12	2025	109	102595	http://www.ebi.ac.uk/QuickGO/GTerm?id=GO:0022603	[]
4	4	organic cyclic compound metabolic process	GO:1901360	1.92e-06	2.57e-05	-22.77	-6.13	1.47377	-10.4547	PIK3R2|0.0486272341923;CHEK1|0.0;FZD6|0.312490562275;OGA|0.57294400884;ERCC1|0.0;HMOX1|999.0;MTHFD1|0.630268795694;CDK4|0.619400786905;ATF2|4.44768538347;DCK|0.58904599773;RXRB|0.0;CCND3|0.0;MCM7|0.508703075363;VHL|0.0;ID1|0.0;UBA7|0.194154214011;FASN|0.52398244837;CDK7|0.61237442214;CDK5|0.512352503153;NFKB2|0.590001371527;AMPD3|0.0;TLE3|0.620823491688;SPIRE1|0.364482076867;CHAF1B|0.0;DYRK1A|0.0…	57	31383	109	102595	http://www.ebi.ac.uk/QuickGO/GTerm?id=GO:1901360	[]
5	5	cell cycle G1/S phase transition	GO:0044843	1.92e-06	2.57e-05	-1.59	-0.03	1.47377	-10.4547	CDK4|0.619400786905;CCND3|0.0;MCM7|0.508703075363;CDK7|0.61237442214;CDK5|0.512352503153;RPTOR|0.262727301523;ORC3|0.0	7	536	109	102595	http://www.ebi.ac.uk/QuickGO/GTerm?id=GO:0044843	[]
4	4	cellular nitrogen compound metabolic process	GO:0034641	1.94e-06	2.57e-05	-22.77	-6.13	1.47377	-10.4547	PIK3R2|0.0486272341923;CHEK1|0.0;FZD6|0.312490562275;OGA|0.57294400884;ERCC1|0.0;HMOX1|999.0;MTHFD1|0.630268795694;CDK4|0.619400786905;ATF2|4.44768538347;DCK|0.58904599773;RXRB|0.0;CCND3|0.0;MCM7|0.508703075363;VHL|0.0;ID1|0.0;UBA7|0.194154214011;FASN|0.52398244837;CDK7|0.61237442214;CDK5|0.512352503153;NFKB2|0.590001371527;AMPD3|0.0;TLE3|0.620823491688;SPIRE1|0.364482076867;CHAF1B|0.0;DYRK1A|0.0…	59	33081	109	102595	http://www.ebi.ac.uk/QuickGO/GTerm?id=GO:0034641	[]
3	3	negative regulation of response to stimulus	GO:0048585	1.94e-06	2.57e-05	-7.53	-1.74	1.47377	-10.4547	PIK3R2|0.0486272341923;AKAP10|0.178783167671;FZD6|0.312490562275;OGA|0.57294400884;ERCC1|0.0;HMOX1|999.0;VHL|0.0;CSK|0.652863183361;TLE3|0.620823491688;DYRK1A|0.0;KEAP1|0.507926528092;USP10|0.667018345261;PTPRU|0.0;DVL3|0.0;SIN3A|0.560705509474;HOMER3|0.248383227663	16	3696	109	102595	http://www.ebi.ac.uk/QuickGO/GTerm?id=GO:0048585	[]
3	3	negative regulation of multicellular organismal process	GO:0051241	1.95e-06	2.57e-05	-6.35	-1.4	1.47377	-10.4547	OGA|0.57294400884;HMOX1|999.0;ATF2|4.44768538347;ID1|0.0;UBA7|0.194154214011;CSK|0.652863183361;CDK5|0.512352503153;TLE3|0.620823491688;SIN3A|0.560705509474;DOCK5|0.616404274486;HOMER3|0.248383227663;SIX4|0.0	12	2039	109	102595	http://www.ebi.ac.uk/QuickGO/GTerm?id=GO:0051241	[]
5	5	regulation of cell cycle phase transition	GO:1901987	1.96e-06	2.57e-05	-2.71	-0.36	1.47377	-10.4547	CHEK1|0.0;CDK4|0.619400786905;ATF2|4.44768538347;CCND3|0.0;CDK7|0.61237442214;RPTOR|0.262727301523;SIN3A|0.560705509474;BABAM2|0.636605835126;DTL|0.241072745257	9	1045	109	102595	http://www.ebi.ac.uk/QuickGO/GTerm?id=GO:1901987	[]
4	4	vitamin metabolic process	GO:0006766	1.99e-06	2.61e-05	-2.26	-0.23	1.47377	-10.4547	MTHFD1|0.630268795694;FASN|0.52398244837;PDZD11|1.71520567138;MOCOS|0.227031504091;MTR|0.411173097461;PANK4|0.303295964174	6	342	109	102595	http://www.ebi.ac.uk/QuickGO/GTerm?id=GO:0006766	[]
5	5	response to nutrient levels	GO:0031667	2.1e-06	2.74e-05	-3.65	-0.63	1.47377	-10.4547	ERCC1|0.0;HMOX1|999.0;ATF2|4.44768538347;RXRB|0.0;CHAF1B|0.0;SETDB1|0.0;ATG2A|0.668034427444;RPTOR|0.262727301523;MLST8|0.226301519546;EPG5|0.0	10	1359	109	102595	http://www.ebi.ac.uk/QuickGO/GTerm?id=GO:0031667	[]
9	8,9	transcription initiation at RNA polymerase II promoter	GO:0006367	2.14e-06	2.79e-05	-2.29	-0.24	1.47377	-10.4547	ERCC1|0.0;CDK4|0.619400786905;ATF2|4.44768538347;RXRB|0.0;CDK7|0.61237442214;RPTOR|0.262727301523;MLST8|0.226301519546	7	545	109	102595	http://www.ebi.ac.uk/QuickGO/GTerm?id=GO:0006367	[]
5	4,5	cell surface receptor signaling pathway	GO:0007166	2.18e-06	2.82e-05	-9.38	-2.28	1.47377	-10.4547	PIK3R2|0.0486272341923;FZD6|0.312490562275;ERCC1|0.0;HMOX1|999.0;CDK4|0.619400786905;ATF2|4.44768538347;CCND3|0.0;VHL|0.0;ID1|0.0;UBA7|0.194154214011;CSK|0.652863183361;CDK5|0.512352503153;NFKB2|0.590001371527;TLE3|0.620823491688;MYO9B|0.0;STRADA|0.0;RPTOR|0.262727301523;ARHGEF28|0.0;SHCBP1|0.0;PTPRU|0.0;DVL3|0.0;RNF31|0.0;SIN3A|0.560705509474;MLST8|0.226301519546;HOMER3|0.248383227663	25	8443	109	102595	http://www.ebi.ac.uk/QuickGO/GTerm?id=GO:0007166	[]
4	4	nucleobase-containing compound metabolic process	GO:0006139	2.2e-06	2.83e-05	-22.15	-5.95	1.47377	-10.4547	PIK3R2|0.0486272341923;CHEK1|0.0;FZD6|0.312490562275;OGA|0.57294400884;ERCC1|0.0;HMOX1|999.0;MTHFD1|0.630268795694;CDK4|0.619400786905;ATF2|4.44768538347;DCK|0.58904599773;RXRB|0.0;CCND3|0.0;MCM7|0.508703075363;VHL|0.0;ID1|0.0;UBA7|0.194154214011;FASN|0.52398244837;CDK7|0.61237442214;CDK5|0.512352503153;NFKB2|0.590001371527;AMPD3|0.0;TLE3|0.620823491688;SPIRE1|0.364482076867;CHAF1B|0.0;DYRK1A|0.0…	55	29841	109	102595	http://www.ebi.ac.uk/QuickGO/GTerm?id=GO:0006139	[]
7	4,7	actin cytoskeleton organization	GO:0030036	2.21e-06	2.83e-05	-5.03	-1.03	1.47377	-10.4547	PIK3R2|0.0486272341923;WDR1|0.668304026963;ID1|0.0;CDK5|0.512352503153;SPIRE1|0.364482076867;WASHC5|0.321069587491;STRADA|0.0;DVL3|0.0;PIP5K1A|0.0;MLST8|0.226301519546;CDC42EP4|4.54851503623;EPB41L1|0.213903308879;SIX4|0.0;WASHC3|2.24339660409	14	2857	109	102595	http://www.ebi.ac.uk/QuickGO/GTerm?id=GO:0030036	[]
False	obselete	obsolete coenzyme biosynthetic process	GO:0009108	2.27e-06	2.9e-05	-3.85	-0.69	1.47377	-10.4547	MTHFD1|0.630268795694;FASN|0.52398244837;PFKFB3|0.211933497533;RPTOR|0.262727301523;PDPR|0.490400460794;MOCOS|0.227031504091;MLST8|0.226301519546;PANK4|0.303295964174	8	789	109	102595	http://www.ebi.ac.uk/QuickGO/GTerm?id=GO:0009108	[]
6	5,6	enzyme-linked receptor protein signaling pathway	GO:0007167	2.28e-06	2.9e-05	-3.83	-0.68	1.47377	-10.4547	PIK3R2|0.0486272341923;ERCC1|0.0;CDK4|0.619400786905;ATF2|4.44768538347;CCND3|0.0;ID1|0.0;CSK|0.652863183361;STRADA|0.0;RPTOR|0.262727301523;ARHGEF28|0.0;SHCBP1|0.0;PTPRU|0.0;SIN3A|0.560705509474;MLST8|0.226301519546	14	2865	109	102595	http://www.ebi.ac.uk/QuickGO/GTerm?id=GO:0007167	[]
4	4	cellular aromatic compound metabolic process	GO:0006725	2.32e-06	2.94e-05	-22.54	-6.06	1.47377	-10.4547	PIK3R2|0.0486272341923;CHEK1|0.0;FZD6|0.312490562275;OGA|0.57294400884;ERCC1|0.0;HMOX1|999.0;MTHFD1|0.630268795694;CDK4|0.619400786905;ATF2|4.44768538347;DCK|0.58904599773;RXRB|0.0;CCND3|0.0;MCM7|0.508703075363;VHL|0.0;ID1|0.0;UBA7|0.194154214011;FASN|0.52398244837;CDK7|0.61237442214;CDK5|0.512352503153;NFKB2|0.590001371527;AMPD3|0.0;TLE3|0.620823491688;SPIRE1|0.364482076867;CHAF1B|0.0;DYRK1A|0.0…	56	30717	109	102595	http://www.ebi.ac.uk/QuickGO/GTerm?id=GO:0006725	[]
8	7,8	positive regulation of DNA-templated transcription	GO:0045893	2.45e-06	3.1e-05	-4.66	-0.92	1.47377	-10.4547	PIK3R2|0.0486272341923;CHEK1|0.0;ERCC1|0.0;ATF2|4.44768538347;RXRB|0.0;VHL|0.0;CDK7|0.61237442214;NFKB2|0.590001371527;DYRK1A|0.0;RPTOR|0.262727301523;DVL3|0.0;RNF31|0.0;SIN3A|0.560705509474;SMARCAD1|0.147696368681;SIX4|0.0;PAXBP1|0.253430647071	16	3764	109	102595	http://www.ebi.ac.uk/QuickGO/GTerm?id=GO:0045893	[]
4	4	response to extracellular stimulus	GO:0009991	2.73e-06	3.44e-05	-3.65	-0.63	1.47377	-10.4547	ERCC1|0.0;HMOX1|999.0;ATF2|4.44768538347;RXRB|0.0;CHAF1B|0.0;SETDB1|0.0;ATG2A|0.668034427444;RPTOR|0.262727301523;MLST8|0.226301519546;EPG5|0.0	10	1400	109	102595	http://www.ebi.ac.uk/QuickGO/GTerm?id=GO:0009991	[]
False	obselete	obsolete nucleic acid-templated transcription	GO:0097659	2.93e-06	3.68e-05	-11.64	-2.93	1.47377	-10.4547	PIK3R2|0.0486272341923;CHEK1|0.0;FZD6|0.312490562275;ERCC1|0.0;HMOX1|999.0;CDK4|0.619400786905;ATF2|4.44768538347;RXRB|0.0;CCND3|0.0;VHL|0.0;ID1|0.0;CDK7|0.61237442214;CDK5|0.512352503153;NFKB2|0.590001371527;TLE3|0.620823491688;CHAF1B|0.0;DYRK1A|0.0;KEAP1|0.507926528092;SETDB1|0.0;RPTOR|0.262727301523;DVL3|0.0;RNF31|0.0;SIN3A|0.560705509474;MLST8|0.226301519546;RPAP1|0.333631688615;SMARCAD1|0.14…	30	11652	109	102595	http://www.ebi.ac.uk/QuickGO/GTerm?id=GO:0097659	[]
False	obselete	obsolete death	GO:0016265	3.04e-06	3.81e-05	-5.13	-1.05	1.47377	-10.4547	OGA|0.57294400884;HMOX1|999.0;CDK4|0.619400786905;ATF2|4.44768538347;COL18A1|0.0;VHL|0.0;ID1|0.0;CDK5|0.512352503153;KEAP1|0.507926528092;STRADA|0.0;SIN3A|0.560705509474;BABAM2|0.636605835126;SIX4|0.0	13	2523	109	102595	http://www.ebi.ac.uk/QuickGO/GTerm?id=GO:0016265	[]
9	8,9	translesion synthesis	GO:0019985	3.13e-06	3.9e-05	-1.7	-0.07	1.47377	-10.4547	UBA7|0.194154214011;USP10|0.667018345261;PCLAF|1.56893358625;DTL|0.241072745257	4	92	109	102595	http://www.ebi.ac.uk/QuickGO/GTerm?id=GO:0019985	[]
7	5,6,7	positive regulation of supramolecular fiber organization	GO:1902905	3.15e-06	3.91e-05	-2.76	-0.37	1.47377	-10.4547	WDR1|0.668304026963;ID1|0.0;SPIRE1|0.364482076867;WASHC5|0.321069587491;MLST8|0.226301519546;CDC42EP4|4.54851503623;WASHC3|2.24339660409	7	578	109	102595	http://www.ebi.ac.uk/QuickGO/GTerm?id=GO:1902905	[]
5	5	cellular response to nutrient levels	GO:0031669	3.46e-06	4.28e-05	-3.65	-0.63	1.47377	-10.4547	HMOX1|999.0;ATF2|4.44768538347;RXRB|0.0;CHAF1B|0.0;ATG2A|0.668034427444;RPTOR|0.262727301523;MLST8|0.226301519546;EPG5|0.0	8	836	109	102595	http://www.ebi.ac.uk/QuickGO/GTerm?id=GO:0031669	[]
False	obselete	obsolete covalent chromatin modification	GO:0016569	3.49e-06	4.3e-05	-3.05	-0.46	1.47377	-10.4547	CHEK1|0.0;OGA|0.57294400884;ATF2|4.44768538347;CDK5|0.512352503153;DYRK1A|0.0;SETDB1|0.0;SIN3A|0.560705509474;SMARCAD1|0.147696368681;BABAM2|0.636605835126;PAXBP1|0.253430647071	10	1440	109	102595	http://www.ebi.ac.uk/QuickGO/GTerm?id=GO:0016569	[]
5	4,5	hematopoietic or lymphoid organ development	GO:0048534	3.6e-06	4.42e-05	-4.12	-0.76	1.47377	-10.4547	PIK3R2|0.0486272341923;SIPA1L3|0.200076980829;WDR1|0.668304026963;CCNB2|0.297787335255;ERCC1|0.0;ATF2|4.44768538347;FASN|0.52398244837;NFKB2|0.590001371527;SIN3A|0.560705509474;SIX4|0.0	10	1445	109	102595	http://www.ebi.ac.uk/QuickGO/GTerm?id=GO:0048534	[]
6	6	regulation of mitotic cell cycle phase transition	GO:1901990	3.71e-06	4.54e-05	-2.07	-0.17	1.47377	-10.4547	CHEK1|0.0;CDK4|0.619400786905;CCND3|0.0;CDK7|0.61237442214;RPTOR|0.262727301523;SIN3A|0.560705509474;BABAM2|0.636605835126;DTL|0.241072745257	8	844	109	102595	http://www.ebi.ac.uk/QuickGO/GTerm?id=GO:1901990	[]
8	7,8	negative regulation of gene expression, epigenetic	GO:0045814	3.87e-06	4.72e-05	-1.16	0.09	1.47377	-10.4547	CHEK1|0.0;CDK7|0.61237442214;DYRK1A|0.0;SETDB1|0.0;SIN3A|0.560705509474;POLR1B|0.200512992651	6	384	109	102595	http://www.ebi.ac.uk/QuickGO/GTerm?id=GO:0045814	[]
8	7,8	regulation of protein phosphorylation	GO:0001932	3.99e-06	4.84e-05	-4.61	-0.9	1.47377	-10.4547	PIK3R2|0.0486272341923;CCNB2|0.297787335255;CDK4|0.619400786905;ATF2|4.44768538347;CCND3|0.0;ID1|0.0;CSK|0.652863183361;CDK7|0.61237442214;CDK5|0.512352503153;STRADA|0.0;RPTOR|0.262727301523;DVL3|0.0;MLST8|0.226301519546	13	2587	109	102595	http://www.ebi.ac.uk/QuickGO/GTerm?id=GO:0001932	[]
8	8	transcription by RNA polymerase II	GO:0006366	4e-06	4.84e-05	-8.81	-2.11	1.47377	-10.4547	PIK3R2|0.0486272341923;CHEK1|0.0;ERCC1|0.0;HMOX1|999.0;CDK4|0.619400786905;ATF2|4.44768538347;RXRB|0.0;CCND3|0.0;VHL|0.0;ID1|0.0;CDK7|0.61237442214;NFKB2|0.590001371527;DYRK1A|0.0;SETDB1|0.0;RPTOR|0.262727301523;DVL3|0.0;SIN3A|0.560705509474;MLST8|0.226301519546;RPAP1|0.333631688615;SIX4|0.0;BOLA1|4.47364371605;PAXBP1|0.253430647071	22	7009	109	102595	http://www.ebi.ac.uk/QuickGO/GTerm?id=GO:0006366	[]
7	7	in utero embryonic development	GO:0001701	4.02e-06	4.85e-05	-1.72	-0.07	1.47377	-10.4547	CHEK1|0.0;CCNB2|0.297787335255;ATF2|4.44768538347;RXRB|0.0;KEAP1|0.507926528092;SETDB1|0.0;SIN3A|0.560705509474	7	600	109	102595	http://www.ebi.ac.uk/QuickGO/GTerm?id=GO:0001701	[]
3	3	developmental growth	GO:0048589	4.18e-06	5.03e-05	-1.4	0.02	1.47377	-10.4547	CHEK1|0.0;ERCC1|0.0;CDK4|0.619400786905;ATF2|4.44768538347;RXRB|0.0;CDK5|0.512352503153;SETDB1|0.0;SIN3A|0.560705509474;SIX4|0.0	9	1148	109	102595	http://www.ebi.ac.uk/QuickGO/GTerm?id=GO:0048589	[]
9	7,8,9	regulation of protein kinase activity	GO:0045859	4.34e-06	5.19e-05	-2.65	-0.34	1.47377	-10.4547	CCNB2|0.297787335255;CDK4|0.619400786905;CCND3|0.0;CSK|0.652863183361;CDK7|0.61237442214;CDK5|0.512352503153;STRADA|0.0;RPTOR|0.262727301523;DVL3|0.0;MLST8|0.226301519546	10	1476	109	102595	http://www.ebi.ac.uk/QuickGO/GTerm?id=GO:0045859	[]
9	4,8,9	regulation of DNA-binding transcription factor activity	GO:0051090	4.43e-06	5.29e-05	-3.65	-0.63	1.47377	-10.4547	FZD6|0.312490562275;HMOX1|999.0;ATF2|4.44768538347;ID1|0.0;NFKB2|0.590001371527;KEAP1|0.507926528092;RNF31|0.0	7	609	109	102595	http://www.ebi.ac.uk/QuickGO/GTerm?id=GO:0051090	[]
6	6	protein-DNA complex organization	GO:0071824	4.63e-06	5.51e-05	-2.62	-0.33	1.47377	-10.4547	CHEK1|0.0;ATF2|4.44768538347;MCM7|0.508703075363;CDK7|0.61237442214;CHAF1B|0.0;DYRK1A|0.0;SETDB1|0.0;ERCC6L|0.65442398047;SIN3A|0.560705509474;SMARCAD1|0.147696368681;BABAM2|0.636605835126;ORC3|0.0	12	2220	109	102595	http://www.ebi.ac.uk/QuickGO/GTerm?id=GO:0071824	[]
8	7,8	insulin receptor signaling pathway	GO:0008286	4.68e-06	5.54e-05	-2.75	-0.37	1.47377	-10.4547	PIK3R2|0.0486272341923;CDK4|0.619400786905;CCND3|0.0;STRADA|0.0;RPTOR|0.262727301523;MLST8|0.226301519546	6	397	109	102595	http://www.ebi.ac.uk/QuickGO/GTerm?id=GO:0008286	[]
5	4,5	regulation of cellular response to stress	GO:0080135	4.79e-06	5.66e-05	-1.86	-0.11	1.47377	-10.4547	CHEK1|0.0;ERCC1|0.0;VHL|0.0;SPIRE1|0.364482076867;CHAF1B|0.0;DYRK1A|0.0;RPTOR|0.262727301523;DVL3|0.0;MLST8|0.226301519546;BABAM2|0.636605835126	10	1493	109	102595	http://www.ebi.ac.uk/QuickGO/GTerm?id=GO:0080135	[]
4	4	cellular response to extracellular stimulus	GO:0031668	5.11e-06	5.99e-05	-3.65	-0.63	1.47377	-10.4547	HMOX1|999.0;ATF2|4.44768538347;RXRB|0.0;CHAF1B|0.0;ATG2A|0.668034427444;RPTOR|0.262727301523;MLST8|0.226301519546;EPG5|0.0	8	882	109	102595	http://www.ebi.ac.uk/QuickGO/GTerm?id=GO:0031668	[]
False	obselete	obsolete positive regulation of coenzyme metabolic process	GO:0051197	5.13e-06	5.99e-05	-1.9	-0.12	1.47377	-10.4547	PFKFB3|0.211933497533;RPTOR|0.262727301523;MLST8|0.226301519546	3	31	109	102595	http://www.ebi.ac.uk/QuickGO/GTerm?id=GO:0051197	[]
10	5,6,7,8,9,10	positive regulation of glycolytic process	GO:0045821	5.13e-06	5.99e-05	-1.9	-0.12	1.47377	-10.4547	PFKFB3|0.211933497533;RPTOR|0.262727301523;MLST8|0.226301519546	3	31	109	102595	http://www.ebi.ac.uk/QuickGO/GTerm?id=GO:0045821	[]
5	4,5	positive regulation of cell population proliferation	GO:0008284	5.38e-06	6.26e-05	-5.88	-1.27	1.47377	-10.4547	CCNB2|0.297787335255;HMOX1|999.0;CDK4|0.619400786905;ATF2|4.44768538347;CCND3|0.0;COL18A1|0.0;ID1|0.0;TNS3|0.477878306793;RPTOR|0.262727301523;PAXBP1|0.253430647071	10	1513	109	102595	http://www.ebi.ac.uk/QuickGO/GTerm?id=GO:0008284	[]
7	5,7	protein targeting	GO:0006605	5.57e-06	6.46e-05	-3.07	-0.46	1.47377	-10.4547	PIK3R2|0.0486272341923;OGA|0.57294400884;IPO13|0.467272548655;CDK5|0.512352503153;KEAP1|0.507926528092;RNF31|0.0;PIP5K1A|0.0;MIPEP|0.0;HOMER3|0.248383227663;HACL1|0.0	10	1519	109	102595	http://www.ebi.ac.uk/QuickGO/GTerm?id=GO:0006605	[]
6	5,6	regulation of supramolecular fiber organization	GO:1902903	6e-06	6.94e-05	-4.07	-0.75	1.47377	-10.4547	PIK3R2|0.0486272341923;WDR1|0.668304026963;ID1|0.0;SPIRE1|0.364482076867;WASHC5|0.321069587491;DYRK1A|0.0;MLST8|0.226301519546;CDC42EP4|4.54851503623;WASHC3|2.24339660409	9	1201	109	102595	http://www.ebi.ac.uk/QuickGO/GTerm?id=GO:1902903	[]
6	5,6	positive regulation of mitotic cell cycle	GO:0045931	6.57e-06	7.57e-05	-1.66	-0.05	1.47377	-10.4547	CDK4|0.619400786905;CCND3|0.0;RPTOR|0.262727301523;SIN3A|0.560705509474;DTL|0.241072745257	5	241	109	102595	http://www.ebi.ac.uk/QuickGO/GTerm?id=GO:0045931	[]
5	5	phosphate-containing compound metabolic process	GO:0006796	6.63e-06	7.62e-05	-11.14	-2.78	1.47377	-10.4547	PIK3R2|0.0486272341923;CHEK1|0.0;OGA|0.57294400884;CCNB2|0.297787335255;MTHFD1|0.630268795694;CDK4|0.619400786905;ATF2|4.44768538347;PHKG2|0.0;DCK|0.58904599773;CCND3|0.0;MCM7|0.508703075363;ID1|0.0;CSK|0.652863183361;FASN|0.52398244837;CDK7|0.61237442214;CDK5|0.512352503153;AMPD3|0.0;DYRK1A|0.0;EFR3A|0.0;PFKFB3|0.211933497533;TNS3|0.477878306793;STRADA|0.0;RPTOR|0.262727301523;MTMR14|0.624620647…	36	16200	109	102595	http://www.ebi.ac.uk/QuickGO/GTerm?id=GO:0006796	[]
8	7,8	positive regulation of pentose-phosphate shunt	GO:1905857	6.7e-06	7.67e-05	-1.23	0.07	1.47377	-10.4547	RPTOR|0.262727301523;MLST8|0.226301519546	2	4	109	102595	http://www.ebi.ac.uk/QuickGO/GTerm?id=GO:1905857	[]
4	4	regulation of cellular localization	GO:0060341	6.74e-06	7.69e-05	-7.38	-1.7	1.47377	-10.4547	PIK3R2|0.0486272341923;OGA|0.57294400884;HMOX1|999.0;CSK|0.652863183361;RAB9A|0.156841650882;CDK5|0.512352503153;KEAP1|0.507926528092;GBF1|0.584383135086;DVL3|0.0;RNF31|0.0;SIN3A|0.560705509474;XPO4|0.171922377193;SIX4|0.0	13	2717	109	102595	http://www.ebi.ac.uk/QuickGO/GTerm?id=GO:0060341	[]
6	6	organelle assembly	GO:0070925	6.78e-06	7.69e-05	-3.82	-0.68	1.47377	-10.4547	WDR1|0.668304026963;CCNB2|0.297787335255;RAB9A|0.156841650882;MZT1|6.91531382747;WASHC5|0.321069587491;SEPTIN6|0.0;USP10|0.667018345261;ATG2A|0.668034427444;PATL1|0.651388909758;GBF1|0.584383135086;DOCK5|0.616404274486;RPF1|0.0;KIF15|0.0;SIX4|0.0	14	3153	109	102595	http://www.ebi.ac.uk/QuickGO/GTerm?id=GO:0070925	[]
6	5,6	signal transduction in response to DNA damage	GO:0042770	6.8e-06	7.69e-05	-1.64	-0.05	1.47377	-10.4547	CHEK1|0.0;ATF2|4.44768538347;DYRK1A|0.0;USP10|0.667018345261;BABAM2|0.636605835126;DTL|0.241072745257	6	424	109	102595	http://www.ebi.ac.uk/QuickGO/GTerm?id=GO:0042770	[]
9	6,8,9	positive regulation of nucleotide catabolic process	GO:0030813	6.81e-06	7.69e-05	-1.9	-0.12	1.47377	-10.4547	PFKFB3|0.211933497533;RPTOR|0.262727301523;MLST8|0.226301519546	3	34	109	102595	http://www.ebi.ac.uk/QuickGO/GTerm?id=GO:0030813	[]
5	5	cellular response to oxygen-containing compound	GO:1901701	6.9e-06	7.76e-05	-3.86	-0.69	1.47377	-10.4547	PIK3R2|0.0486272341923;CDK4|0.619400786905;RXRB|0.0;CCND3|0.0;ID1|0.0;CSK|0.652863183361;CDK5|0.512352503153;STRADA|0.0;RPTOR|0.262727301523;SIN3A|0.560705509474;MTR|0.411173097461;MLST8|0.226301519546	12	2310	109	102595	http://www.ebi.ac.uk/QuickGO/GTerm?id=GO:1901701	[]
False	obselete	obsolete regulation of nucleic acid-templated transcription	GO:1903506	7.08e-06	7.94e-05	-9.82	-2.4	1.47377	-10.4547	PIK3R2|0.0486272341923;CHEK1|0.0;FZD6|0.312490562275;ERCC1|0.0;HMOX1|999.0;CDK4|0.619400786905;ATF2|4.44768538347;RXRB|0.0;CCND3|0.0;VHL|0.0;ID1|0.0;CDK7|0.61237442214;CDK5|0.512352503153;NFKB2|0.590001371527;TLE3|0.620823491688;CHAF1B|0.0;DYRK1A|0.0;KEAP1|0.507926528092;SETDB1|0.0;RPTOR|0.262727301523;DVL3|0.0;RNF31|0.0;SIN3A|0.560705509474;SMARCAD1|0.147696368681;SIX4|0.0;BOLA1|4.47364371605;PA…	27	10254	109	102595	http://www.ebi.ac.uk/QuickGO/GTerm?id=GO:1903506	[]
4	4	phosphorus metabolic process	GO:0006793	7.89e-06	8.82e-05	-11.14	-2.78	1.47377	-10.4547	PIK3R2|0.0486272341923;CHEK1|0.0;OGA|0.57294400884;CCNB2|0.297787335255;MTHFD1|0.630268795694;CDK4|0.619400786905;ATF2|4.44768538347;PHKG2|0.0;DCK|0.58904599773;CCND3|0.0;MCM7|0.508703075363;ID1|0.0;CSK|0.652863183361;FASN|0.52398244837;CDK7|0.61237442214;CDK5|0.512352503153;AMPD3|0.0;DYRK1A|0.0;EFR3A|0.0;PFKFB3|0.211933497533;TNS3|0.477878306793;STRADA|0.0;RPTOR|0.262727301523;MTMR14|0.624620647…	36	16323	109	102595	http://www.ebi.ac.uk/QuickGO/GTerm?id=GO:0006793	[]
5	5	organophosphate biosynthetic process	GO:0090407	7.99e-06	8.9e-05	-6.15	-1.35	1.47377	-10.4547	PIK3R2|0.0486272341923;MTHFD1|0.630268795694;DCK|0.58904599773;FASN|0.52398244837;AMPD3|0.0;EFR3A|0.0;PFKFB3|0.211933497533;RPTOR|0.262727301523;MTMR14|0.624620647546;PDPR|0.490400460794;MOCOS|0.227031504091;INPP4A|0.520461963007;PIP5K1A|0.0;MLST8|0.226301519546;PANK4|0.303295964174;UCKL1|0.536362845027	16	4134	109	102595	http://www.ebi.ac.uk/QuickGO/GTerm?id=GO:0090407	[]
6	5,6	pantothenate metabolic process	GO:0015939	8.83e-06	9.77e-05	-0.23	0.36	1.47377	-10.4547	FASN|0.52398244837;PDZD11|1.71520567138;PANK4|0.303295964174	3	37	109	102595	http://www.ebi.ac.uk/QuickGO/GTerm?id=GO:0015939	[]
7	7	positive regulation of G2/M transition of mitotic cell cycle	GO:0010971	8.83e-06	9.77e-05	-1.08	0.11	1.47377	-10.4547	CDK4|0.619400786905;SIN3A|0.560705509474;DTL|0.241072745257	3	37	109	102595	http://www.ebi.ac.uk/QuickGO/GTerm?id=GO:0010971	[]
6	5,6	regulation of carbohydrate catabolic process	GO:0043470	9e-06	9.93e-05	-1.9	-0.12	1.47377	-10.4547	PHKG2|0.0;PFKFB3|0.211933497533;RPTOR|0.262727301523;MLST8|0.226301519546	4	120	109	102595	http://www.ebi.ac.uk/QuickGO/GTerm?id=GO:0043470	[]
False	obselete	obsolete regulation of coenzyme metabolic process	GO:0051196	9.3e-06	0.000102	-2.21	-0.21	1.47377	-10.4547	PFKFB3|0.211933497533;RPTOR|0.262727301523;PDPR|0.490400460794;MLST8|0.226301519546	4	121	109	102595	http://www.ebi.ac.uk/QuickGO/GTerm?id=GO:0051196	[]
6	4,5,6	positive regulation of carbohydrate metabolic process	GO:0045913	9.3e-06	0.000102	-1.9	-0.12	1.47377	-10.4547	PHKG2|0.0;PFKFB3|0.211933497533;RPTOR|0.262727301523;MLST8|0.226301519546	4	121	109	102595	http://www.ebi.ac.uk/QuickGO/GTerm?id=GO:0045913	[]
4	4	blood coagulation	GO:0007596	9.44e-06	0.000103	-3.47	-0.57	1.47377	-10.4547	PIK3R2|0.0486272341923;AKAP10|0.178783167671;FZD6|0.312490562275;WDR1|0.668304026963;CSK|0.652863183361;CDK5|0.512352503153;SIN3A|0.560705509474;KIF15|0.0	8	960	109	102595	http://www.ebi.ac.uk/QuickGO/GTerm?id=GO:0007596	[]
False	obselete	obsolete coenzyme metabolic process	GO:0006732	9.53e-06	0.000104	-4.09	-0.75	1.47377	-10.4547	MTHFD1|0.630268795694;FASN|0.52398244837;PFKFB3|0.211933497533;PDZD11|1.71520567138;RPTOR|0.262727301523;PDPR|0.490400460794;MOCOS|0.227031504091;MLST8|0.226301519546;PANK4|0.303295964174	9	1273	109	102595	http://www.ebi.ac.uk/QuickGO/GTerm?id=GO:0006732	[]
False	obselete	obsolete chromatin organization involved in regulation of transcription	GO:0034401	9.61e-06	0.000104	0	0.42	1.47377	-10.4547	CHEK1|0.0;DYRK1A|0.0;SETDB1|0.0;SIN3A|0.560705509474	4	122	109	102595	http://www.ebi.ac.uk/QuickGO/GTerm?id=GO:0034401	[]
5	5	cellular response to drug	GO:0035690	9.89e-06	0.000107	-3.84	-0.68	1.47377	-10.4547	CHEK1|0.0;HMOX1|999.0;CDK4|0.619400786905;ID1|0.0;SIN3A|0.560705509474;MTR|0.411173097461	6	453	109	102595	http://www.ebi.ac.uk/QuickGO/GTerm?id=GO:0035690	[]
9	8,9	transcription initiation-coupled chromatin remodeling	GO:0045815	9.93e-06	0.000107	0.05	0.44	1.47377	-10.4547	CHEK1|0.0;ATF2|4.44768538347;DYRK1A|0.0;POLR1B|0.200512992651	4	123	109	102595	http://www.ebi.ac.uk/QuickGO/GTerm?id=GO:0045815	[]
5	5	hemostasis	GO:0007599	9.94e-06	0.000107	-3.47	-0.57	1.47377	-10.4547	PIK3R2|0.0486272341923;AKAP10|0.178783167671;FZD6|0.312490562275;WDR1|0.668304026963;CSK|0.652863183361;CDK5|0.512352503153;SIN3A|0.560705509474;KIF15|0.0	8	967	109	102595	http://www.ebi.ac.uk/QuickGO/GTerm?id=GO:0007599	[]
7	7	chromatin organization	GO:0006325	1.03e-05	0.00011	-3.45	-0.57	1.47377	-10.4547	CHEK1|0.0;OGA|0.57294400884;CDK4|0.619400786905;ATF2|4.44768538347;CDK5|0.512352503153;CHAF1B|0.0;DYRK1A|0.0;SETDB1|0.0;ERCC6L|0.65442398047;SIN3A|0.560705509474;SMARCAD1|0.147696368681;BABAM2|0.636605835126;PAXBP1|0.253430647071	13	2828	109	102595	http://www.ebi.ac.uk/QuickGO/GTerm?id=GO:0006325	[]
5	5	response to peptide	GO:1901652	1.05e-05	0.000112	-3.22	-0.5	1.47377	-10.4547	PIK3R2|0.0486272341923;CDK4|0.619400786905;CCND3|0.0;ID1|0.0;CSK|0.652863183361;CDK5|0.512352503153;STRADA|0.0;RPTOR|0.262727301523;MLST8|0.226301519546	9	1289	109	102595	http://www.ebi.ac.uk/QuickGO/GTerm?id=GO:1901652	[]
3	3	immune system development	GO:0002520	1.07e-05	0.000114	-4.12	-0.76	1.47377	-10.4547	PIK3R2|0.0486272341923;SIPA1L3|0.200076980829;WDR1|0.668304026963;CCNB2|0.297787335255;ERCC1|0.0;ATF2|4.44768538347;FASN|0.52398244837;NFKB2|0.590001371527;SIN3A|0.560705509474;SIX4|0.0	10	1638	109	102595	http://www.ebi.ac.uk/QuickGO/GTerm?id=GO:0002520	[]
8	7,8	double-strand break repair	GO:0006302	1.1e-05	0.000117	-2.12	-0.19	1.47377	-10.4547	CHEK1|0.0;ERCC1|0.0;MCM7|0.508703075363;SPIRE1|0.364482076867;ERCC6L|0.65442398047;SMARCAD1|0.147696368681;BABAM2|0.636605835126;GINS2|1.50661569702	8	981	109	102595	http://www.ebi.ac.uk/QuickGO/GTerm?id=GO:0006302	[]
4	4	negative regulation of molecular function	GO:0044092	1.1e-05	0.000117	-6.79	-1.53	1.47377	-10.4547	FZD6|0.312490562275;HMOX1|999.0;CDK4|0.619400786905;ID1|0.0;CSK|0.652863183361;RAB9A|0.156841650882;KEAP1|0.507926528092;RPTOR|0.262727301523;SIN3A|0.560705509474;PCIF1|0.108043172744;LRCH1|0.0	11	2020	109	102595	http://www.ebi.ac.uk/QuickGO/GTerm?id=GO:0044092	[]
3	3	coagulation	GO:0050817	1.12e-05	0.000118	-3.47	-0.57	1.47377	-10.4547	PIK3R2|0.0486272341923;AKAP10|0.178783167671;FZD6|0.312490562275;WDR1|0.668304026963;CSK|0.652863183361;CDK5|0.512352503153;SIN3A|0.560705509474;KIF15|0.0	8	983	109	102595	http://www.ebi.ac.uk/QuickGO/GTerm?id=GO:0050817	[]
5	5	supramolecular fiber organization	GO:0097435	1.13e-05	0.000118	-4.91	-0.99	1.47377	-10.4547	PIK3R2|0.0486272341923;WDR1|0.668304026963;COL18A1|0.0;VHL|0.0;ID1|0.0;SPIRE1|0.364482076867;MZT1|6.91531382747;WASHC5|0.321069587491;DYRK1A|0.0;MLST8|0.226301519546;CDC42EP4|4.54851503623;SIX4|0.0;WASHC3|2.24339660409	13	2852	109	102595	http://www.ebi.ac.uk/QuickGO/GTerm?id=GO:0097435	[]
8	7,8	postreplication repair	GO:0006301	1.16e-05	0.000122	-1.7	-0.07	1.47377	-10.4547	UBA7|0.194154214011;USP10|0.667018345261;PCLAF|1.56893358625;DTL|0.241072745257	4	128	109	102595	http://www.ebi.ac.uk/QuickGO/GTerm?id=GO:0006301	[]
8	5,6,8	intracellular protein transport	GO:0006886	1.16e-05	0.000122	-5.48	-1.15	1.47377	-10.4547	PIK3R2|0.0486272341923;OGA|0.57294400884;IPO13|0.467272548655;ATF2|4.44768538347;CSK|0.652863183361;RAB9A|0.156841650882;CDK5|0.512352503153;KEAP1|0.507926528092;STRADA|0.0;RNF31|0.0;PIP5K1A|0.0;MIPEP|0.0;XPO4|0.171922377193;HOMER3|0.248383227663;HACL1|0.0	15	3776	109	102595	http://www.ebi.ac.uk/QuickGO/GTerm?id=GO:0006886	[]
7	6,7	protein phosphorylation	GO:0006468	1.17e-05	0.000122	-4.87	-0.98	1.47377	-10.4547	PIK3R2|0.0486272341923;CHEK1|0.0;CCNB2|0.297787335255;CDK4|0.619400786905;ATF2|4.44768538347;PHKG2|0.0;CCND3|0.0;ID1|0.0;CSK|0.652863183361;CDK7|0.61237442214;CDK5|0.512352503153;DYRK1A|0.0;STRADA|0.0;RPTOR|0.262727301523;NEK9|0.546397316849;DVL3|0.0;MLST8|0.226301519546	17	4767	109	102595	http://www.ebi.ac.uk/QuickGO/GTerm?id=GO:0006468	[]
5	4,5	cell cycle arrest	GO:0007050	1.19e-05	0.000123	-1.94	-0.13	1.47377	-10.4547	CDK4|0.619400786905;CDK7|0.61237442214;CDK5|0.512352503153;STRADA|0.0;RPTOR|0.262727301523;MLST8|0.226301519546	6	468	109	102595	http://www.ebi.ac.uk/QuickGO/GTerm?id=GO:0007050	[]
False	obselete	obsolete regulation of transcription from RNA polymerase II promoter in response to stress	GO:0043618	1.2e-05	0.000124	-2.75	-0.37	1.47377	-10.4547	CHEK1|0.0;HMOX1|999.0;VHL|0.0;SIN3A|0.560705509474	4	129	109	102595	http://www.ebi.ac.uk/QuickGO/GTerm?id=GO:0043618	[]
2	2	rhythmic process	GO:0048511	1.24e-05	0.000128	-1.6	-0.04	1.47377	-10.4547	CDK4|0.619400786905;ID1|0.0;CDK5|0.512352503153;NFKB2|0.590001371527;DYRK1A|0.0;SIN3A|0.560705509474;DTL|0.241072745257	7	714	109	102595	http://www.ebi.ac.uk/QuickGO/GTerm?id=GO:0048511	[]
5	5	regulation of lipid metabolic process	GO:0019216	1.27e-05	0.000131	-3.59	-0.61	1.47377	-10.4547	PIK3R2|0.0486272341923;CDK4|0.619400786905;FASN|0.52398244837;RPTOR|0.262727301523;PDPR|0.490400460794;SIN3A|0.560705509474;MLST8|0.226301519546	7	717	109	102595	http://www.ebi.ac.uk/QuickGO/GTerm?id=GO:0019216	[]
6	4,5,6	negative regulation of signal transduction	GO:0009968	1.28e-05	0.000131	-6.99	-1.59	1.47377	-10.4547	PIK3R2|0.0486272341923;AKAP10|0.178783167671;FZD6|0.312490562275;HMOX1|999.0;VHL|0.0;CSK|0.652863183361;TLE3|0.620823491688;DYRK1A|0.0;USP10|0.667018345261;PTPRU|0.0;DVL3|0.0;SIN3A|0.560705509474;HOMER3|0.248383227663	13	2886	109	102595	http://www.ebi.ac.uk/QuickGO/GTerm?id=GO:0009968	[]
4	4	programmed cell death	GO:0012501	1.33e-05	0.000136	-5.99	-1.3	1.47377	-10.4547	CHEK1|0.0;HMOX1|999.0;CDK4|0.619400786905;ATF2|4.44768538347;COL18A1|0.0;VHL|0.0;ID1|0.0;CDK5|0.512352503153;KEAP1|0.507926528092;STRADA|0.0;DPP9|0.621670229512;RABGGTA|0.565027201588;RNF31|0.0;SIN3A|0.560705509474;MLST8|0.226301519546;BABAM2|0.636605835126;SIX4|0.0	17	4814	109	102595	http://www.ebi.ac.uk/QuickGO/GTerm?id=GO:0012501	[]
2	2	viral process	GO:0016032	1.4e-05	0.000142	-1.83	-0.1	1.47377	-10.4547	OGA|0.57294400884;CDK7|0.61237442214;DYRK1A|0.0;SEPTIN6|0.0;KEAP1|0.507926528092;SETDB1|0.0;RPTOR|0.262727301523;GBF1|0.584383135086;UCKL1|0.536362845027	9	1336	109	102595	http://www.ebi.ac.uk/QuickGO/GTerm?id=GO:0016032	[]
False	obselete	obsolete positive regulation of cofactor metabolic process	GO:0051194	1.4e-05	0.000142	-1.9	-0.12	1.47377	-10.4547	PFKFB3|0.211933497533;RPTOR|0.262727301523;MLST8|0.226301519546	3	43	109	102595	http://www.ebi.ac.uk/QuickGO/GTerm?id=GO:0051194	[]
3	3	regulation of localization	GO:0032879	1.4e-05	0.000142	-8.37	-1.98	1.47377	-10.4547	PIK3R2|0.0486272341923;OGA|0.57294400884;WDR1|0.668304026963;HMOX1|999.0;COL18A1|0.0;CSK|0.652863183361;RAB9A|0.156841650882;CDK5|0.512352503153;KEAP1|0.507926528092;GBF1|0.584383135086;PTPRU|0.0;DVL3|0.0;RNF31|0.0;SIN3A|0.560705509474;XPO4|0.171922377193;DOCK5|0.616404274486;HOMER3|0.248383227663;SIX4|0.0;LRCH1|0.0	19	5895	109	102595	http://www.ebi.ac.uk/QuickGO/GTerm?id=GO:0032879	[]
False	obselete	obsolete regulation of DNA-templated transcription in response to stress	GO:0043620	1.43e-05	0.000145	-2.75	-0.37	1.47377	-10.4547	CHEK1|0.0;HMOX1|999.0;VHL|0.0;SIN3A|0.560705509474	4	135	109	102595	http://www.ebi.ac.uk/QuickGO/GTerm?id=GO:0043620	[]
8	8	chromatin modification	GO:0016568	1.47e-05	0.000148	-2.76	-0.37	1.47377	-10.4547	CHEK1|0.0;OGA|0.57294400884;ATF2|4.44768538347;SETDB1|0.0;SIN3A|0.560705509474;SMARCAD1|0.147696368681;BABAM2|0.636605835126;PAXBP1|0.253430647071	8	1021	109	102595	http://www.ebi.ac.uk/QuickGO/GTerm?id=GO:0016568	[]
8	7,8	regulation of actin polymerization or depolymerization	GO:0008064	1.48e-05	0.000148	-4.07	-0.75	1.47377	-10.4547	PIK3R2|0.0486272341923;WDR1|0.668304026963;SPIRE1|0.364482076867;WASHC5|0.321069587491;MLST8|0.226301519546;CDC42EP4|4.54851503623;WASHC3|2.24339660409	7	734	109	102595	http://www.ebi.ac.uk/QuickGO/GTerm?id=GO:0008064	[]
7	7	non-membrane-bounded organelle assembly	GO:0140694	1.49e-05	0.000149	-2.61	-0.33	1.47377	-10.4547	WDR1|0.668304026963;CCNB2|0.297787335255;MZT1|6.91531382747;WASHC5|0.321069587491;USP10|0.667018345261;PATL1|0.651388909758;DOCK5|0.616404274486;SIX4|0.0	8	1023	109	102595	http://www.ebi.ac.uk/QuickGO/GTerm?id=GO:0140694	[]
4	4	cellular anatomical entity morphogenesis	GO:0032989	1.49e-05	0.000149	-2.28	-0.23	1.47377	-10.4547	SIPA1L3|0.200076980829;WDR1|0.668304026963;COL18A1|0.0;VHL|0.0;ID1|0.0;CDK5|0.512352503153;MYO9B|0.0;STRADA|0.0;ARHGEF28|0.0;DVL3|0.0;SIN3A|0.560705509474;CDC42EP4|4.54851503623;DOCK5|0.616404274486;SIX4|0.0	14	3384	109	102595	http://www.ebi.ac.uk/QuickGO/GTerm?id=GO:0032989	[]
4	4	organic substance catabolic process	GO:1901575	1.57e-05	0.000156	-8.72	-2.09	1.47377	-10.4547	OGA|0.57294400884;HMOX1|999.0;CDK4|0.619400786905;PHKG2|0.0;VHL|0.0;UBA7|0.194154214011;CDK5|0.512352503153;AMPD3|0.0;AUH|0.0;KEAP1|0.507926528092;USP10|0.667018345261;PFKFB3|0.211933497533;HECTD3|0.535915675722;ZER1|0.229138839685;PATL1|0.651388909758;RPTOR|0.262727301523;PCNP|1.52732518023;RGP1|0.0;MLST8|0.226301519546;DTL|0.241072745257;HACL1|0.0	21	7063	109	102595	http://www.ebi.ac.uk/QuickGO/GTerm?id=GO:1901575	[]
6	6	regulation of actin filament length	GO:0030832	1.57e-05	0.000156	-4.07	-0.75	1.47377	-10.4547	PIK3R2|0.0486272341923;WDR1|0.668304026963;SPIRE1|0.364482076867;WASHC5|0.321069587491;MLST8|0.226301519546;CDC42EP4|4.54851503623;WASHC3|2.24339660409	7	741	109	102595	http://www.ebi.ac.uk/QuickGO/GTerm?id=GO:0030832	[]
5	5	regulation of intracellular transport	GO:0032386	1.61e-05	0.000159	-6.09	-1.33	1.47377	-10.4547	PIK3R2|0.0486272341923;OGA|0.57294400884;HMOX1|999.0;CSK|0.652863183361;CDK5|0.512352503153;KEAP1|0.507926528092;RNF31|0.0;XPO4|0.171922377193	8	1034	109	102595	http://www.ebi.ac.uk/QuickGO/GTerm?id=GO:0032386	[]
6	5,6	regulation of apoptotic process	GO:0042981	1.61e-05	0.000159	-5.78	-1.24	1.47377	-10.4547	HMOX1|999.0;CDK4|0.619400786905;ATF2|4.44768538347;COL18A1|0.0;VHL|0.0;ID1|0.0;CDK5|0.512352503153;KEAP1|0.507926528092;STRADA|0.0;RABGGTA|0.565027201588;SIN3A|0.560705509474;MLST8|0.226301519546;BABAM2|0.636605835126;SIX4|0.0	14	3408	109	102595	http://www.ebi.ac.uk/QuickGO/GTerm?id=GO:0042981	[]
7	6,7	small GTPase-mediated signal transduction	GO:0007264	1.71e-05	0.000168	-7.1	-1.62	1.47377	-10.4547	PIK3R2|0.0486272341923;SIPA1L3|0.200076980829;HMOX1|999.0;RAB9A|0.156841650882;MYO9B|0.0;SETDB1|0.0;ERCC6L|0.65442398047;STRADA|0.0;ARHGEF28|0.0;GBF1|0.584383135086;CDC42EP4|4.54851503623;DOCK5|0.616404274486	12	2531	109	102595	http://www.ebi.ac.uk/QuickGO/GTerm?id=GO:0007264	[]
7	7	cellular response to interleukin-4	GO:0071353	1.71e-05	0.000168	-0.78	0.2	1.47377	-10.4547	CDK4|0.619400786905;FASN|0.52398244837;KEAP1|0.507926528092	3	46	109	102595	http://www.ebi.ac.uk/QuickGO/GTerm?id=GO:0071353	[]
8	7,8	epigenetic regulation of gene expression	GO:0040029	1.78e-05	0.000174	-1.81	-0.1	1.47377	-10.4547	CHEK1|0.0;ATF2|4.44768538347;CDK7|0.61237442214;DYRK1A|0.0;SETDB1|0.0;SIN3A|0.560705509474;POLR1B|0.200512992651	7	756	109	102595	http://www.ebi.ac.uk/QuickGO/GTerm?id=GO:0040029	[]
False	obselete	obsolete cofactor biosynthetic process	GO:0051188	1.8e-05	0.000176	-3.85	-0.69	1.47377	-10.4547	MTHFD1|0.630268795694;FASN|0.52398244837;PFKFB3|0.211933497533;RPTOR|0.262727301523;PDPR|0.490400460794;MOCOS|0.227031504091;MLST8|0.226301519546;PANK4|0.303295964174	8	1051	109	102595	http://www.ebi.ac.uk/QuickGO/GTerm?id=GO:0051188	[]
6	5,6	nucleobase-containing small molecule biosynthetic process	GO:0034404	1.82e-05	0.000177	-2.4	-0.27	1.47377	-10.4547	DCK|0.58904599773;AMPD3|0.0;PFKFB3|0.211933497533;RPTOR|0.262727301523;MLST8|0.226301519546;UCKL1|0.536362845027	6	505	109	102595	http://www.ebi.ac.uk/QuickGO/GTerm?id=GO:0034404	[]
11	8,9,10,11	positive regulation of ATP biosynthetic process	GO:2001171	1.83e-05	0.000177	-1.9	-0.12	1.47377	-10.4547	PFKFB3|0.211933497533;RPTOR|0.262727301523;MLST8|0.226301519546	3	47	109	102595	http://www.ebi.ac.uk/QuickGO/GTerm?id=GO:2001171	[]
5	5	regulation of epithelial cell proliferation	GO:0050678	1.9e-05	0.000184	-2.86	-0.4	1.47377	-10.4547	HMOX1|999.0;CDK4|0.619400786905;ATF2|4.44768538347;ID1|0.0;RPTOR|0.262727301523;SIX4|0.0	6	509	109	102595	http://www.ebi.ac.uk/QuickGO/GTerm?id=GO:0050678	[]
7	6,7	DNA biosynthetic process	GO:0071897	2.01e-05	0.000194	-0.37	0.32	1.47377	-10.4547	CHEK1|0.0;UBA7|0.194154214011;USP10|0.667018345261;PCLAF|1.56893358625;DTL|0.241072745257;GINS2|1.50661569702	6	514	109	102595	http://www.ebi.ac.uk/QuickGO/GTerm?id=GO:0071897	[]
7	6,7	RNA biosynthetic process	GO:0032774	2.09e-05	0.000201	-11.81	-2.98	1.47377	-10.4547	PIK3R2|0.0486272341923;CHEK1|0.0;FZD6|0.312490562275;ERCC1|0.0;HMOX1|999.0;CDK4|0.619400786905;ATF2|4.44768538347;RXRB|0.0;CCND3|0.0;VHL|0.0;ID1|0.0;CDK7|0.61237442214;CDK5|0.512352503153;NFKB2|0.590001371527;TLE3|0.620823491688;CHAF1B|0.0;DYRK1A|0.0;KEAP1|0.507926528092;SETDB1|0.0;RPTOR|0.262727301523;DVL3|0.0;RNF31|0.0;SIN3A|0.560705509474;MLST8|0.226301519546;RPAP1|0.333631688615;SMARCAD1|0.14…	31	13538	109	102595	http://www.ebi.ac.uk/QuickGO/GTerm?id=GO:0032774	[]
7	7	protein localization to nucleus	GO:0034504	2.19e-05	0.00021	-3.13	-0.48	1.47377	-10.4547	PIK3R2|0.0486272341923;IPO13|0.467272548655;ATF2|4.44768538347;CDK5|0.512352503153;KEAP1|0.507926528092;SIN3A|0.560705509474;SIX4|0.0	7	781	109	102595	http://www.ebi.ac.uk/QuickGO/GTerm?id=GO:0034504	[]
False	obselete	obsolete regulation of cellular carbohydrate catabolic process	GO:0043471	2.2e-05	0.00021	-1.23	0.07	1.47377	-10.4547	PHKG2|0.0;RPTOR|0.262727301523;MLST8|0.226301519546	3	50	109	102595	http://www.ebi.ac.uk/QuickGO/GTerm?id=GO:0043471	[]
10	7,8,10	regulation of heterochromatin formation	GO:0031445	2.2e-05	0.00021	0	0.42	1.47377	-10.4547	DYRK1A|0.0;SETDB1|0.0;SIN3A|0.560705509474	3	50	109	102595	http://www.ebi.ac.uk/QuickGO/GTerm?id=GO:0031445	[]
5	5	wound healing	GO:0042060	2.21e-05	0.00021	-6.47	-1.44	1.47377	-10.4547	PIK3R2|0.0486272341923;AKAP10|0.178783167671;FZD6|0.312490562275;WDR1|0.668304026963;HMOX1|999.0;CSK|0.652863183361;CDK5|0.512352503153;SIN3A|0.560705509474;KIF15|0.0	9	1417	109	102595	http://www.ebi.ac.uk/QuickGO/GTerm?id=GO:0042060	[]
7	5,7	cellular response to hypoxia	GO:0071456	2.24e-05	0.000212	-2.42	-0.27	1.47377	-10.4547	HMOX1|999.0;ATF2|4.44768538347;VHL|0.0;RPTOR|0.262727301523;MLST8|0.226301519546	5	311	109	102595	http://www.ebi.ac.uk/QuickGO/GTerm?id=GO:0071456	[]
False	obselete	obsolete regulation of cofactor metabolic process	GO:0051193	2.28e-05	0.000216	-2.21	-0.21	1.47377	-10.4547	PFKFB3|0.211933497533;RPTOR|0.262727301523;PDPR|0.490400460794;MLST8|0.226301519546	4	152	109	102595	http://www.ebi.ac.uk/QuickGO/GTerm?id=GO:0051193	[]
7	5,6,7	positive regulation of DNA metabolic process	GO:0051054	2.29e-05	0.000216	-1.05	0.12	1.47377	-10.4547	OGA|0.57294400884;ERCC1|0.0;SPIRE1|0.364482076867;SETDB1|0.0;BABAM2|0.636605835126;GINS2|1.50661569702	6	526	109	102595	http://www.ebi.ac.uk/QuickGO/GTerm?id=GO:0051054	[]
10	9,10	CMP biosynthetic process	GO:0009224	2.34e-05	0.00022	-0.5	0.28	1.47377	-10.4547	DCK|0.58904599773;UCKL1|0.536362845027	2	7	109	102595	http://www.ebi.ac.uk/QuickGO/GTerm?id=GO:0009224	[]
6	6	negative regulation of protein modification process	GO:0031400	2.41e-05	0.000226	-4.04	-0.74	1.47377	-10.4547	PIK3R2|0.0486272341923;OGA|0.57294400884;CDK4|0.619400786905;CSK|0.652863183361;CDK5|0.512352503153;RPTOR|0.262727301523;SIN3A|0.560705509474;PCIF1|0.108043172744	8	1095	109	102595	http://www.ebi.ac.uk/QuickGO/GTerm?id=GO:0031400	[]
3	3	negative regulation of signaling	GO:0023057	2.43e-05	0.000228	-6.99	-1.59	1.47377	-10.4547	PIK3R2|0.0486272341923;AKAP10|0.178783167671;FZD6|0.312490562275;HMOX1|999.0;VHL|0.0;CSK|0.652863183361;TLE3|0.620823491688;DYRK1A|0.0;USP10|0.667018345261;PTPRU|0.0;DVL3|0.0;SIN3A|0.560705509474;HOMER3|0.248383227663	13	3071	109	102595	http://www.ebi.ac.uk/QuickGO/GTerm?id=GO:0023057	[]
6	6	cellular response to organic cyclic compound	GO:0071407	2.44e-05	0.000228	-0.97	0.15	1.47377	-10.4547	CHEK1|0.0;CDK4|0.619400786905;RXRB|0.0;ID1|0.0;CDK7|0.61237442214;KEAP1|0.507926528092;SIN3A|0.560705509474;EPG5|0.0	8	1097	109	102595	http://www.ebi.ac.uk/QuickGO/GTerm?id=GO:0071407	[]
7	7	DNA replication	GO:0006260	2.46e-05	0.000228	-0.37	0.32	1.47377	-10.4547	CHEK1|0.0;MCM7|0.508703075363;CHAF1B|0.0;PCLAF|1.56893358625;SIN3A|0.560705509474;DTL|0.241072745257;ORC3|0.0;GINS2|1.50661569702	8	1098	109	102595	http://www.ebi.ac.uk/QuickGO/GTerm?id=GO:0006260	[]
4	4	negative regulation of cell communication	GO:0010648	2.46e-05	0.000228	-6.99	-1.59	1.47377	-10.4547	PIK3R2|0.0486272341923;AKAP10|0.178783167671;FZD6|0.312490562275;HMOX1|999.0;VHL|0.0;CSK|0.652863183361;TLE3|0.620823491688;DYRK1A|0.0;USP10|0.667018345261;PTPRU|0.0;DVL3|0.0;SIN3A|0.560705509474;HOMER3|0.248383227663	13	3074	109	102595	http://www.ebi.ac.uk/QuickGO/GTerm?id=GO:0010648	[]
6	5,6	negative regulation of autophagy	GO:0010507	2.46e-05	0.000228	-3	-0.44	1.47377	-10.4547	HMOX1|999.0;VHL|0.0;RPTOR|0.262727301523;MLST8|0.226301519546	4	155	109	102595	http://www.ebi.ac.uk/QuickGO/GTerm?id=GO:0010507	[]
6	6	response to interleukin-4	GO:0070670	2.48e-05	0.000229	-0.78	0.2	1.47377	-10.4547	CDK4|0.619400786905;FASN|0.52398244837;KEAP1|0.507926528092	3	52	109	102595	http://www.ebi.ac.uk/QuickGO/GTerm?id=GO:0070670	[]
6	6	cellular response to decreased oxygen levels	GO:0036294	2.64e-05	0.000243	-2.42	-0.27	1.47377	-10.4547	HMOX1|999.0;ATF2|4.44768538347;VHL|0.0;RPTOR|0.262727301523;MLST8|0.226301519546	5	322	109	102595	http://www.ebi.ac.uk/QuickGO/GTerm?id=GO:0036294	[]
8	7,8	DNA synthesis involved in DNA repair	GO:0000731	2.72e-05	0.00025	-1.7	-0.07	1.47377	-10.4547	UBA7|0.194154214011;USP10|0.667018345261;PCLAF|1.56893358625;DTL|0.241072745257	4	159	109	102595	http://www.ebi.ac.uk/QuickGO/GTerm?id=GO:0000731	[]
4	4	endosomal transport	GO:0016197	2.76e-05	0.000252	-2.73	-0.36	1.47377	-10.4547	RAB9A|0.156841650882;WASHC5|0.321069587491;AP5B1|0.214364809963;MON2|0.656812640836;GBF1|0.584383135086;RGP1|0.0;EPG5|0.0;WASHC3|2.24339660409	8	1116	109	102595	http://www.ebi.ac.uk/QuickGO/GTerm?id=GO:0016197	[]
3	3	cell activation	GO:0001775	2.84e-05	0.000259	-6.93	-1.57	1.47377	-10.4547	PIK3R2|0.0486272341923;FZD6|0.312490562275;WDR1|0.668304026963;ERCC1|0.0;HMOX1|999.0;ATF2|4.44768538347;CCND3|0.0;CSK|0.652863183361;NFKB2|0.590001371527;AMPD3|0.0;GBF1|0.584383135086;MLST8|0.226301519546	12	2667	109	102595	http://www.ebi.ac.uk/QuickGO/GTerm?id=GO:0001775	[]
8	7,8	G2 DNA damage checkpoint	GO:0031572	3.1e-05	0.000282	-0.81	0.19	1.47377	-10.4547	CHEK1|0.0;BABAM2|0.636605835126;DTL|0.241072745257	3	56	109	102595	http://www.ebi.ac.uk/QuickGO/GTerm?id=GO:0031572	[]
7	7	regulation of G2/M transition of mitotic cell cycle	GO:0010389	3.23e-05	0.000293	-1.27	0.06	1.47377	-10.4547	CHEK1|0.0;CDK4|0.619400786905;SIN3A|0.560705509474;BABAM2|0.636605835126;DTL|0.241072745257	5	336	109	102595	http://www.ebi.ac.uk/QuickGO/GTerm?id=GO:0010389	[]
5	5	response to cytokine	GO:0034097	3.34e-05	0.000302	-5.81	-1.25	1.47377	-10.4547	HMOX1|999.0;CDK4|0.619400786905;UBA7|0.194154214011;FASN|0.52398244837;NFKB2|0.590001371527;KEAP1|0.507926528092;USP10|0.667018345261;RNF31|0.0;SIN3A|0.560705509474;CDC42EP4|4.54851503623;LRCH1|0.0	11	2280	109	102595	http://www.ebi.ac.uk/QuickGO/GTerm?id=GO:0034097	[]
7	6,7	positive regulation of cell cycle G2/M phase transition	GO:1902751	3.45e-05	0.000311	-1.08	0.11	1.47377	-10.4547	CDK4|0.619400786905;SIN3A|0.560705509474;DTL|0.241072745257	3	58	109	102595	http://www.ebi.ac.uk/QuickGO/GTerm?id=GO:1902751	[]
5	5	cellular response to oxygen levels	GO:0071453	3.52e-05	0.000316	-2.42	-0.27	1.47377	-10.4547	HMOX1|999.0;ATF2|4.44768538347;VHL|0.0;RPTOR|0.262727301523;MLST8|0.226301519546	5	342	109	102595	http://www.ebi.ac.uk/QuickGO/GTerm?id=GO:0071453	[]
7	6,7	regulation of RNA biosynthetic process	GO:2001141	3.65e-05	0.000328	-9.99	-2.45	1.47377	-10.4547	PIK3R2|0.0486272341923;CHEK1|0.0;FZD6|0.312490562275;ERCC1|0.0;HMOX1|999.0;CDK4|0.619400786905;ATF2|4.44768538347;RXRB|0.0;CCND3|0.0;VHL|0.0;ID1|0.0;CDK7|0.61237442214;CDK5|0.512352503153;NFKB2|0.590001371527;TLE3|0.620823491688;CHAF1B|0.0;DYRK1A|0.0;KEAP1|0.507926528092;SETDB1|0.0;RPTOR|0.262727301523;DVL3|0.0;RNF31|0.0;SIN3A|0.560705509474;SMARCAD1|0.147696368681;SIX4|0.0;GINS2|1.50661569702;BO…	28	11894	109	102595	http://www.ebi.ac.uk/QuickGO/GTerm?id=GO:2001141	[]
7	7	cellular response to insulin stimulus	GO:0032869	3.75e-05	0.000336	-2.75	-0.37	1.47377	-10.4547	PIK3R2|0.0486272341923;CDK4|0.619400786905;CCND3|0.0;STRADA|0.0;RPTOR|0.262727301523;MLST8|0.226301519546	6	575	109	102595	http://www.ebi.ac.uk/QuickGO/GTerm?id=GO:0032869	[]
5	4,5	positive regulation of cell cycle	GO:0045787	3.92e-05	0.000349	-2.18	-0.21	1.47377	-10.4547	CHEK1|0.0;CCNB2|0.297787335255;CDK4|0.619400786905;CCND3|0.0;RPTOR|0.262727301523;SIN3A|0.560705509474;DTL|0.241072745257	7	856	109	102595	http://www.ebi.ac.uk/QuickGO/GTerm?id=GO:0045787	[]
8	6,7,8	regulation of protein polymerization	GO:0032271	3.95e-05	0.000351	-3.9	-0.7	1.47377	-10.4547	PIK3R2|0.0486272341923;SPIRE1|0.364482076867;WASHC5|0.321069587491;DYRK1A|0.0;MLST8|0.226301519546;CDC42EP4|4.54851503623;WASHC3|2.24339660409	7	857	109	102595	http://www.ebi.ac.uk/QuickGO/GTerm?id=GO:0032271	[]
9	6,7,9	regulation of intracellular protein transport	GO:0033157	3.97e-05	0.000352	-2.85	-0.4	1.47377	-10.4547	PIK3R2|0.0486272341923;CSK|0.652863183361;CDK5|0.512352503153;KEAP1|0.507926528092;RNF31|0.0;XPO4|0.171922377193	6	581	109	102595	http://www.ebi.ac.uk/QuickGO/GTerm?id=GO:0033157	[]
7	7	nuclear division	GO:0000280	3.98e-05	0.000352	-2.74	-0.37	1.47377	-10.4547	CHEK1|0.0;CCNB2|0.297787335255;CCND3|0.0;SPIRE1|0.364482076867;MZT1|6.91531382747;WASHC5|0.321069587491;ERCC6L|0.65442398047;NEK9|0.546397316849;KIF15|0.0	9	1529	109	102595	http://www.ebi.ac.uk/QuickGO/GTerm?id=GO:0000280	[]
7	7	protein polymerization	GO:0051258	3.98e-05	0.000352	-1.85	-0.11	1.47377	-10.4547	PIK3R2|0.0486272341923;SPIRE1|0.364482076867;MZT1|6.91531382747;WASHC5|0.321069587491;DYRK1A|0.0;MLST8|0.226301519546;CDC42EP4|4.54851503623;WASHC3|2.24339660409	8	1176	109	102595	http://www.ebi.ac.uk/QuickGO/GTerm?id=GO:0051258	[]
7	7	DNA-templated transcription	GO:0006351	4.05e-05	0.000357	-11.64	-2.93	1.47377	-10.4547	PIK3R2|0.0486272341923;CHEK1|0.0;FZD6|0.312490562275;ERCC1|0.0;HMOX1|999.0;CDK4|0.619400786905;ATF2|4.44768538347;RXRB|0.0;CCND3|0.0;VHL|0.0;ID1|0.0;CDK7|0.61237442214;CDK5|0.512352503153;NFKB2|0.590001371527;TLE3|0.620823491688;CHAF1B|0.0;DYRK1A|0.0;KEAP1|0.507926528092;SETDB1|0.0;RPTOR|0.262727301523;DVL3|0.0;RNF31|0.0;SIN3A|0.560705509474;MLST8|0.226301519546;RPAP1|0.333631688615;SMARCAD1|0.14…	30	13314	109	102595	http://www.ebi.ac.uk/QuickGO/GTerm?id=GO:0006351	[]
9	6,7,8,9	positive regulation of actin filament polymerization	GO:0030838	4.31e-05	0.000378	-1.01	0.13	1.47377	-10.4547	SPIRE1|0.364482076867;WASHC5|0.321069587491;MLST8|0.226301519546;CDC42EP4|4.54851503623;WASHC3|2.24339660409	5	357	109	102595	http://www.ebi.ac.uk/QuickGO/GTerm?id=GO:0030838	[]
3	3	positive regulation of developmental process	GO:0051094	4.31e-05	0.000378	-5.27	-1.09	1.47377	-10.4547	HMOX1|999.0;RXRB|0.0;SLC6A6|0.510256406507;VHL|0.0;SPIRE1|0.364482076867;WASHC5|0.321069587491;RPTOR|0.262727301523;DVL3|0.0;SIN3A|0.560705509474;DOCK5|0.616404274486;SIX4|0.0	11	2346	109	102595	http://www.ebi.ac.uk/QuickGO/GTerm?id=GO:0051094	[]
5	5	regulation of carbohydrate metabolic process	GO:0006109	4.42e-05	0.000386	-2.14	-0.19	1.47377	-10.4547	OGA|0.57294400884;PHKG2|0.0;PFKFB3|0.211933497533;RPTOR|0.262727301523;MLST8|0.226301519546	5	359	109	102595	http://www.ebi.ac.uk/QuickGO/GTerm?id=GO:0006109	[]
4	4	cell morphogenesis	GO:0000902	4.52e-05	0.000394	-2.28	-0.23	1.47377	-10.4547	SIPA1L3|0.200076980829;WDR1|0.668304026963;COL18A1|0.0;VHL|0.0;ID1|0.0;CDK5|0.512352503153;MYO9B|0.0;STRADA|0.0;ARHGEF28|0.0;DVL3|0.0;SIN3A|0.560705509474;CDC42EP4|4.54851503623;DOCK5|0.616404274486	13	3262	109	102595	http://www.ebi.ac.uk/QuickGO/GTerm?id=GO:0000902	[]
3	3	vesicle-mediated transport	GO:0016192	4.58e-05	0.000398	-8.77	-2.1	1.47377	-10.4547	PIK3R2|0.0486272341923;WDR1|0.668304026963;YIF1A|0.393948971056;HMOX1|999.0;CSK|0.652863183361;RAB9A|0.156841650882;CDK5|0.512352503153;AMPD3|0.0;SPIRE1|0.364482076867;WASHC5|0.321069587491;AP5B1|0.214364809963;PDZD11|1.71520567138;MON2|0.656812640836;GBF1|0.584383135086;RGP1|0.0;PIP5K1A|0.0;EPG5|0.0;KIF15|0.0;WASHC3|2.24339660409	19	6427	109	102595	http://www.ebi.ac.uk/QuickGO/GTerm?id=GO:0016192	[]
7	6,7	regulation of gene expression	GO:0010468	4.6e-05	0.000399	-12.46	-3.16	1.47377	-10.4547	PIK3R2|0.0486272341923;CHEK1|0.0;FZD6|0.312490562275;ERCC1|0.0;HMOX1|999.0;CDK4|0.619400786905;ATF2|4.44768538347;RXRB|0.0;CCND3|0.0;VHL|0.0;ID1|0.0;CSK|0.652863183361;CDK7|0.61237442214;CDK5|0.512352503153;NFKB2|0.590001371527;TLE3|0.620823491688;CHAF1B|0.0;DYRK1A|0.0;KEAP1|0.507926528092;SETDB1|0.0;PATL1|0.651388909758;RPTOR|0.262727301523;DVL3|0.0;RNF31|0.0;SIN3A|0.560705509474;TARS2|0.0;SMARC…	33	15502	109	102595	http://www.ebi.ac.uk/QuickGO/GTerm?id=GO:0010468	[]
6	4,6	negative regulation of intracellular transport	GO:0032387	4.61e-05	0.000399	-3.77	-0.66	1.47377	-10.4547	HMOX1|999.0;CSK|0.652863183361;CDK5|0.512352503153;KEAP1|0.507926528092	4	182	109	102595	http://www.ebi.ac.uk/QuickGO/GTerm?id=GO:0032387	[]
6	4,5,6	female meiotic nuclear division	GO:0007143	4.64e-05	0.0004	-1.46	0	1.47377	-10.4547	CCNB2|0.297787335255;SPIRE1|0.364482076867;WASHC5|0.321069587491	3	64	109	102595	http://www.ebi.ac.uk/QuickGO/GTerm?id=GO:0007143	[]
2	2	response to stimulus	GO:0050896	4.74e-05	0.000408	-19.94	-5.32	1.47377	-10.4547	PIK3R2|0.0486272341923;CHEK1|0.0;AKAP10|0.178783167671;SIPA1L3|0.200076980829;FZD6|0.312490562275;OGA|0.57294400884;WDR1|0.668304026963;YIF1A|0.393948971056;ERCC1|0.0;HMOX1|999.0;CDK4|0.619400786905;ATF2|4.44768538347;PHKG2|0.0;NAT1|0.191995863086;RXRB|0.0;CCND3|0.0;MCM7|0.508703075363;COL18A1|0.0;VHL|0.0;ID1|0.0;UBA7|0.194154214011;CSK|0.652863183361;FASN|0.52398244837;CDK7|0.61237442214;RAB9A|0…	64	40756	109	102595	http://www.ebi.ac.uk/QuickGO/GTerm?id=GO:0050896	[]
9	8,9	regulation of transcription by RNA polymerase II	GO:0006357	4.78e-05	0.00041	-7.11	-1.62	1.47377	-10.4547	PIK3R2|0.0486272341923;CHEK1|0.0;ERCC1|0.0;HMOX1|999.0;CDK4|0.619400786905;ATF2|4.44768538347;RXRB|0.0;CCND3|0.0;VHL|0.0;ID1|0.0;CDK7|0.61237442214;NFKB2|0.590001371527;DYRK1A|0.0;SETDB1|0.0;DVL3|0.0;SIN3A|0.560705509474;SIX4|0.0;BOLA1|4.47364371605;PAXBP1|0.253430647071	19	6448	109	102595	http://www.ebi.ac.uk/QuickGO/GTerm?id=GO:0006357	[]
6	6	negative regulation of DNA binding	GO:0043392	4.86e-05	0.000416	-2.75	-0.37	1.47377	-10.4547	HMOX1|999.0;ID1|0.0;SIN3A|0.560705509474	3	65	109	102595	http://www.ebi.ac.uk/QuickGO/GTerm?id=GO:0043392	[]
7	5,6,7	regulation of RNA metabolic process	GO:0051252	5.07e-05	0.000433	-10.18	-2.51	1.47377	-10.4547	PIK3R2|0.0486272341923;CHEK1|0.0;FZD6|0.312490562275;ERCC1|0.0;HMOX1|999.0;CDK4|0.619400786905;ATF2|4.44768538347;RXRB|0.0;CCND3|0.0;VHL|0.0;ID1|0.0;CDK7|0.61237442214;CDK5|0.512352503153;NFKB2|0.590001371527;TLE3|0.620823491688;CHAF1B|0.0;DYRK1A|0.0;KEAP1|0.507926528092;SETDB1|0.0;PATL1|0.651388909758;RPTOR|0.262727301523;DVL3|0.0;RNF31|0.0;SIN3A|0.560705509474;SMARCAD1|0.147696368681;SIX4|0.0;G…	29	12790	109	102595	http://www.ebi.ac.uk/QuickGO/GTerm?id=GO:0051252	[]
10	7,8,9,10	positive regulation of ATP metabolic process	GO:1903580	5.08e-05	0.000433	-1.9	-0.12	1.47377	-10.4547	PFKFB3|0.211933497533;RPTOR|0.262727301523;MLST8|0.226301519546	3	66	109	102595	http://www.ebi.ac.uk/QuickGO/GTerm?id=GO:1903580	[]
5	5	organonitrogen compound catabolic process	GO:1901565	5.29e-05	0.000449	-7.36	-1.7	1.47377	-10.4547	OGA|0.57294400884;HMOX1|999.0;VHL|0.0;UBA7|0.194154214011;AMPD3|0.0;AUH|0.0;KEAP1|0.507926528092;USP10|0.667018345261;HECTD3|0.535915675722;ZER1|0.229138839685;RPTOR|0.262727301523;PCNP|1.52732518023;RGP1|0.0;MLST8|0.226301519546;DTL|0.241072745257	15	4308	109	102595	http://www.ebi.ac.uk/QuickGO/GTerm?id=GO:1901565	[]
6	6	positive regulation of transferase activity	GO:0051347	5.57e-05	0.000471	-1.88	-0.12	1.47377	-10.4547	CCND3|0.0;CSK|0.652863183361;CDK5|0.512352503153;STRADA|0.0;RPTOR|0.262727301523;DVL3|0.0;MLST8|0.226301519546;GINS2|1.50661569702	8	1234	109	102595	http://www.ebi.ac.uk/QuickGO/GTerm?id=GO:0051347	[]
11	9,10,11	positive regulation of protein serine/threonine kinase activity	GO:0071902	5.58e-05	0.000471	-1.41	0.02	1.47377	-10.4547	CCND3|0.0;CSK|0.652863183361;STRADA|0.0;RPTOR|0.262727301523;DVL3|0.0;MLST8|0.226301519546	6	618	109	102595	http://www.ebi.ac.uk/QuickGO/GTerm?id=GO:0071902	[]
4	4	single-organism catabolic process	GO:0044712	5.59e-05	0.000471	-4.06	-0.74	1.47377	-10.4547	HMOX1|999.0;CDK4|0.619400786905;PHKG2|0.0;COL18A1|0.0;AMPD3|0.0;CHAF1B|0.0;AUH|0.0;PFKFB3|0.211933497533;ATG2A|0.668034427444;EPG5|0.0;HACL1|0.0	11	2415	109	102595	http://www.ebi.ac.uk/QuickGO/GTerm?id=GO:0044712	[]
4	4	epithelial cell proliferation	GO:0050673	5.68e-05	0.000478	-2.86	-0.4	1.47377	-10.4547	HMOX1|999.0;CDK4|0.619400786905;ATF2|4.44768538347;ID1|0.0;RPTOR|0.262727301523;SIX4|0.0	6	620	109	102595	http://www.ebi.ac.uk/QuickGO/GTerm?id=GO:0050673	[]
False	obselete	obsolete regulation of chromatin silencing	GO:0031935	5.81e-05	0.000487	0	0.42	1.47377	-10.4547	DYRK1A|0.0;SETDB1|0.0;SIN3A|0.560705509474	3	69	109	102595	http://www.ebi.ac.uk/QuickGO/GTerm?id=GO:0031935	[]
4	4	regulation of body fluid levels	GO:0050878	5.93e-05	0.000495	-3.47	-0.57	1.47377	-10.4547	PIK3R2|0.0486272341923;AKAP10|0.178783167671;FZD6|0.312490562275;WDR1|0.668304026963;CSK|0.652863183361;CDK5|0.512352503153;SIN3A|0.560705509474;KIF15|0.0	8	1245	109	102595	http://www.ebi.ac.uk/QuickGO/GTerm?id=GO:0050878	[]
6	6	regulation of cell cycle G2/M phase transition	GO:1902749	5.93e-05	0.000495	-1.27	0.06	1.47377	-10.4547	CHEK1|0.0;CDK4|0.619400786905;SIN3A|0.560705509474;BABAM2|0.636605835126;DTL|0.241072745257	5	382	109	102595	http://www.ebi.ac.uk/QuickGO/GTerm?id=GO:1902749	[]
7	6,7	actin polymerization or depolymerization	GO:0008154	6.02e-05	0.000502	-4.07	-0.75	1.47377	-10.4547	PIK3R2|0.0486272341923;WDR1|0.668304026963;SPIRE1|0.364482076867;WASHC5|0.321069587491;MLST8|0.226301519546;CDC42EP4|4.54851503623;WASHC3|2.24339660409	7	917	109	102595	http://www.ebi.ac.uk/QuickGO/GTerm?id=GO:0008154	[]
5	5	central nervous system development	GO:0007417	6.07e-05	0.000504	-3.52	-0.59	1.47377	-10.4547	FZD6|0.312490562275;WDR1|0.668304026963;TACC2|0.160255331932;ATF2|4.44768538347;ID1|0.0;CSK|0.652863183361;CDK5|0.512352503153;PFKFB3|0.211933497533;ARHGEF28|0.0;SIN3A|0.560705509474	10	2013	109	102595	http://www.ebi.ac.uk/QuickGO/GTerm?id=GO:0007417	[]
2	2	homeostatic process	GO:0042592	6.13e-05	0.000508	-8.14	-1.92	1.47377	-10.4547	PIK3R2|0.0486272341923;OGA|0.57294400884;CCNB2|0.297787335255;ERCC1|0.0;HMOX1|999.0;MTHFD1|0.630268795694;ID1|0.0;CSK|0.652863183361;CDK5|0.512352503153;AMPD3|0.0;TLE3|0.620823491688;PDIA5|0.201599282108;RPTOR|0.262727301523;SIN3A|0.560705509474;BOLA1|4.47364371605	15	4365	109	102595	http://www.ebi.ac.uk/QuickGO/GTerm?id=GO:0042592	[]
5	5	oxoacid metabolic process	GO:0043436	6.21e-05	0.000513	-5.06	-1.03	1.47377	-10.4547	MTHFD1|0.630268795694;SLC6A6|0.510256406507;FASN|0.52398244837;AUH|0.0;KEAP1|0.507926528092;PFKFB3|0.211933497533;PDZD11|1.71520567138;RPTOR|0.262727301523;PDPR|0.490400460794;MOCOS|0.227031504091;MTR|0.411173097461;MLST8|0.226301519546;TARS2|0.0;PANK4|0.303295964174;HACL1|0.0	15	4370	109	102595	http://www.ebi.ac.uk/QuickGO/GTerm?id=GO:0043436	[]
4	4	regulation of small molecule metabolic process	GO:0062012	6.48e-05	0.000534	-2.49	-0.29	1.47377	-10.4547	PHKG2|0.0;FASN|0.52398244837;PFKFB3|0.211933497533;RPTOR|0.262727301523;PDPR|0.490400460794;MLST8|0.226301519546	6	635	109	102595	http://www.ebi.ac.uk/QuickGO/GTerm?id=GO:0062012	[]
6	6	cellular response to peptide hormone stimulus	GO:0071375	6.53e-05	0.000537	-2.93	-0.42	1.47377	-10.4547	PIK3R2|0.0486272341923;CDK4|0.619400786905;CCND3|0.0;CSK|0.652863183361;STRADA|0.0;RPTOR|0.262727301523;MLST8|0.226301519546	7	929	109	102595	http://www.ebi.ac.uk/QuickGO/GTerm?id=GO:0071375	[]
6	6	RNA metabolic process	GO:0016070	6.63e-05	0.000544	-15.97	-4.17	1.47377	-10.4547	PIK3R2|0.0486272341923;CHEK1|0.0;FZD6|0.312490562275;ERCC1|0.0;HMOX1|999.0;CDK4|0.619400786905;ATF2|4.44768538347;RXRB|0.0;CCND3|0.0;VHL|0.0;ID1|0.0;CDK7|0.61237442214;CDK5|0.512352503153;NFKB2|0.590001371527;TLE3|0.620823491688;CHAF1B|0.0;DYRK1A|0.0;KEAP1|0.507926528092;SETDB1|0.0;PATL1|0.651388909758;RPTOR|0.262727301523;DVL3|0.0;RNF31|0.0;SIN3A|0.560705509474;MLST8|0.226301519546;TARS2|0.0;RPA…	36	17971	109	102595	http://www.ebi.ac.uk/QuickGO/GTerm?id=GO:0016070	[]
4	4	organic acid metabolic process	GO:0006082	6.74e-05	0.000551	-5.06	-1.03	1.47377	-10.4547	MTHFD1|0.630268795694;SLC6A6|0.510256406507;FASN|0.52398244837;AUH|0.0;KEAP1|0.507926528092;PFKFB3|0.211933497533;PDZD11|1.71520567138;RPTOR|0.262727301523;PDPR|0.490400460794;MOCOS|0.227031504091;MTR|0.411173097461;MLST8|0.226301519546;TARS2|0.0;PANK4|0.303295964174;HACL1|0.0	15	4402	109	102595	http://www.ebi.ac.uk/QuickGO/GTerm?id=GO:0006082	[]
4	4	tube development	GO:0035295	6.83e-05	0.000558	-3.65	-0.63	1.47377	-10.4547	FZD6|0.312490562275;HMOX1|999.0;MTHFD1|0.630268795694;ATF2|4.44768538347;COL18A1|0.0;ID1|0.0;TNS3|0.477878306793;DVL3|0.0;SIX4|0.0	9	1641	109	102595	http://www.ebi.ac.uk/QuickGO/GTerm?id=GO:0035295	[]
5	5	nervous system development	GO:0007399	7.04e-05	0.000573	-4.6	-0.9	1.47377	-10.4547	FZD6|0.312490562275;WDR1|0.668304026963;TACC2|0.160255331932;MTHFD1|0.630268795694;ATF2|4.44768538347;ID1|0.0;CSK|0.652863183361;CDK5|0.512352503153;WASHC5|0.321069587491;DYRK1A|0.0;PFKFB3|0.211933497533;STRADA|0.0;ARHGEF28|0.0;DVL3|0.0;SIN3A|0.560705509474;MTR|0.411173097461;ORC3|0.0;SIX4|0.0	18	6061	109	102595	http://www.ebi.ac.uk/QuickGO/GTerm?id=GO:0007399	[]
3	3	single-organism localization	GO:1902578	7.17e-05	0.000582	-10.7	-2.66	1.47377	-10.4547	PIK3R2|0.0486272341923;OGA|0.57294400884;WDR1|0.668304026963;IPO13|0.467272548655;HMOX1|999.0;ATF2|4.44768538347;SLC6A6|0.510256406507;CSK|0.652863183361;RAB9A|0.156841650882;CDK5|0.512352503153;AMPD3|0.0;SPIRE1|0.364482076867;KEAP1|0.507926528092;EFR3A|0.0;AP5B1|0.214364809963;PDZD11|1.71520567138;STRADA|0.0;MON2|0.656812640836;GBF1|0.584383135086;RGP1|0.0;RNF31|0.0;PIP5K1A|0.0;MIPEP|0.0;XPO4|0.…	27	11679	109	102595	http://www.ebi.ac.uk/QuickGO/GTerm?id=GO:1902578	[]
9	8,9	pre-replicative complex assembly	GO:0036388	7.33e-05	0.000586	0	0.42	1.47377	-10.4547	MCM7|0.508703075363;ORC3|0.0	2	12	109	102595	http://www.ebi.ac.uk/QuickGO/GTerm?id=GO:0036388	[]
9	8,9	CMP metabolic process	GO:0046035	7.33e-05	0.000586	-0.5	0.28	1.47377	-10.4547	DCK|0.58904599773;UCKL1|0.536362845027	2	12	109	102595	http://www.ebi.ac.uk/QuickGO/GTerm?id=GO:0046035	[]
False	obselete	obsolete regulation of transcription from RNA polymerase II promoter in response to oxidative stress	GO:0043619	7.33e-05	0.000586	-2.75	-0.37	1.47377	-10.4547	HMOX1|999.0;SIN3A|0.560705509474	2	12	109	102595	http://www.ebi.ac.uk/QuickGO/GTerm?id=GO:0043619	[]
7	6,7	regulation of pentose-phosphate shunt	GO:0043456	7.33e-05	0.000586	-1.23	0.07	1.47377	-10.4547	RPTOR|0.262727301523;MLST8|0.226301519546	2	12	109	102595	http://www.ebi.ac.uk/QuickGO/GTerm?id=GO:0043456	[]
7	4,5,6,7	polar body extrusion after meiotic divisions	GO:0040038	7.33e-05	0.000586	-0.93	0.16	1.47377	-10.4547	SPIRE1|0.364482076867;WASHC5|0.321069587491	2	12	109	102595	http://www.ebi.ac.uk/QuickGO/GTerm?id=GO:0040038	[]
6	5,6	pre-replicative complex assembly involved in nuclear cell cycle DNA replication	GO:0006267	7.33e-05	0.000586	0	0.42	1.47377	-10.4547	MCM7|0.508703075363;ORC3|0.0	2	12	109	102595	http://www.ebi.ac.uk/QuickGO/GTerm?id=GO:0006267	[]
10	4,9,10	pre-replicative complex assembly involved in cell cycle DNA replication	GO:1902299	7.33e-05	0.000586	0	0.42	1.47377	-10.4547	MCM7|0.508703075363;ORC3|0.0	2	12	109	102595	http://www.ebi.ac.uk/QuickGO/GTerm?id=GO:1902299	[]
7	5,6,7	regulation of protein-containing complex assembly	GO:0043254	7.42e-05	0.000591	-3.9	-0.7	1.47377	-10.4547	PIK3R2|0.0486272341923;ERCC1|0.0;SPIRE1|0.364482076867;WASHC5|0.321069587491;DYRK1A|0.0;MLST8|0.226301519546;CDC42EP4|4.54851503623;WASHC3|2.24339660409	8	1286	109	102595	http://www.ebi.ac.uk/QuickGO/GTerm?id=GO:0043254	[]
5	4,5	positive regulation of small molecule metabolic process	GO:0062013	7.59e-05	0.000603	-1.9	-0.12	1.47377	-10.4547	PHKG2|0.0;PFKFB3|0.211933497533;RPTOR|0.262727301523;MLST8|0.226301519546	4	207	109	102595	http://www.ebi.ac.uk/QuickGO/GTerm?id=GO:0062013	[]
5	5	cellular response to hormone stimulus	GO:0032870	7.7e-05	0.000611	-3.15	-0.48	1.47377	-10.4547	PIK3R2|0.0486272341923;CDK4|0.619400786905;RXRB|0.0;CCND3|0.0;CSK|0.652863183361;CDK7|0.61237442214;STRADA|0.0;RPTOR|0.262727301523;MLST8|0.226301519546	9	1667	109	102595	http://www.ebi.ac.uk/QuickGO/GTerm?id=GO:0032870	[]
6	6	extracellular matrix organization	GO:0030198	7.76e-05	0.000614	-2.99	-0.44	1.47377	-10.4547	WDR1|0.668304026963;COL18A1|0.0;ID1|0.0;NFKB2|0.590001371527;SPIRE1|0.364482076867;MZT1|6.91531382747;DYRK1A|0.0;MLST8|0.226301519546;CDC42EP4|4.54851503623;SIX4|0.0	10	2074	109	102595	http://www.ebi.ac.uk/QuickGO/GTerm?id=GO:0030198	[]
False	obselete	obsolete negative regulation of cell death	GO:0060548	7.87e-05	0.000622	-4.38	-0.84	1.47377	-10.4547	HMOX1|999.0;VHL|0.0;ID1|0.0;CDK5|0.512352503153;RNF31|0.0;SIN3A|0.560705509474;MLST8|0.226301519546;BABAM2|0.636605835126;SIX4|0.0	9	1672	109	102595	http://www.ebi.ac.uk/QuickGO/GTerm?id=GO:0060548	[]
7	6,7	embryonic epithelial tube formation	GO:0001838	8.02e-05	0.000632	-0.71	0.22	1.47377	-10.4547	FZD6|0.312490562275;MTHFD1|0.630268795694;DVL3|0.0;SIX4|0.0	4	210	109	102595	http://www.ebi.ac.uk/QuickGO/GTerm?id=GO:0001838	[]
5	4,5	tube morphogenesis	GO:0035239	8.08e-05	0.000635	-2.94	-0.42	1.47377	-10.4547	FZD6|0.312490562275;HMOX1|999.0;MTHFD1|0.630268795694;ATF2|4.44768538347;COL18A1|0.0;ID1|0.0;DVL3|0.0;SIX4|0.0	8	1302	109	102595	http://www.ebi.ac.uk/QuickGO/GTerm?id=GO:0035239	[]
10	5,9,10	negative regulation of DNA-binding transcription factor activity	GO:0043433	8.17e-05	0.000641	-3	-0.44	1.47377	-10.4547	FZD6|0.312490562275;HMOX1|999.0;ID1|0.0;KEAP1|0.507926528092	4	211	109	102595	http://www.ebi.ac.uk/QuickGO/GTerm?id=GO:0043433	[]
3	3	response to other organism	GO:0051707	8.32e-05	0.000651	-3.61	-0.62	1.47377	-10.4547	CDK4|0.619400786905;ATF2|4.44768538347;UBA7|0.194154214011;NFKB2|0.590001371527;SPIRE1|0.364482076867;CHAF1B|0.0;PDZD11|1.71520567138;GBF1|0.584383135086;RNF31|0.0;SIN3A|0.560705509474;CDC42EP4|4.54851503623;EPG5|0.0	12	2985	109	102595	http://www.ebi.ac.uk/QuickGO/GTerm?id=GO:0051707	[]
4	4	response to external biotic stimulus	GO:0043207	8.45e-05	0.000658	-3.61	-0.62	1.47377	-10.4547	CDK4|0.619400786905;ATF2|4.44768538347;UBA7|0.194154214011;NFKB2|0.590001371527;SPIRE1|0.364482076867;CHAF1B|0.0;PDZD11|1.71520567138;GBF1|0.584383135086;RNF31|0.0;SIN3A|0.560705509474;CDC42EP4|4.54851503623;EPG5|0.0	12	2990	109	102595	http://www.ebi.ac.uk/QuickGO/GTerm?id=GO:0043207	[]
7	5,6,7	positive regulation of extracellular matrix organization	GO:1903055	8.45e-05	0.000658	-1.92	-0.13	1.47377	-10.4547	WDR1|0.668304026963;ID1|0.0;SPIRE1|0.364482076867;MLST8|0.226301519546;CDC42EP4|4.54851503623	5	412	109	102595	http://www.ebi.ac.uk/QuickGO/GTerm?id=GO:1903055	[]
6	6	cellular response to cytokine stimulus	GO:0071345	8.53e-05	0.000662	-5.58	-1.18	1.47377	-10.4547	HMOX1|999.0;CDK4|0.619400786905;UBA7|0.194154214011;FASN|0.52398244837;KEAP1|0.507926528092;USP10|0.667018345261;RNF31|0.0;SIN3A|0.560705509474;CDC42EP4|4.54851503623;LRCH1|0.0	10	2098	109	102595	http://www.ebi.ac.uk/QuickGO/GTerm?id=GO:0071345	[]
10	8,9,10	positive regulation of protein kinase activity	GO:0045860	8.54e-05	0.000662	-1.7	-0.07	1.47377	-10.4547	CCND3|0.0;CSK|0.652863183361;CDK5|0.512352503153;STRADA|0.0;RPTOR|0.262727301523;DVL3|0.0;MLST8|0.226301519546	7	970	109	102595	http://www.ebi.ac.uk/QuickGO/GTerm?id=GO:0045860	[]
8	5,6,8	regulation of chromatin organization	GO:1902275	8.65e-05	0.000669	-0.85	0.18	1.47377	-10.4547	CHEK1|0.0;DYRK1A|0.0;SETDB1|0.0;SIN3A|0.560705509474;PAXBP1|0.253430647071	5	414	109	102595	http://www.ebi.ac.uk/QuickGO/GTerm?id=GO:1902275	[]
8	7,8	regulation of DNA-templated transcription	GO:0006355	8.67e-05	0.000669	-9.82	-2.4	1.47377	-10.4547	PIK3R2|0.0486272341923;CHEK1|0.0;FZD6|0.312490562275;ERCC1|0.0;HMOX1|999.0;CDK4|0.619400786905;ATF2|4.44768538347;RXRB|0.0;CCND3|0.0;VHL|0.0;ID1|0.0;CDK7|0.61237442214;CDK5|0.512352503153;NFKB2|0.590001371527;TLE3|0.620823491688;CHAF1B|0.0;DYRK1A|0.0;KEAP1|0.507926528092;SETDB1|0.0;RPTOR|0.262727301523;DVL3|0.0;RNF31|0.0;SIN3A|0.560705509474;SMARCAD1|0.147696368681;SIX4|0.0;BOLA1|4.47364371605;PA…	27	11810	109	102595	http://www.ebi.ac.uk/QuickGO/GTerm?id=GO:0006355	[]
7	5,7	mitotic nuclear division	GO:0007067	8.69e-05	0.000669	-0.31	0.33	1.47377	-10.4547	CHEK1|0.0;CCNB2|0.297787335255;MZT1|6.91531382747;ERCC6L|0.65442398047;NEK9|0.546397316849;KIF15|0.0	6	670	109	102595	http://www.ebi.ac.uk/QuickGO/GTerm?id=GO:0007067	[]
6	6	response to insulin	GO:0032868	8.83e-05	0.000677	-2.75	-0.37	1.47377	-10.4547	PIK3R2|0.0486272341923;CDK4|0.619400786905;CCND3|0.0;STRADA|0.0;RPTOR|0.262727301523;MLST8|0.226301519546	6	672	109	102595	http://www.ebi.ac.uk/QuickGO/GTerm?id=GO:0032868	[]
False	obselete	obsolete regulation of response to DNA damage stimulus	GO:2001020	8.84e-05	0.000677	-0.63	0.24	1.47377	-10.4547	CHEK1|0.0;ERCC1|0.0;SPIRE1|0.364482076867;DYRK1A|0.0;BABAM2|0.636605835126	5	416	109	102595	http://www.ebi.ac.uk/QuickGO/GTerm?id=GO:2001020	[]
4	4	regulation of multicellular organismal development	GO:2000026	8.86e-05	0.000677	-6.24	-1.37	1.47377	-10.4547	FZD6|0.312490562275;WDR1|0.668304026963;HMOX1|999.0;ATF2|4.44768538347;RXRB|0.0;ID1|0.0;CDK5|0.512352503153;WASHC5|0.321069587491;KEAP1|0.507926528092;RPTOR|0.262727301523;DVL3|0.0;SIN3A|0.560705509474;SIX4|0.0	13	3488	109	102595	http://www.ebi.ac.uk/QuickGO/GTerm?id=GO:2000026	[]
11	6,9,10,11	regulation of cyclin-dependent protein serine/threonine kinase activity	GO:0000079	8.94e-05	0.000682	-0.95	0.15	1.47377	-10.4547	CCNB2|0.297787335255;CDK4|0.619400786905;CCND3|0.0;CDK7|0.61237442214	4	216	109	102595	http://www.ebi.ac.uk/QuickGO/GTerm?id=GO:0000079	[]
6	6	organelle fission	GO:0048285	9.37e-05	0.000713	-2.74	-0.37	1.47377	-10.4547	CHEK1|0.0;CCNB2|0.297787335255;CCND3|0.0;SPIRE1|0.364482076867;MZT1|6.91531382747;WASHC5|0.321069587491;ERCC6L|0.65442398047;NEK9|0.546397316849;KIF15|0.0	9	1711	109	102595	http://www.ebi.ac.uk/QuickGO/GTerm?id=GO:0048285	[]
7	6,7	transmembrane receptor protein tyrosine kinase signaling pathway	GO:0007169	9.58e-05	0.000727	-2.93	-0.42	1.47377	-10.4547	PIK3R2|0.0486272341923;ERCC1|0.0;CDK4|0.619400786905;CCND3|0.0;CSK|0.652863183361;STRADA|0.0;RPTOR|0.262727301523;ARHGEF28|0.0;SHCBP1|0.0;MLST8|0.226301519546	10	2128	109	102595	http://www.ebi.ac.uk/QuickGO/GTerm?id=GO:0007169	[]
4	4	cell development	GO:0048468	9.67e-05	0.000732	-5.33	-1.11	1.47377	-10.4547	PIK3R2|0.0486272341923;SIPA1L3|0.200076980829;WDR1|0.668304026963;ERCC1|0.0;ATF2|4.44768538347;COL18A1|0.0;ID1|0.0;FASN|0.52398244837;CDK5|0.512352503153;WASHC5|0.321069587491;STRADA|0.0;RPTOR|0.262727301523;ARHGEF28|0.0;DVL3|0.0;SIN3A|0.560705509474;MTR|0.411173097461;DOCK5|0.616404274486;SIX4|0.0	18	6215	109	102595	http://www.ebi.ac.uk/QuickGO/GTerm?id=GO:0048468	[]
5	5	epithelial cell morphogenesis	GO:0003382	9.72e-05	0.000733	0	0.42	1.47377	-10.4547	SIPA1L3|0.200076980829;COL18A1|0.0;ID1|0.0	3	82	109	102595	http://www.ebi.ac.uk/QuickGO/GTerm?id=GO:0003382	[]
5	5	extracellular structure organization	GO:0043062	9.72e-05	0.000733	-2.99	-0.44	1.47377	-10.4547	WDR1|0.668304026963;COL18A1|0.0;ID1|0.0;NFKB2|0.590001371527;SPIRE1|0.364482076867;MZT1|6.91531382747;DYRK1A|0.0;MLST8|0.226301519546;CDC42EP4|4.54851503623;SIX4|0.0	10	2132	109	102595	http://www.ebi.ac.uk/QuickGO/GTerm?id=GO:0043062	[]
4	4	response to oxygen levels	GO:0070482	9.8e-05	0.000738	-3.65	-0.63	1.47377	-10.4547	HMOX1|999.0;CDK4|0.619400786905;ATF2|4.44768538347;VHL|0.0;RPTOR|0.262727301523;MLST8|0.226301519546	6	685	109	102595	http://www.ebi.ac.uk/QuickGO/GTerm?id=GO:0070482	[]
7	5,6,7	positive regulation of protein-containing complex assembly	GO:0031334	9.88e-05	0.000742	-1.01	0.13	1.47377	-10.4547	ERCC1|0.0;SPIRE1|0.364482076867;WASHC5|0.321069587491;MLST8|0.226301519546;CDC42EP4|4.54851503623;WASHC3|2.24339660409	6	686	109	102595	http://www.ebi.ac.uk/QuickGO/GTerm?id=GO:0031334	[]
4	4	response to wounding	GO:0009611	0.000101	0.000753	-6.85	-1.55	1.47377	-10.4547	PIK3R2|0.0486272341923;AKAP10|0.178783167671;FZD6|0.312490562275;WDR1|0.668304026963;HMOX1|999.0;CSK|0.652863183361;CDK5|0.512352503153;SIN3A|0.560705509474;MTR|0.411173097461;KIF15|0.0	10	2141	109	102595	http://www.ebi.ac.uk/QuickGO/GTerm?id=GO:0009611	[]
6	5,6	meiotic spindle assembly	GO:0090306	0.000101	0.000753	-1.02	0.13	1.47377	-10.4547	CCNB2|0.297787335255;WASHC5|0.321069587491	2	14	109	102595	http://www.ebi.ac.uk/QuickGO/GTerm?id=GO:0090306	[]
5	5	cellular response to chemical stress	GO:0062197	0.000101	0.000753	-2.42	-0.27	1.47377	-10.4547	ATF2|4.44768538347;KEAP1|0.507926528092;RPTOR|0.262727301523;SIN3A|0.560705509474;MLST8|0.226301519546	5	428	109	102595	http://www.ebi.ac.uk/QuickGO/GTerm?id=GO:0062197	[]
8	5,6,7,8	epithelial tube formation	GO:0072175	0.000103	0.000765	-0.71	0.22	1.47377	-10.4547	FZD6|0.312490562275;MTHFD1|0.630268795694;DVL3|0.0;SIX4|0.0	4	224	109	102595	http://www.ebi.ac.uk/QuickGO/GTerm?id=GO:0072175	[]
3	3	response to biotic stimulus	GO:0009607	0.000107	0.000792	-3.61	-0.62	1.47377	-10.4547	CDK4|0.619400786905;ATF2|4.44768538347;UBA7|0.194154214011;NFKB2|0.590001371527;SPIRE1|0.364482076867;CHAF1B|0.0;PDZD11|1.71520567138;GBF1|0.584383135086;RNF31|0.0;SIN3A|0.560705509474;CDC42EP4|4.54851503623;EPG5|0.0	12	3066	109	102595	http://www.ebi.ac.uk/QuickGO/GTerm?id=GO:0009607	[]
9	7,8,9	regulation of actin filament polymerization	GO:0030833	0.000107	0.000792	-3.9	-0.7	1.47377	-10.4547	PIK3R2|0.0486272341923;SPIRE1|0.364482076867;WASHC5|0.321069587491;MLST8|0.226301519546;CDC42EP4|4.54851503623;WASHC3|2.24339660409	6	696	109	102595	http://www.ebi.ac.uk/QuickGO/GTerm?id=GO:0030833	[]
5	5	apoptotic process	GO:0006915	0.000109	0.000809	-5.78	-1.24	1.47377	-10.4547	CHEK1|0.0;HMOX1|999.0;CDK4|0.619400786905;ATF2|4.44768538347;COL18A1|0.0;VHL|0.0;ID1|0.0;CDK5|0.512352503153;KEAP1|0.507926528092;STRADA|0.0;RABGGTA|0.565027201588;SIN3A|0.560705509474;MLST8|0.226301519546;BABAM2|0.636605835126;SIX4|0.0	15	4599	109	102595	http://www.ebi.ac.uk/QuickGO/GTerm?id=GO:0006915	[]
7	6,7	protein localization to plasma membrane	GO:0072659	0.000115	0.000852	-2.02	-0.16	1.47377	-10.4547	PIK3R2|0.0486272341923;CSK|0.652863183361;CDK5|0.512352503153;EFR3A|0.0;PDZD11|1.71520567138;PIP5K1A|0.0	6	706	109	102595	http://www.ebi.ac.uk/QuickGO/GTerm?id=GO:0072659	[]
8	7,8	regulation of NADP metabolic process	GO:1902031	0.000116	0.000857	-1.23	0.07	1.47377	-10.4547	RPTOR|0.262727301523;MLST8|0.226301519546	2	15	109	102595	http://www.ebi.ac.uk/QuickGO/GTerm?id=GO:1902031	[]
4	4	response to inorganic substance	GO:0010035	0.000118	0.00087	-3.65	-0.63	1.47377	-10.4547	ERCC1|0.0;HMOX1|999.0;CDK4|0.619400786905;ATF2|4.44768538347;COL18A1|0.0;KEAP1|0.507926528092;MTR|0.411173097461	7	1023	109	102595	http://www.ebi.ac.uk/QuickGO/GTerm?id=GO:0010035	[]
5	5	nucleobase metabolic process	GO:0009112	0.00012	0.000877	-0.7	0.22	1.47377	-10.4547	MTHFD1|0.630268795694;DCK|0.58904599773;AMPD3|0.0;UCKL1|0.536362845027	4	233	109	102595	http://www.ebi.ac.uk/QuickGO/GTerm?id=GO:0009112	[]
6	6	mitochondrion organization	GO:0007005	0.00012	0.00088	-1.85	-0.11	1.47377	-10.4547	ATF2|4.44768538347;CDK5|0.512352503153;SPIRE1|0.364482076867;CHAF1B|0.0;KEAP1|0.507926528092;ATG2A|0.668034427444;RNF31|0.0;MIPEP|0.0;TARS2|0.0	9	1769	109	102595	http://www.ebi.ac.uk/QuickGO/GTerm?id=GO:0007005	[]
6	6	post-translational protein modification	GO:0043687	0.000122	0.000893	-2.99	-0.44	1.47377	-10.4547	VHL|0.0;UBA7|0.194154214011;CDK5|0.512352503153;KEAP1|0.507926528092;USP10|0.667018345261;HECTD3|0.535915675722;PCNP|1.52732518023;RABGGTA|0.565027201588;RNF31|0.0;BABAM2|0.636605835126;DTL|0.241072745257	11	2640	109	102595	http://www.ebi.ac.uk/QuickGO/GTerm?id=GO:0043687	[]
5	5	nucleotide salvage	GO:0043173	0.000124	0.000902	-0.5	0.28	1.47377	-10.4547	DCK|0.58904599773;AMPD3|0.0;UCKL1|0.536362845027	3	89	109	102595	http://www.ebi.ac.uk/QuickGO/GTerm?id=GO:0043173	[]
8	7,8	Ras protein signal transduction	GO:0007265	0.000126	0.000913	-1.91	-0.13	1.47377	-10.4547	RAB9A|0.156841650882;MYO9B|0.0;SETDB1|0.0;STRADA|0.0;ARHGEF28|0.0;GBF1|0.584383135086;CDC42EP4|4.54851503623;DOCK5|0.616404274486	8	1389	109	102595	http://www.ebi.ac.uk/QuickGO/GTerm?id=GO:0007265	[]
5	4,5	negative regulation of programmed cell death	GO:0043069	0.000126	0.000913	-4.3	-0.81	1.47377	-10.4547	HMOX1|999.0;VHL|0.0;ID1|0.0;DPP9|0.621670229512;RNF31|0.0;SIN3A|0.560705509474;MLST8|0.226301519546;BABAM2|0.636605835126;SIX4|0.0	9	1780	109	102595	http://www.ebi.ac.uk/QuickGO/GTerm?id=GO:0043069	[]
5	5	endomembrane system organization	GO:0010256	0.00013	0.000942	-2.23	-0.22	1.47377	-10.4547	CCNB2|0.297787335255;CSK|0.652863183361;CDK5|0.512352503153;WASHC5|0.321069587491;EFR3A|0.0;PDZD11|1.71520567138;NEK9|0.546397316849;GBF1|0.584383135086;PIP5K1A|0.0	9	1788	109	102595	http://www.ebi.ac.uk/QuickGO/GTerm?id=GO:0010256	[]
5	5	regulation of cell morphogenesis	GO:0022604	0.000132	0.00095	-1.58	-0.03	1.47377	-10.4547	WDR1|0.668304026963;ID1|0.0;CDK5|0.512352503153;DVL3|0.0;SIN3A|0.560705509474;CDC42EP4|4.54851503623;DOCK5|0.616404274486	7	1041	109	102595	http://www.ebi.ac.uk/QuickGO/GTerm?id=GO:0022604	[]
5	5	regulation of generation of precursor metabolites and energy	GO:0043467	0.000132	0.00095	-1.9	-0.12	1.47377	-10.4547	PHKG2|0.0;PFKFB3|0.211933497533;RPTOR|0.262727301523;MLST8|0.226301519546	4	239	109	102595	http://www.ebi.ac.uk/QuickGO/GTerm?id=GO:0043467	[]
6	4,5,6	meiotic cytokinesis	GO:0033206	0.000133	0.000951	-0.93	0.16	1.47377	-10.4547	SPIRE1|0.364482076867;WASHC5|0.321069587491	2	16	109	102595	http://www.ebi.ac.uk/QuickGO/GTerm?id=GO:0033206	[]
6	5,6	positive regulation of myoblast proliferation	GO:2000288	0.000133	0.000951	-0.05	0.41	1.47377	-10.4547	ATF2|4.44768538347;PAXBP1|0.253430647071	2	16	109	102595	http://www.ebi.ac.uk/QuickGO/GTerm?id=GO:2000288	[]
False	obselete	obsolete positive regulation of chromatin silencing	GO:0031937	0.000133	0.000951	0	0.42	1.47377	-10.4547	SETDB1|0.0;SIN3A|0.560705509474	2	16	109	102595	http://www.ebi.ac.uk/QuickGO/GTerm?id=GO:0031937	[]
7	5,6,7	regulation of extracellular matrix organization	GO:1903053	0.00014	0.001	-1.92	-0.13	1.47377	-10.4547	WDR1|0.668304026963;ID1|0.0;SPIRE1|0.364482076867;DYRK1A|0.0;MLST8|0.226301519546;CDC42EP4|4.54851503623	6	732	109	102595	http://www.ebi.ac.uk/QuickGO/GTerm?id=GO:1903053	[]
6	6	protein localization to organelle	GO:0033365	0.000144	0.00103	-3.36	-0.54	1.47377	-10.4547	PIK3R2|0.0486272341923;IPO13|0.467272548655;ATF2|4.44768538347;CDK5|0.512352503153;KEAP1|0.507926528092;GBF1|0.584383135086;RNF31|0.0;SIN3A|0.560705509474;MIPEP|0.0;SIX4|0.0;HACL1|0.0	11	2690	109	102595	http://www.ebi.ac.uk/QuickGO/GTerm?id=GO:0033365	[]
6	6	carboxylic acid metabolic process	GO:0019752	0.000144	0.00103	-4.42	-0.85	1.47377	-10.4547	MTHFD1|0.630268795694;SLC6A6|0.510256406507;FASN|0.52398244837;AUH|0.0;KEAP1|0.507926528092;PFKFB3|0.211933497533;PDZD11|1.71520567138;RPTOR|0.262727301523;PDPR|0.490400460794;MTR|0.411173097461;MLST8|0.226301519546;TARS2|0.0;PANK4|0.303295964174;HACL1|0.0	14	4182	109	102595	http://www.ebi.ac.uk/QuickGO/GTerm?id=GO:0019752	[]
6	4,5,6	tube formation	GO:0035148	0.000145	0.00103	-0.71	0.22	1.47377	-10.4547	FZD6|0.312490562275;MTHFD1|0.630268795694;DVL3|0.0;SIX4|0.0	4	245	109	102595	http://www.ebi.ac.uk/QuickGO/GTerm?id=GO:0035148	[]
9	7,8,9	positive regulation of kinase activity	GO:0033674	0.00015	0.00106	-1.7	-0.07	1.47377	-10.4547	CCND3|0.0;CSK|0.652863183361;CDK5|0.512352503153;STRADA|0.0;RPTOR|0.262727301523;DVL3|0.0;MLST8|0.226301519546	7	1063	109	102595	http://www.ebi.ac.uk/QuickGO/GTerm?id=GO:0033674	[]
5	5	brain development	GO:0007420	0.000151	0.00107	-3.35	-0.54	1.47377	-10.4547	FZD6|0.312490562275;TACC2|0.160255331932;ATF2|4.44768538347;ID1|0.0;CSK|0.652863183361;CDK5|0.512352503153;PFKFB3|0.211933497533;SIN3A|0.560705509474	8	1427	109	102595	http://www.ebi.ac.uk/QuickGO/GTerm?id=GO:0007420	[]
6	5,6	morphogenesis of embryonic epithelium	GO:0016331	0.000154	0.00109	-0.71	0.22	1.47377	-10.4547	FZD6|0.312490562275;MTHFD1|0.630268795694;DVL3|0.0;SIX4|0.0	4	249	109	102595	http://www.ebi.ac.uk/QuickGO/GTerm?id=GO:0016331	[]
10	7,8,9,10	mitotic G2 DNA damage checkpoint signaling	GO:0007095	0.000155	0.00109	-0.81	0.19	1.47377	-10.4547	CHEK1|0.0;BABAM2|0.636605835126;DTL|0.241072745257	3	96	109	102595	http://www.ebi.ac.uk/QuickGO/GTerm?id=GO:0007095	[]
6	6	response to UV	GO:0009411	0.000157	0.0011	0.42	0.54	1.47377	-10.4547	CHEK1|0.0;ERCC1|0.0;PCLAF|1.56893358625;DTL|0.241072745257	4	250	109	102595	http://www.ebi.ac.uk/QuickGO/GTerm?id=GO:0009411	[]
4	4	cellular response to environmental stimulus	GO:0104004	0.000158	0.0011	-1.42	0.01	1.47377	-10.4547	CHEK1|0.0;ERCC1|0.0;RPTOR|0.262727301523;MLST8|0.226301519546;BABAM2|0.636605835126	5	471	109	102595	http://www.ebi.ac.uk/QuickGO/GTerm?id=GO:0104004	[]
8	6,7,8	positive regulation of protein polymerization	GO:0032273	0.000159	0.00111	-1.01	0.13	1.47377	-10.4547	SPIRE1|0.364482076867;WASHC5|0.321069587491;MLST8|0.226301519546;CDC42EP4|4.54851503623;WASHC3|2.24339660409	5	472	109	102595	http://www.ebi.ac.uk/QuickGO/GTerm?id=GO:0032273	[]
5	5	embryonic organ development	GO:0048568	0.000165	0.00115	-0.71	0.22	1.47377	-10.4547	FZD6|0.312490562275;ERCC1|0.0;MTHFD1|0.630268795694;COL18A1|0.0;DVL3|0.0;SIX4|0.0	6	754	109	102595	http://www.ebi.ac.uk/QuickGO/GTerm?id=GO:0048568	[]
6	6	positive regulation of protein modification process	GO:0031401	0.000165	0.00115	-2.95	-0.42	1.47377	-10.4547	ATF2|4.44768538347;CCND3|0.0;CSK|0.652863183361;CDK5|0.512352503153;DYRK1A|0.0;STRADA|0.0;RPTOR|0.262727301523;DVL3|0.0;MLST8|0.226301519546;PAXBP1|0.253430647071	10	2276	109	102595	http://www.ebi.ac.uk/QuickGO/GTerm?id=GO:0031401	[]
False	obselete	obsolete regulation of cellular carbohydrate metabolic process	GO:0010675	0.000169	0.00117	-1.47	0	1.47377	-10.4547	OGA|0.57294400884;PHKG2|0.0;RPTOR|0.262727301523;MLST8|0.226301519546	4	255	109	102595	http://www.ebi.ac.uk/QuickGO/GTerm?id=GO:0010675	[]
7	6,7	positive regulation of macroautophagy	GO:0016239	0.000179	0.00124	-2.82	-0.39	1.47377	-10.4547	HMOX1|999.0;CHAF1B|0.0;ATG2A|0.668034427444;RNF31|0.0	4	259	109	102595	http://www.ebi.ac.uk/QuickGO/GTerm?id=GO:0016239	[]
8	7,8	toll-like receptor 9 signaling pathway	GO:0034162	0.00018	0.00125	-0.42	0.3	1.47377	-10.4547	ATF2|4.44768538347;NFKB2|0.590001371527;EPG5|0.0	3	101	109	102595	http://www.ebi.ac.uk/QuickGO/GTerm?id=GO:0034162	[]
4	4	neural precursor cell proliferation	GO:0061351	0.000182	0.00125	-1.3	0.05	1.47377	-10.4547	FZD6|0.312490562275;TACC2|0.160255331932;SHCBP1|0.0;ORC3|0.0	4	260	109	102595	http://www.ebi.ac.uk/QuickGO/GTerm?id=GO:0061351	[]
6	6	regulation of nucleocytoplasmic transport	GO:0046822	0.000182	0.00125	-2.66	-0.34	1.47377	-10.4547	PIK3R2|0.0486272341923;CDK5|0.512352503153;KEAP1|0.507926528092;XPO4|0.171922377193	4	260	109	102595	http://www.ebi.ac.uk/QuickGO/GTerm?id=GO:0046822	[]
10	5,8,9,10	regulation of cyclin-dependent protein kinase activity	GO:1904029	0.000185	0.00127	-0.95	0.15	1.47377	-10.4547	CCNB2|0.297787335255;CDK4|0.619400786905;CCND3|0.0;CDK7|0.61237442214	4	261	109	102595	http://www.ebi.ac.uk/QuickGO/GTerm?id=GO:1904029	[]
7	6,7	regulation of glycolytic process	GO:0006110	0.000186	0.00127	-1.9	-0.12	1.47377	-10.4547	PFKFB3|0.211933497533;RPTOR|0.262727301523;MLST8|0.226301519546	3	102	109	102595	http://www.ebi.ac.uk/QuickGO/GTerm?id=GO:0006110	[]
6	5,6	maintenance of apical/basal cell polarity	GO:0035090	0.000189	0.00129	-0.06	0.41	1.47377	-10.4547	WDR1|0.668304026963;PDZD11|1.71520567138	2	19	109	102595	http://www.ebi.ac.uk/QuickGO/GTerm?id=GO:0035090	[]
8	6,8	pyrimidine nucleoside salvage	GO:0043097	0.000189	0.00129	-0.5	0.28	1.47377	-10.4547	DCK|0.58904599773;UCKL1|0.536362845027	2	19	109	102595	http://www.ebi.ac.uk/QuickGO/GTerm?id=GO:0043097	[]
7	6,7	maintenance of epithelial cell apical/basal polarity	GO:0045199	0.000189	0.00129	-0.06	0.41	1.47377	-10.4547	WDR1|0.668304026963;PDZD11|1.71520567138	2	19	109	102595	http://www.ebi.ac.uk/QuickGO/GTerm?id=GO:0045199	[]
8	7,8	positive regulation of phosphorylation	GO:0042327	0.000196	0.00134	-3.02	-0.45	1.47377	-10.4547	ATF2|4.44768538347;CCND3|0.0;CSK|0.652863183361;CDK5|0.512352503153;PFKFB3|0.211933497533;STRADA|0.0;RPTOR|0.262727301523;DVL3|0.0;MLST8|0.226301519546	9	1890	109	102595	http://www.ebi.ac.uk/QuickGO/GTerm?id=GO:0042327	[]
9	6,7,8,9	regulation of nucleotide catabolic process	GO:0030811	0.000202	0.00137	-1.9	-0.12	1.47377	-10.4547	PFKFB3|0.211933497533;RPTOR|0.262727301523;MLST8|0.226301519546	3	105	109	102595	http://www.ebi.ac.uk/QuickGO/GTerm?id=GO:0030811	[]
4	4	head development	GO:0060322	0.000202	0.00137	-3.35	-0.54	1.47377	-10.4547	FZD6|0.312490562275;TACC2|0.160255331932;ATF2|4.44768538347;ID1|0.0;CSK|0.652863183361;CDK5|0.512352503153;PFKFB3|0.211933497533;SIN3A|0.560705509474	8	1490	109	102595	http://www.ebi.ac.uk/QuickGO/GTerm?id=GO:0060322	[]
8	7,8	actin filament polymerization	GO:0030041	0.000207	0.0014	-3.9	-0.7	1.47377	-10.4547	PIK3R2|0.0486272341923;SPIRE1|0.364482076867;WASHC5|0.321069587491;MLST8|0.226301519546;CDC42EP4|4.54851503623;WASHC3|2.24339660409	6	787	109	102595	http://www.ebi.ac.uk/QuickGO/GTerm?id=GO:0030041	[]
10	4,5,6,10	inner cell mass cell proliferation	GO:0001833	0.00021	0.00142	0	0.42	1.47377	-10.4547	CHEK1|0.0;SETDB1|0.0	2	20	109	102595	http://www.ebi.ac.uk/QuickGO/GTerm?id=GO:0001833	[]
6	6	plasma membrane bounded cell projection organization	GO:0120036	0.00022	0.00148	-2.31	-0.24	1.47377	-10.4547	ID1|0.0;CDK5|0.512352503153;WASHC5|0.321069587491;MYO9B|0.0;SEPTIN6|0.0;STRADA|0.0;ARHGEF28|0.0;GBF1|0.584383135086;DVL3|0.0;SIN3A|0.560705509474;MTR|0.411173097461;PIP5K1A|0.0;CDC42EP4|4.54851503623	13	3827	109	102595	http://www.ebi.ac.uk/QuickGO/GTerm?id=GO:0120036	[]
4	4	regulation of cell differentiation	GO:0045595	0.000224	0.0015	-2.59	-0.32	1.47377	-10.4547	WDR1|0.668304026963;SLC6A6|0.510256406507;VHL|0.0;ID1|0.0;CDK5|0.512352503153;WASHC5|0.321069587491;KEAP1|0.507926528092;RPTOR|0.262727301523;DVL3|0.0;SIN3A|0.560705509474;DOCK5|0.616404274486;SIX4|0.0	12	3322	109	102595	http://www.ebi.ac.uk/QuickGO/GTerm?id=GO:0045595	[]
7	6,7	nucleocytoplasmic transport	GO:0006913	0.000225	0.00151	-3.64	-0.62	1.47377	-10.4547	PIK3R2|0.0486272341923;IPO13|0.467272548655;ATF2|4.44768538347;CDK5|0.512352503153;KEAP1|0.507926528092;STRADA|0.0;XPO4|0.171922377193	7	1137	109	102595	http://www.ebi.ac.uk/QuickGO/GTerm?id=GO:0006913	[]
False	obselete	obsolete positive regulation of cell death	GO:0010942	0.000228	0.00153	-4.73	-0.94	1.47377	-10.4547	HMOX1|999.0;CDK4|0.619400786905;ATF2|4.44768538347;SLC6A6|0.510256406507;COL18A1|0.0;CDK5|0.512352503153;KEAP1|0.507926528092	7	1139	109	102595	http://www.ebi.ac.uk/QuickGO/GTerm?id=GO:0010942	[]
False	obselete	obsolete positive regulation of cytoplasmic transport	GO:1903651	0.000232	0.00154	-2.32	-0.24	1.47377	-10.4547	PIK3R2|0.0486272341923;OGA|0.57294400884;RNF31|0.0;XPO4|0.171922377193	4	277	109	102595	http://www.ebi.ac.uk/QuickGO/GTerm?id=GO:1903651	[]
False	obselete	obsolete necrotic cell death	GO:0070265	0.000232	0.00154	-0.53	0.27	1.47377	-10.4547	OGA|0.57294400884;SLC6A6|0.510256406507;RNF31|0.0	3	110	109	102595	http://www.ebi.ac.uk/QuickGO/GTerm?id=GO:0070265	[]
8	8	nucleotide-excision repair, DNA damage removal	GO:0000718	0.000232	0.00154	0	0.42	1.47377	-10.4547	ERCC1|0.0;CDK7|0.61237442214	2	21	109	102595	http://www.ebi.ac.uk/QuickGO/GTerm?id=GO:0000718	[]
7	7	DNA excision	GO:0044349	0.000232	0.00154	0	0.42	1.47377	-10.4547	ERCC1|0.0;CDK7|0.61237442214	2	21	109	102595	http://www.ebi.ac.uk/QuickGO/GTerm?id=GO:0044349	[]
3	3	regulation of growth	GO:0040008	0.000234	0.00155	-2.5	-0.3	1.47377	-10.4547	CCNB2|0.297787335255;CDK4|0.619400786905;CDK5|0.512352503153;RPTOR|0.262727301523;SIN3A|0.560705509474;MLST8|0.226301519546;SIX4|0.0	7	1144	109	102595	http://www.ebi.ac.uk/QuickGO/GTerm?id=GO:0040008	[]
7	7	DNA conformation change	GO:0071103	0.000237	0.00157	-1.74	-0.08	1.47377	-10.4547	MCM7|0.508703075363;CHAF1B|0.0;ERCC6L|0.65442398047;SIN3A|0.560705509474;SMARCAD1|0.147696368681;GINS2|1.50661569702	6	807	109	102595	http://www.ebi.ac.uk/QuickGO/GTerm?id=GO:0071103	[]
False	obselete	obsolete cellular macromolecule catabolic process	GO:0044265	0.000238	0.00157	-3.32	-0.53	1.47377	-10.4547	OGA|0.57294400884;VHL|0.0;UBA7|0.194154214011;KEAP1|0.507926528092;USP10|0.667018345261;HECTD3|0.535915675722;ZER1|0.229138839685;PATL1|0.651388909758;PCNP|1.52732518023;RGP1|0.0;DTL|0.241072745257	11	2852	109	102595	http://www.ebi.ac.uk/QuickGO/GTerm?id=GO:0044265	[]
5	5	female gamete generation	GO:0007292	0.000238	0.00157	-1.46	0	1.47377	-10.4547	CCNB2|0.297787335255;ERCC1|0.0;SPIRE1|0.364482076867;WASHC5|0.321069587491	4	279	109	102595	http://www.ebi.ac.uk/QuickGO/GTerm?id=GO:0007292	[]
False	obselete	obsolete chromatin organization involved in negative regulation of transcription	GO:0097549	0.000238	0.00157	0	0.42	1.47377	-10.4547	DYRK1A|0.0;SETDB1|0.0;SIN3A|0.560705509474	3	111	109	102595	http://www.ebi.ac.uk/QuickGO/GTerm?id=GO:0097549	[]
False	obselete	obsolete aging	GO:0007568	0.000244	0.0016	-0.72	0.22	1.47377	-10.4547	CHEK1|0.0;OGA|0.57294400884;ERCC1|0.0;NFKB2|0.590001371527;SIN3A|0.560705509474	5	518	109	102595	http://www.ebi.ac.uk/QuickGO/GTerm?id=GO:0007568	[]
False	obselete	obsolete selective autophagy	GO:0061912	0.000244	0.0016	0	0.42	1.47377	-10.4547	VHL|0.0;ATG2A|0.668034427444;RNF31|0.0	3	112	109	102595	http://www.ebi.ac.uk/QuickGO/GTerm?id=GO:0061912	[]
6	4,6	positive regulation of intracellular transport	GO:0032388	0.000251	0.00164	-2.61	-0.33	1.47377	-10.4547	PIK3R2|0.0486272341923;OGA|0.57294400884;CDK5|0.512352503153;RNF31|0.0;XPO4|0.171922377193	5	521	109	102595	http://www.ebi.ac.uk/QuickGO/GTerm?id=GO:0032388	[]
6	6	protein localization to cell periphery	GO:1990778	0.000251	0.00164	-2.02	-0.16	1.47377	-10.4547	PIK3R2|0.0486272341923;CSK|0.652863183361;CDK5|0.512352503153;EFR3A|0.0;PDZD11|1.71520567138;PIP5K1A|0.0	6	816	109	102595	http://www.ebi.ac.uk/QuickGO/GTerm?id=GO:1990778	[]
5	5	response to peptide hormone	GO:0043434	0.000254	0.00165	-2.93	-0.42	1.47377	-10.4547	PIK3R2|0.0486272341923;CDK4|0.619400786905;CCND3|0.0;CSK|0.652863183361;STRADA|0.0;RPTOR|0.262727301523;MLST8|0.226301519546	7	1160	109	102595	http://www.ebi.ac.uk/QuickGO/GTerm?id=GO:0043434	[]
6	5,6	pyrimidine-containing compound salvage	GO:0008655	0.000255	0.00165	-0.5	0.28	1.47377	-10.4547	DCK|0.58904599773;UCKL1|0.536362845027	2	22	109	102595	http://www.ebi.ac.uk/QuickGO/GTerm?id=GO:0008655	[]
8	5,8	neurofilament cytoskeleton organization	GO:0060052	0.000255	0.00165	0	0.42	1.47377	-10.4547	ATF2|4.44768538347;ARHGEF28|0.0	2	22	109	102595	http://www.ebi.ac.uk/QuickGO/GTerm?id=GO:0060052	[]
5	4,5	single-organism transport	GO:0044765	0.000259	0.00168	-10.7	-2.66	1.47377	-10.4547	PIK3R2|0.0486272341923;OGA|0.57294400884;WDR1|0.668304026963;IPO13|0.467272548655;HMOX1|999.0;ATF2|4.44768538347;SLC6A6|0.510256406507;CSK|0.652863183361;RAB9A|0.156841650882;CDK5|0.512352503153;AMPD3|0.0;SPIRE1|0.364482076867;KEAP1|0.507926528092;AP5B1|0.214364809963;PDZD11|1.71520567138;STRADA|0.0;MON2|0.656812640836;GBF1|0.584383135086;RGP1|0.0;RNF31|0.0;PIP5K1A|0.0;MIPEP|0.0;XPO4|0.1719223771…	25	11238	109	102595	http://www.ebi.ac.uk/QuickGO/GTerm?id=GO:0044765	[]
False	obselete	obsolete cell morphogenesis involved in differentiation	GO:0000904	0.000265	0.00171	-1.63	-0.04	1.47377	-10.4547	SIPA1L3|0.200076980829;WDR1|0.668304026963;COL18A1|0.0;ID1|0.0;CDK5|0.512352503153;ARHGEF28|0.0;SIN3A|0.560705509474;DOCK5|0.616404274486	8	1551	109	102595	http://www.ebi.ac.uk/QuickGO/GTerm?id=GO:0000904	[]
9	7,8,9	mitotic DNA damage checkpoint signaling	GO:0044773	0.000265	0.00171	-0.65	0.24	1.47377	-10.4547	CHEK1|0.0;ATF2|4.44768538347;BABAM2|0.636605835126;DTL|0.241072745257	4	287	109	102595	http://www.ebi.ac.uk/QuickGO/GTerm?id=GO:0044773	[]
5	5	negative regulation of cellular catabolic process	GO:0031330	0.000267	0.00172	-3	-0.44	1.47377	-10.4547	HMOX1|999.0;VHL|0.0;RPTOR|0.262727301523;RGP1|0.0;MLST8|0.226301519546	5	528	109	102595	http://www.ebi.ac.uk/QuickGO/GTerm?id=GO:0031330	[]
3	3	leukocyte migration	GO:0050900	0.000268	0.00172	-4.72	-0.94	1.47377	-10.4547	PIK3R2|0.0486272341923;WDR1|0.668304026963;HMOX1|999.0;MYO9B|0.0;GBF1|0.584383135086;LRCH1|0.0	6	826	109	102595	http://www.ebi.ac.uk/QuickGO/GTerm?id=GO:0050900	[]
8	7,8	ribonucleotide biosynthetic process	GO:0009260	0.00027	0.00173	-3.71	-0.64	1.47377	-10.4547	MTHFD1|0.630268795694;DCK|0.58904599773;FASN|0.52398244837;AMPD3|0.0;PFKFB3|0.211933497533;RPTOR|0.262727301523;PDPR|0.490400460794;MLST8|0.226301519546;PANK4|0.303295964174;UCKL1|0.536362845027	10	2421	109	102595	http://www.ebi.ac.uk/QuickGO/GTerm?id=GO:0009260	[]
9	6,7,8,9	endothelial cell morphogenesis	GO:0001886	0.000279	0.00179	0	0.42	1.47377	-10.4547	COL18A1|0.0;ID1|0.0	2	23	109	102595	http://www.ebi.ac.uk/QuickGO/GTerm?id=GO:0001886	[]
6	5,6	nuclear transport	GO:0051169	0.000285	0.00182	-3.64	-0.62	1.47377	-10.4547	PIK3R2|0.0486272341923;IPO13|0.467272548655;ATF2|4.44768538347;CDK5|0.512352503153;KEAP1|0.507926528092;STRADA|0.0;XPO4|0.171922377193	7	1182	109	102595	http://www.ebi.ac.uk/QuickGO/GTerm?id=GO:0051169	[]
10	5,6,7,8,10	negative regulation of intracellular protein transport	GO:0090317	0.000285	0.00182	-0.77	0.2	1.47377	-10.4547	CSK|0.652863183361;CDK5|0.512352503153;KEAP1|0.507926528092	3	118	109	102595	http://www.ebi.ac.uk/QuickGO/GTerm?id=GO:0090317	[]
11	8,9,10,11	regulation of ATP biosynthetic process	GO:2001169	0.000299	0.00191	-1.9	-0.12	1.47377	-10.4547	PFKFB3|0.211933497533;RPTOR|0.262727301523;MLST8|0.226301519546	3	120	109	102595	http://www.ebi.ac.uk/QuickGO/GTerm?id=GO:2001169	[]
9	5,6,7,8,9	regulation of epithelial tube formation	GO:1905276	0.000304	0.00193	0	0.42	1.47377	-10.4547	DVL3|0.0;SIX4|0.0	2	24	109	102595	http://www.ebi.ac.uk/QuickGO/GTerm?id=GO:1905276	[]
9	8,9	transcription-coupled nucleotide-excision repair	GO:0006283	0.000307	0.00195	-0.4	0.31	1.47377	-10.4547	ERCC1|0.0;CDK7|0.61237442214;ERCC6L|0.65442398047	3	121	109	102595	http://www.ebi.ac.uk/QuickGO/GTerm?id=GO:0006283	[]
6	6	ribose phosphate biosynthetic process	GO:0046390	0.000309	0.00196	-3.71	-0.64	1.47377	-10.4547	MTHFD1|0.630268795694;DCK|0.58904599773;FASN|0.52398244837;AMPD3|0.0;PFKFB3|0.211933497533;RPTOR|0.262727301523;PDPR|0.490400460794;MLST8|0.226301519546;PANK4|0.303295964174;UCKL1|0.536362845027	10	2463	109	102595	http://www.ebi.ac.uk/QuickGO/GTerm?id=GO:0046390	[]
5	5	hemopoiesis	GO:0030097	0.000311	0.00197	-3.95	-0.71	1.47377	-10.4547	PIK3R2|0.0486272341923;SIPA1L3|0.200076980829;WDR1|0.668304026963;ERCC1|0.0;ATF2|4.44768538347;FASN|0.52398244837;RPTOR|0.262727301523;SIN3A|0.560705509474	8	1589	109	102595	http://www.ebi.ac.uk/QuickGO/GTerm?id=GO:0030097	[]
False	obselete	obsolete cellular carbohydrate catabolic process	GO:0044275	0.000314	0.00198	-1.23	0.07	1.47377	-10.4547	PHKG2|0.0;RPTOR|0.262727301523;MLST8|0.226301519546	3	122	109	102595	http://www.ebi.ac.uk/QuickGO/GTerm?id=GO:0044275	[]
6	5,6	negative regulation of cellular protein metabolic process	GO:0032269	0.000315	0.00198	-4.04	-0.74	1.47377	-10.4547	PIK3R2|0.0486272341923;OGA|0.57294400884;CDK4|0.619400786905;CSK|0.652863183361;CDK5|0.512352503153;RPTOR|0.262727301523;RGP1|0.0;SIN3A|0.560705509474;PCIF1|0.108043172744	9	2016	109	102595	http://www.ebi.ac.uk/QuickGO/GTerm?id=GO:0032269	[]
9	9	DNA duplex unwinding	GO:0032508	0.000321	0.00202	-1.49	0	1.47377	-10.4547	MCM7|0.508703075363;ERCC6L|0.65442398047;SMARCAD1|0.147696368681;GINS2|1.50661569702	4	302	109	102595	http://www.ebi.ac.uk/QuickGO/GTerm?id=GO:0032508	[]
6	6	gene expression	GO:0010467	0.000329	0.00206	-17.45	-4.6	1.47377	-10.4547	PIK3R2|0.0486272341923;CHEK1|0.0;FZD6|0.312490562275;ERCC1|0.0;HMOX1|999.0;CDK4|0.619400786905;ATF2|4.44768538347;RXRB|0.0;CCND3|0.0;VHL|0.0;ID1|0.0;CSK|0.652863183361;CDK7|0.61237442214;CDK5|0.512352503153;NFKB2|0.590001371527;TLE3|0.620823491688;CHAF1B|0.0;DYRK1A|0.0;KEAP1|0.507926528092;PDIA5|0.201599282108;USP10|0.667018345261;SETDB1|0.0;PATL1|0.651388909758;RPTOR|0.262727301523;DVL3|0.0;RNF3…	40	22537	109	102595	http://www.ebi.ac.uk/QuickGO/GTerm?id=GO:0010467	[]
8	6,7,8	endothelial cell development	GO:0001885	0.000329	0.00206	0	0.42	1.47377	-10.4547	COL18A1|0.0;ID1|0.0;FASN|0.52398244837	3	124	109	102595	http://www.ebi.ac.uk/QuickGO/GTerm?id=GO:0001885	[]
5	4,5	response to water	GO:0009415	0.00033	0.00206	0	0.42	1.47377	-10.4547	ATF2|4.44768538347;COL18A1|0.0	2	25	109	102595	http://www.ebi.ac.uk/QuickGO/GTerm?id=GO:0009415	[]
7	7	negative regulation of transcription regulatory region DNA binding	GO:2000678	0.00033	0.00206	0	0.42	1.47377	-10.4547	ID1|0.0;SIN3A|0.560705509474	2	25	109	102595	http://www.ebi.ac.uk/QuickGO/GTerm?id=GO:2000678	[]
8	6,7,8	mitotic DNA integrity checkpoint signaling	GO:0044774	0.000333	0.00208	-0.65	0.24	1.47377	-10.4547	CHEK1|0.0;ATF2|4.44768538347;BABAM2|0.636605835126;DTL|0.241072745257	4	305	109	102595	http://www.ebi.ac.uk/QuickGO/GTerm?id=GO:0044774	[]
False	obselete	obsolete negative regulation of cytoplasmic transport	GO:1903650	0.000337	0.0021	-0.77	0.2	1.47377	-10.4547	CSK|0.652863183361;CDK5|0.512352503153;KEAP1|0.507926528092	3	125	109	102595	http://www.ebi.ac.uk/QuickGO/GTerm?id=GO:1903650	[]
4	4	response to acid chemical	GO:0001101	0.00034	0.00211	-0.65	0.24	1.47377	-10.4547	CDK4|0.619400786905;ATF2|4.44768538347;RXRB|0.0;COL18A1|0.0;RPTOR|0.262727301523	5	557	109	102595	http://www.ebi.ac.uk/QuickGO/GTerm?id=GO:0001101	[]
6	4,6	negative regulation of protein localization	GO:1903828	0.000342	0.00212	-1.02	0.13	1.47377	-10.4547	CSK|0.652863183361;CDK5|0.512352503153;KEAP1|0.507926528092;SIN3A|0.560705509474	4	307	109	102595	http://www.ebi.ac.uk/QuickGO/GTerm?id=GO:1903828	[]
3	3	multicellular organismal-level homeostasis	GO:0048871	0.000347	0.00215	-4.12	-0.76	1.47377	-10.4547	CCNB2|0.297787335255;HMOX1|999.0;MTHFD1|0.630268795694;ID1|0.0;CSK|0.652863183361;AMPD3|0.0;TLE3|0.620823491688	7	1222	109	102595	http://www.ebi.ac.uk/QuickGO/GTerm?id=GO:0048871	[]
8	6,7,8	mitotic G2/M transition checkpoint	GO:0044818	0.000353	0.00218	-0.81	0.19	1.47377	-10.4547	CHEK1|0.0;BABAM2|0.636605835126;DTL|0.241072745257	3	127	109	102595	http://www.ebi.ac.uk/QuickGO/GTerm?id=GO:0044818	[]
4	4	defense response	GO:0006952	0.000354	0.00218	-8.36	-1.98	1.47377	-10.4547	PIK3R2|0.0486272341923;HMOX1|999.0;ATF2|4.44768538347;UBA7|0.194154214011;CSK|0.652863183361;FASN|0.52398244837;NFKB2|0.590001371527;SPIRE1|0.364482076867;CHAF1B|0.0;RNF31|0.0;SIN3A|0.560705509474;MLST8|0.226301519546;CDC42EP4|4.54851503623;EPG5|0.0	14	4567	109	102595	http://www.ebi.ac.uk/QuickGO/GTerm?id=GO:0006952	[]
8	6,7,8	positive regulation of chromosome organization	GO:2001252	0.000354	0.00218	-0.85	0.18	1.47377	-10.4547	ERCC1|0.0;SETDB1|0.0;SIN3A|0.560705509474;PAXBP1|0.253430647071	4	310	109	102595	http://www.ebi.ac.uk/QuickGO/GTerm?id=GO:2001252	[]
4	4	cellular response to abiotic stimulus	GO:0071214	0.00036	0.00221	-1.42	0.01	1.47377	-10.4547	CHEK1|0.0;ERCC1|0.0;RPTOR|0.262727301523;MLST8|0.226301519546;BABAM2|0.636605835126	5	564	109	102595	http://www.ebi.ac.uk/QuickGO/GTerm?id=GO:0071214	[]
7	6,7	signal transduction involved in DNA integrity checkpoint	GO:0072401	0.000362	0.00221	-0.81	0.19	1.47377	-10.4547	CHEK1|0.0;BABAM2|0.636605835126;DTL|0.241072745257	3	128	109	102595	http://www.ebi.ac.uk/QuickGO/GTerm?id=GO:0072401	[]
8	6,7,8	signal transduction involved in DNA damage checkpoint	GO:0072422	0.000362	0.00221	-0.81	0.19	1.47377	-10.4547	CHEK1|0.0;BABAM2|0.636605835126;DTL|0.241072745257	3	128	109	102595	http://www.ebi.ac.uk/QuickGO/GTerm?id=GO:0072422	[]
4	4	response to radiation	GO:0009314	0.000362	0.00221	-1.3	0.05	1.47377	-10.4547	CHEK1|0.0;ERCC1|0.0;CDK5|0.512352503153;PCLAF|1.56893358625;BABAM2|0.636605835126;DTL|0.241072745257	6	874	109	102595	http://www.ebi.ac.uk/QuickGO/GTerm?id=GO:0009314	[]
5	5	response to steroid hormone	GO:0048545	0.000368	0.00224	-3.66	-0.63	1.47377	-10.4547	OGA|0.57294400884;HMOX1|999.0;CDK4|0.619400786905;RXRB|0.0;CDK7|0.61237442214;PTPRU|0.0	6	877	109	102595	http://www.ebi.ac.uk/QuickGO/GTerm?id=GO:0048545	[]
6	5,6	signal transduction involved in cell cycle checkpoint	GO:0072395	0.00037	0.00225	-0.81	0.19	1.47377	-10.4547	CHEK1|0.0;BABAM2|0.636605835126;DTL|0.241072745257	3	129	109	102595	http://www.ebi.ac.uk/QuickGO/GTerm?id=GO:0072395	[]
7	6,7	regulation of chromosome organization	GO:0033044	0.000375	0.00228	-0.85	0.18	1.47377	-10.4547	CHEK1|0.0;ERCC1|0.0;DYRK1A|0.0;SETDB1|0.0;SIN3A|0.560705509474;PAXBP1|0.253430647071	6	880	109	102595	http://www.ebi.ac.uk/QuickGO/GTerm?id=GO:0033044	[]
6	5,6	morphogenesis of an epithelium	GO:0002009	0.000379	0.0023	-1.07	0.12	1.47377	-10.4547	FZD6|0.312490562275;WDR1|0.668304026963;MTHFD1|0.630268795694;CSK|0.652863183361;DVL3|0.0;SIX4|0.0	6	882	109	102595	http://www.ebi.ac.uk/QuickGO/GTerm?id=GO:0002009	[]
6	5,6	nucleoside metabolic process	GO:0009116	0.000382	0.00231	-2.34	-0.25	1.47377	-10.4547	DCK|0.58904599773;AMPD3|0.0;PFKFB3|0.211933497533;MOCOS|0.227031504091;PANK4|0.303295964174;UCKL1|0.536362845027	6	883	109	102595	http://www.ebi.ac.uk/QuickGO/GTerm?id=GO:0009116	[]
4	4	regulation of secondary metabolic process	GO:0043455	0.000386	0.00233	-1.23	0.07	1.47377	-10.4547	RPTOR|0.262727301523;MLST8|0.226301519546	2	27	109	102595	http://www.ebi.ac.uk/QuickGO/GTerm?id=GO:0043455	[]
9	7,8,9	positive regulation of purine nucleotide catabolic process	GO:0033123	0.000386	0.00233	-1.23	0.07	1.47377	-10.4547	RPTOR|0.262727301523;MLST8|0.226301519546	2	27	109	102595	http://www.ebi.ac.uk/QuickGO/GTerm?id=GO:0033123	[]
4	4	sulfur compound metabolic process	GO:0006790	0.000386	0.00233	-2.36	-0.25	1.47377	-10.4547	MTHFD1|0.630268795694;FASN|0.52398244837;KEAP1|0.507926528092;PDZD11|1.71520567138;PDPR|0.490400460794;MTR|0.411173097461;BOLA1|4.47364371605	7	1244	109	102595	http://www.ebi.ac.uk/QuickGO/GTerm?id=GO:0006790	[]
7	7	monocarboxylic acid metabolic process	GO:0032787	0.000389	0.00234	-3.24	-0.51	1.47377	-10.4547	FASN|0.52398244837;AUH|0.0;PFKFB3|0.211933497533;PDZD11|1.71520567138;RPTOR|0.262727301523;PDPR|0.490400460794;MLST8|0.226301519546;PANK4|0.303295964174;HACL1|0.0	9	2076	109	102595	http://www.ebi.ac.uk/QuickGO/GTerm?id=GO:0032787	[]
8	8	DNA geometric change	GO:0032392	0.00039	0.00234	-1.49	0	1.47377	-10.4547	MCM7|0.508703075363;ERCC6L|0.65442398047;SMARCAD1|0.147696368681;GINS2|1.50661569702	4	318	109	102595	http://www.ebi.ac.uk/QuickGO/GTerm?id=GO:0032392	[]
6	6	cellular protein catabolic process	GO:0044257	0.000396	0.00237	-2.89	-0.41	1.47377	-10.4547	VHL|0.0;UBA7|0.194154214011;KEAP1|0.507926528092;USP10|0.667018345261;HECTD3|0.535915675722;ZER1|0.229138839685;PCNP|1.52732518023;RGP1|0.0;DTL|0.241072745257	9	2081	109	102595	http://www.ebi.ac.uk/QuickGO/GTerm?id=GO:0044257	[]
4	4	localization within membrane	GO:0051668	0.000397	0.00237	-2.26	-0.23	1.47377	-10.4547	PIK3R2|0.0486272341923;CSK|0.652863183361;CDK5|0.512352503153;EFR3A|0.0;PDZD11|1.71520567138;GBF1|0.584383135086;PIP5K1A|0.0;EPG5|0.0	8	1649	109	102595	http://www.ebi.ac.uk/QuickGO/GTerm?id=GO:0051668	[]
5	5	cellular response to oxidative stress	GO:0034599	0.000406	0.00242	-3.65	-0.63	1.47377	-10.4547	HMOX1|999.0;ATF2|4.44768538347;KEAP1|0.507926528092;SIN3A|0.560705509474;MTR|0.411173097461	5	579	109	102595	http://www.ebi.ac.uk/QuickGO/GTerm?id=GO:0034599	[]
6	5,6	regulation of lipid biosynthetic process	GO:0046890	0.000418	0.00249	-1.71	-0.07	1.47377	-10.4547	CDK4|0.619400786905;FASN|0.52398244837;RPTOR|0.262727301523;MLST8|0.226301519546	4	324	109	102595	http://www.ebi.ac.uk/QuickGO/GTerm?id=GO:0046890	[]
6	6	purine nucleobase metabolic process	GO:0006144	0.000422	0.00251	-0.43	0.3	1.47377	-10.4547	MTHFD1|0.630268795694;DCK|0.58904599773;AMPD3|0.0	3	135	109	102595	http://www.ebi.ac.uk/QuickGO/GTerm?id=GO:0006144	[]
6	6	peptidyl-amino acid modification	GO:0018193	0.000429	0.00254	-2.84	-0.39	1.47377	-10.4547	CHEK1|0.0;OGA|0.57294400884;ATF2|4.44768538347;PHKG2|0.0;CSK|0.652863183361;CDK5|0.512352503153;DYRK1A|0.0;SETDB1|0.0;RPTOR|0.262727301523;SIN3A|0.560705509474;MLST8|0.226301519546	11	3059	109	102595	http://www.ebi.ac.uk/QuickGO/GTerm?id=GO:0018193	[]
4	4	microtubule cytoskeleton organization	GO:0000226	0.000436	0.00258	-3.58	-0.61	1.47377	-10.4547	CHEK1|0.0;CCNB2|0.297787335255;TACC2|0.160255331932;CDK5|0.512352503153;SPIRE1|0.364482076867;MZT1|6.91531382747;WASHC5|0.321069587491;DYRK1A|0.0;PCLAF|1.56893358625;KIF15|0.0	10	2574	109	102595	http://www.ebi.ac.uk/QuickGO/GTerm?id=GO:0000226	[]
7	5,6,7	positive regulation of phosphorus metabolic process	GO:0010562	0.00044	0.0026	-3.02	-0.45	1.47377	-10.4547	ATF2|4.44768538347;CCND3|0.0;CSK|0.652863183361;CDK5|0.512352503153;PFKFB3|0.211933497533;STRADA|0.0;RPTOR|0.262727301523;DVL3|0.0;MLST8|0.226301519546	9	2112	109	102595	http://www.ebi.ac.uk/QuickGO/GTerm?id=GO:0010562	[]
6	6	positive regulation of phosphate metabolic process	GO:0045937	0.00044	0.0026	-3.02	-0.45	1.47377	-10.4547	ATF2|4.44768538347;CCND3|0.0;CSK|0.652863183361;CDK5|0.512352503153;PFKFB3|0.211933497533;STRADA|0.0;RPTOR|0.262727301523;DVL3|0.0;MLST8|0.226301519546	9	2112	109	102595	http://www.ebi.ac.uk/QuickGO/GTerm?id=GO:0045937	[]
9	4,5,9	blastocyst growth	GO:0001832	0.000446	0.00262	0	0.42	1.47377	-10.4547	CHEK1|0.0;SETDB1|0.0	2	29	109	102595	http://www.ebi.ac.uk/QuickGO/GTerm?id=GO:0001832	[]
9	9	protein ubiquitination	GO:0016567	0.000446	0.00262	-3.21	-0.5	1.47377	-10.4547	VHL|0.0;UBA7|0.194154214011;CDK5|0.512352503153;KEAP1|0.507926528092;HECTD3|0.535915675722;ZER1|0.229138839685;PCNP|1.52732518023;RNF31|0.0;BABAM2|0.636605835126;DTL|0.241072745257	10	2582	109	102595	http://www.ebi.ac.uk/QuickGO/GTerm?id=GO:0016567	[]
5	5	nuclear DNA replication	GO:0033260	0.00045	0.00264	0.12	0.46	1.47377	-10.4547	MCM7|0.508703075363;ORC3|0.0;GINS2|1.50661569702	3	138	109	102595	http://www.ebi.ac.uk/QuickGO/GTerm?id=GO:0033260	[]
3	3	positive regulation of multicellular organismal process	GO:0051240	0.000459	0.00269	-5.6	-1.19	1.47377	-10.4547	HMOX1|999.0;ATF2|4.44768538347;RXRB|0.0;CSK|0.652863183361;NFKB2|0.590001371527;WASHC5|0.321069587491;RPTOR|0.262727301523;DVL3|0.0;SIN3A|0.560705509474;DOCK5|0.616404274486;SIX4|0.0	11	3084	109	102595	http://www.ebi.ac.uk/QuickGO/GTerm?id=GO:0051240	[]
7	4,6,7	innate immune response	GO:0045087	0.00046	0.00269	-5.08	-1.04	1.47377	-10.4547	PIK3R2|0.0486272341923;ATF2|4.44768538347;UBA7|0.194154214011;CSK|0.652863183361;NFKB2|0.590001371527;SPIRE1|0.364482076867;SIN3A|0.560705509474;MLST8|0.226301519546;CDC42EP4|4.54851503623;EPG5|0.0	10	2592	109	102595	http://www.ebi.ac.uk/QuickGO/GTerm?id=GO:0045087	[]
7	6,7	regulation of nucleotide biosynthetic process	GO:0030808	0.000469	0.00273	-2.21	-0.21	1.47377	-10.4547	PFKFB3|0.211933497533;RPTOR|0.262727301523;PDPR|0.490400460794;MLST8|0.226301519546	4	334	109	102595	http://www.ebi.ac.uk/QuickGO/GTerm?id=GO:0030808	[]
8	7,8	regulation of purine nucleotide biosynthetic process	GO:1900371	0.000469	0.00273	-2.21	-0.21	1.47377	-10.4547	PFKFB3|0.211933497533;RPTOR|0.262727301523;PDPR|0.490400460794;MLST8|0.226301519546	4	334	109	102595	http://www.ebi.ac.uk/QuickGO/GTerm?id=GO:1900371	[]
5	5	regulation of myoblast proliferation	GO:2000291	0.000477	0.00278	-0.05	0.41	1.47377	-10.4547	ATF2|4.44768538347;PAXBP1|0.253430647071	2	30	109	102595	http://www.ebi.ac.uk/QuickGO/GTerm?id=GO:2000291	[]
10	5,6,7,8,10	positive regulation of intracellular protein transport	GO:0090316	0.00048	0.00279	-2.37	-0.26	1.47377	-10.4547	PIK3R2|0.0486272341923;CDK5|0.512352503153;RNF31|0.0;XPO4|0.171922377193	4	336	109	102595	http://www.ebi.ac.uk/QuickGO/GTerm?id=GO:0090316	[]
4	4	negative regulation of cellular component organization	GO:0051129	0.000498	0.00289	-0.9	0.16	1.47377	-10.4547	CHEK1|0.0;ERCC1|0.0;ID1|0.0;CSK|0.652863183361;CDK5|0.512352503153;DYRK1A|0.0;USP10|0.667018345261;SIN3A|0.560705509474	8	1707	109	102595	http://www.ebi.ac.uk/QuickGO/GTerm?id=GO:0051129	[]
6	6	phosphorylation	GO:0016310	0.000506	0.00293	-6.86	-1.55	1.47377	-10.4547	PIK3R2|0.0486272341923;CHEK1|0.0;CCNB2|0.297787335255;CDK4|0.619400786905;ATF2|4.44768538347;PHKG2|0.0;DCK|0.58904599773;CCND3|0.0;MCM7|0.508703075363;ID1|0.0;CSK|0.652863183361;CDK7|0.61237442214;CDK5|0.512352503153;DYRK1A|0.0;EFR3A|0.0;PFKFB3|0.211933497533;STRADA|0.0;RPTOR|0.262727301523;NEK9|0.546397316849;DVL3|0.0;PIP5K1A|0.0;MLST8|0.226301519546;PANK4|0.303295964174;UCKL1|0.536362845027	24	11056	109	102595	http://www.ebi.ac.uk/QuickGO/GTerm?id=GO:0016310	[]
4	4	replicative senescence	GO:0090399	0.00051	0.00294	0	0.42	1.47377	-10.4547	CHEK1|0.0;ERCC1|0.0	2	31	109	102595	http://www.ebi.ac.uk/QuickGO/GTerm?id=GO:0090399	[]
4	4	maintenance of cell polarity	GO:0030011	0.00051	0.00294	-0.06	0.41	1.47377	-10.4547	WDR1|0.668304026963;PDZD11|1.71520567138	2	31	109	102595	http://www.ebi.ac.uk/QuickGO/GTerm?id=GO:0030011	[]
5	5	epithelial cell differentiation	GO:0030855	0.000513	0.00295	-1.85	-0.11	1.47377	-10.4547	SIPA1L3|0.200076980829;COL18A1|0.0;ID1|0.0;FASN|0.52398244837;KEAP1|0.507926528092;RPTOR|0.262727301523;PIP5K1A|0.0	7	1305	109	102595	http://www.ebi.ac.uk/QuickGO/GTerm?id=GO:0030855	[]
7	7	regulation of G1/S transition of mitotic cell cycle	GO:2000045	0.000529	0.00304	-1	0.14	1.47377	-10.4547	CDK4|0.619400786905;CCND3|0.0;CDK7|0.61237442214;RPTOR|0.262727301523	4	345	109	102595	http://www.ebi.ac.uk/QuickGO/GTerm?id=GO:2000045	[]
6	4,6	response to hypoxia	GO:0001666	0.000533	0.00306	-2.42	-0.27	1.47377	-10.4547	HMOX1|999.0;ATF2|4.44768538347;VHL|0.0;RPTOR|0.262727301523;MLST8|0.226301519546	5	615	109	102595	http://www.ebi.ac.uk/QuickGO/GTerm?id=GO:0001666	[]
5	4,5	positive regulation of cell cycle process	GO:0090068	0.000537	0.00307	-1.66	-0.05	1.47377	-10.4547	CDK4|0.619400786905;CCND3|0.0;RPTOR|0.262727301523;SIN3A|0.560705509474;DTL|0.241072745257	5	616	109	102595	http://www.ebi.ac.uk/QuickGO/GTerm?id=GO:0090068	[]
8	8	chromatin remodeling	GO:0006338	0.000537	0.00307	-1.91	-0.13	1.47377	-10.4547	CHEK1|0.0;ATF2|4.44768538347;CHAF1B|0.0;DYRK1A|0.0;SETDB1|0.0;ERCC6L|0.65442398047;SIN3A|0.560705509474;SMARCAD1|0.147696368681	8	1727	109	102595	http://www.ebi.ac.uk/QuickGO/GTerm?id=GO:0006338	[]
False	obselete	obsolete histone acetylation	GO:0016573	0.000541	0.00309	-0.65	0.24	1.47377	-10.4547	CHEK1|0.0;OGA|0.57294400884;ATF2|4.44768538347;SIN3A|0.560705509474	4	347	109	102595	http://www.ebi.ac.uk/QuickGO/GTerm?id=GO:0016573	[]
4	4	response to oxidative stress	GO:0006979	0.000551	0.00314	-3.65	-0.63	1.47377	-10.4547	ERCC1|0.0;HMOX1|999.0;ATF2|4.44768538347;KEAP1|0.507926528092;SIN3A|0.560705509474;MTR|0.411173097461	6	947	109	102595	http://www.ebi.ac.uk/QuickGO/GTerm?id=GO:0006979	[]
5	5	response to light stimulus	GO:0009416	0.000561	0.00319	-0.2	0.37	1.47377	-10.4547	CHEK1|0.0;ERCC1|0.0;CDK5|0.512352503153;PCLAF|1.56893358625;DTL|0.241072745257	5	622	109	102595	http://www.ebi.ac.uk/QuickGO/GTerm?id=GO:0009416	[]
4	4	cell cycle DNA replication	GO:0044786	0.000563	0.0032	0.12	0.46	1.47377	-10.4547	MCM7|0.508703075363;ORC3|0.0;GINS2|1.50661569702	3	149	109	102595	http://www.ebi.ac.uk/QuickGO/GTerm?id=GO:0044786	[]
6	6	dephosphorylation	GO:0016311	0.000563	0.0032	-2.76	-0.37	1.47377	-10.4547	PFKFB3|0.211933497533;TNS3|0.477878306793;MTMR14|0.624620647546;PDPR|0.490400460794;PTPRU|0.0;INPP4A|0.520461963007;PCIF1|0.108043172744	7	1326	109	102595	http://www.ebi.ac.uk/QuickGO/GTerm?id=GO:0016311	[]
6	6	nucleus organization	GO:0006997	0.000565	0.0032	-1.49	0	1.47377	-10.4547	CHEK1|0.0;CCNB2|0.297787335255;NEK9|0.546397316849;POLR1B|0.200512992651	4	351	109	102595	http://www.ebi.ac.uk/QuickGO/GTerm?id=GO:0006997	[]
5	5	glycosyl compound metabolic process	GO:1901657	0.000569	0.00322	-2.34	-0.25	1.47377	-10.4547	DCK|0.58904599773;AMPD3|0.0;PFKFB3|0.211933497533;MOCOS|0.227031504091;PANK4|0.303295964174;UCKL1|0.536362845027	6	953	109	102595	http://www.ebi.ac.uk/QuickGO/GTerm?id=GO:1901657	[]
7	7	purine deoxyribonucleotide metabolic process	GO:0009151	0.000578	0.00326	-0.47	0.29	1.47377	-10.4547	OGA|0.57294400884;DCK|0.58904599773	2	33	109	102595	http://www.ebi.ac.uk/QuickGO/GTerm?id=GO:0009151	[]
5	4,5	meiotic spindle organization	GO:0000212	0.000578	0.00326	-1.02	0.13	1.47377	-10.4547	CCNB2|0.297787335255;WASHC5|0.321069587491	2	33	109	102595	http://www.ebi.ac.uk/QuickGO/GTerm?id=GO:0000212	[]
5	5	neurogenesis	GO:0022008	0.000595	0.00334	-2.58	-0.32	1.47377	-10.4547	WDR1|0.668304026963;TACC2|0.160255331932;ID1|0.0;CSK|0.652863183361;CDK5|0.512352503153;WASHC5|0.321069587491;STRADA|0.0;ARHGEF28|0.0;DVL3|0.0;SIN3A|0.560705509474;MTR|0.411173097461;ORC3|0.0;SIX4|0.0	13	4251	109	102595	http://www.ebi.ac.uk/QuickGO/GTerm?id=GO:0022008	[]
5	5	animal organ regeneration	GO:0031100	0.000597	0.00335	-2.79	-0.38	1.47377	-10.4547	HMOX1|999.0;CDK4|0.619400786905;PTPRU|0.0	3	152	109	102595	http://www.ebi.ac.uk/QuickGO/GTerm?id=GO:0031100	[]
4	4	negative regulation of catabolic process	GO:0009895	0.000606	0.0034	-3	-0.44	1.47377	-10.4547	HMOX1|999.0;VHL|0.0;RPTOR|0.262727301523;RGP1|0.0;MLST8|0.226301519546	5	633	109	102595	http://www.ebi.ac.uk/QuickGO/GTerm?id=GO:0009895	[]
5	5	response to decreased oxygen levels	GO:0036293	0.000611	0.00342	-2.42	-0.27	1.47377	-10.4547	HMOX1|999.0;ATF2|4.44768538347;VHL|0.0;RPTOR|0.262727301523;MLST8|0.226301519546	5	634	109	102595	http://www.ebi.ac.uk/QuickGO/GTerm?id=GO:0036293	[]
9	8,9	transcription elongation by RNA polymerase I	GO:0006362	0.000614	0.00343	-0.91	0.16	1.47377	-10.4547	CDK7|0.61237442214;POLR1B|0.200512992651	2	34	109	102595	http://www.ebi.ac.uk/QuickGO/GTerm?id=GO:0006362	[]
9	9	internal peptidyl-lysine acetylation	GO:0018393	0.000614	0.00343	-0.65	0.24	1.47377	-10.4547	CHEK1|0.0;OGA|0.57294400884;ATF2|4.44768538347;SIN3A|0.560705509474	4	359	109	102595	http://www.ebi.ac.uk/QuickGO/GTerm?id=GO:0018393	[]
7	7	DNA replication initiation	GO:0006270	0.00062	0.00345	0.12	0.46	1.47377	-10.4547	MCM7|0.508703075363;ORC3|0.0;GINS2|1.50661569702	3	154	109	102595	http://www.ebi.ac.uk/QuickGO/GTerm?id=GO:0006270	[]
5	5	regulation of DNA binding	GO:0051101	0.000631	0.00351	-2.75	-0.37	1.47377	-10.4547	HMOX1|999.0;ID1|0.0;SIN3A|0.560705509474	3	155	109	102595	http://www.ebi.ac.uk/QuickGO/GTerm?id=GO:0051101	[]
4	3,4	meiotic cell cycle process	GO:1903046	0.000637	0.00354	-1.64	-0.05	1.47377	-10.4547	CCNB2|0.297787335255;ERCC1|0.0;SPIRE1|0.364482076867;WASHC5|0.321069587491;ERCC6L|0.65442398047	5	640	109	102595	http://www.ebi.ac.uk/QuickGO/GTerm?id=GO:1903046	[]
4	4	response to osmotic stress	GO:0006970	0.000643	0.00356	-0.65	0.24	1.47377	-10.4547	ATF2|4.44768538347;RPTOR|0.262727301523;MLST8|0.226301519546	3	156	109	102595	http://www.ebi.ac.uk/QuickGO/GTerm?id=GO:0006970	[]
8	8	internal protein amino acid acetylation	GO:0006475	0.000667	0.00367	-0.65	0.24	1.47377	-10.4547	CHEK1|0.0;OGA|0.57294400884;ATF2|4.44768538347;SIN3A|0.560705509474	4	367	109	102595	http://www.ebi.ac.uk/QuickGO/GTerm?id=GO:0006475	[]
7	7	purine nucleoside bisphosphate biosynthetic process	GO:0034033	0.000667	0.00367	-1.11	0.1	1.47377	-10.4547	FASN|0.52398244837;PDPR|0.490400460794;PANK4|0.303295964174	3	158	109	102595	http://www.ebi.ac.uk/QuickGO/GTerm?id=GO:0034033	[]
8	8	ribonucleoside bisphosphate biosynthetic process	GO:0034030	0.000667	0.00367	-1.11	0.1	1.47377	-10.4547	FASN|0.52398244837;PDPR|0.490400460794;PANK4|0.303295964174	3	158	109	102595	http://www.ebi.ac.uk/QuickGO/GTerm?id=GO:0034030	[]
7	7	nucleoside bisphosphate biosynthetic process	GO:0033866	0.000667	0.00367	-1.11	0.1	1.47377	-10.4547	FASN|0.52398244837;PDPR|0.490400460794;PANK4|0.303295964174	3	158	109	102595	http://www.ebi.ac.uk/QuickGO/GTerm?id=GO:0033866	[]
4	4	lipid metabolic process	GO:0006629	0.000673	0.0037	-4.72	-0.94	1.47377	-10.4547	PIK3R2|0.0486272341923;CDK4|0.619400786905;ATF2|4.44768538347;FASN|0.52398244837;AUH|0.0;EFR3A|0.0;RPTOR|0.262727301523;MTMR14|0.624620647546;PDPR|0.490400460794;INPP4A|0.520461963007;SIN3A|0.560705509474;PIP5K1A|0.0;MLST8|0.226301519546;HACL1|0.0	14	4875	109	102595	http://www.ebi.ac.uk/QuickGO/GTerm?id=GO:0006629	[]
8	6,7,8	neural tube closure	GO:0001843	0.00068	0.00373	-0.71	0.22	1.47377	-10.4547	FZD6|0.312490562275;MTHFD1|0.630268795694;DVL3|0.0	3	159	109	102595	http://www.ebi.ac.uk/QuickGO/GTerm?id=GO:0001843	[]
8	8	phosphatidylinositol phosphate biosynthetic process	GO:0046854	0.000687	0.00376	-1.6	-0.04	1.47377	-10.4547	PIK3R2|0.0486272341923;EFR3A|0.0;INPP4A|0.520461963007;PIP5K1A|0.0	4	370	109	102595	http://www.ebi.ac.uk/QuickGO/GTerm?id=GO:0046854	[]
7	5,6,7	tube closure	GO:0060606	0.000692	0.00378	-0.71	0.22	1.47377	-10.4547	FZD6|0.312490562275;MTHFD1|0.630268795694;DVL3|0.0	3	160	109	102595	http://www.ebi.ac.uk/QuickGO/GTerm?id=GO:0060606	[]
8	6,7,8	positive regulation of chromatin organization	GO:1905269	0.000692	0.00378	-0.85	0.18	1.47377	-10.4547	SETDB1|0.0;SIN3A|0.560705509474;PAXBP1|0.253430647071	3	160	109	102595	http://www.ebi.ac.uk/QuickGO/GTerm?id=GO:1905269	[]
8	8	peptidyl-lysine acetylation	GO:0018394	0.000694	0.00378	-0.65	0.24	1.47377	-10.4547	CHEK1|0.0;OGA|0.57294400884;ATF2|4.44768538347;SIN3A|0.560705509474	4	371	109	102595	http://www.ebi.ac.uk/QuickGO/GTerm?id=GO:0018394	[]
5	5	negative regulation of protein metabolic process	GO:0051248	0.000702	0.00382	-4.04	-0.74	1.47377	-10.4547	PIK3R2|0.0486272341923;OGA|0.57294400884;CDK4|0.619400786905;CSK|0.652863183361;CDK5|0.512352503153;RPTOR|0.262727301523;RGP1|0.0;SIN3A|0.560705509474;PCIF1|0.108043172744	9	2255	109	102595	http://www.ebi.ac.uk/QuickGO/GTerm?id=GO:0051248	[]
10	8,9,10	positive regulation of transcription by RNA polymerase II	GO:0045944	0.000702	0.00382	-3.25	-0.51	1.47377	-10.4547	PIK3R2|0.0486272341923;ERCC1|0.0;ATF2|4.44768538347;RXRB|0.0;CDK7|0.61237442214;NFKB2|0.590001371527;DVL3|0.0;SIN3A|0.560705509474;SIX4|0.0;PAXBP1|0.253430647071	10	2739	109	102595	http://www.ebi.ac.uk/QuickGO/GTerm?id=GO:0045944	[]
6	6	vacuole organization	GO:0007033	0.000721	0.00391	-2.12	-0.19	1.47377	-10.4547	ATF2|4.44768538347;RAB9A|0.156841650882;WASHC5|0.321069587491;ATG2A|0.668034427444;EPG5|0.0	5	658	109	102595	http://www.ebi.ac.uk/QuickGO/GTerm?id=GO:0007033	[]
8	7,8	positive regulation of protein phosphorylation	GO:0001934	0.000723	0.00392	-2.35	-0.25	1.47377	-10.4547	ATF2|4.44768538347;CCND3|0.0;CSK|0.652863183361;CDK5|0.512352503153;STRADA|0.0;RPTOR|0.262727301523;DVL3|0.0;MLST8|0.226301519546	8	1808	109	102595	http://www.ebi.ac.uk/QuickGO/GTerm?id=GO:0001934	[]
9	8,9	termination of RNA polymerase I transcription	GO:0006363	0.000727	0.00393	-0.91	0.16	1.47377	-10.4547	CDK7|0.61237442214;POLR1B|0.200512992651	2	37	109	102595	http://www.ebi.ac.uk/QuickGO/GTerm?id=GO:0006363	[]
8	4,8	regulation of cellular response to insulin stimulus	GO:1900076	0.00073	0.00394	-1.52	-0.01	1.47377	-10.4547	PIK3R2|0.0486272341923;CDK4|0.619400786905;CCND3|0.0	3	163	109	102595	http://www.ebi.ac.uk/QuickGO/GTerm?id=GO:1900076	[]
6	5,6	actin filament organization	GO:0007015	0.000734	0.00396	-4.07	-0.75	1.47377	-10.4547	PIK3R2|0.0486272341923;WDR1|0.668304026963;ID1|0.0;SPIRE1|0.364482076867;WASHC5|0.321069587491;MLST8|0.226301519546;CDC42EP4|4.54851503623;WASHC3|2.24339660409	8	1812	109	102595	http://www.ebi.ac.uk/QuickGO/GTerm?id=GO:0007015	[]
8	6,8	regulation of protein targeting	GO:1903533	0.000751	0.00404	-1.9	-0.12	1.47377	-10.4547	PIK3R2|0.0486272341923;CDK5|0.512352503153;KEAP1|0.507926528092;RNF31|0.0	4	379	109	102595	http://www.ebi.ac.uk/QuickGO/GTerm?id=GO:1903533	[]
11	5,6,7,8,9,11	positive regulation of heterochromatin formation	GO:0031453	0.000767	0.00412	0	0.42	1.47377	-10.4547	SETDB1|0.0;SIN3A|0.560705509474	2	38	109	102595	http://www.ebi.ac.uk/QuickGO/GTerm?id=GO:0031453	[]
10	7,8,9,10	regulation of ATP metabolic process	GO:1903578	0.00077	0.00413	-1.9	-0.12	1.47377	-10.4547	PFKFB3|0.211933497533;RPTOR|0.262727301523;MLST8|0.226301519546	3	166	109	102595	http://www.ebi.ac.uk/QuickGO/GTerm?id=GO:1903578	[]
4	4	animal organ morphogenesis	GO:0009887	0.000771	0.00413	-1.56	-0.03	1.47377	-10.4547	FZD6|0.312490562275;MTHFD1|0.630268795694;ATF2|4.44768538347;COL18A1|0.0;ID1|0.0;TLE3|0.620823491688;DVL3|0.0;SIX4|0.0	8	1826	109	102595	http://www.ebi.ac.uk/QuickGO/GTerm?id=GO:0009887	[]
6	6	regulation of cell cycle G1/S phase transition	GO:1902806	0.000774	0.00414	-1	0.14	1.47377	-10.4547	CDK4|0.619400786905;CCND3|0.0;CDK7|0.61237442214;RPTOR|0.262727301523	4	382	109	102595	http://www.ebi.ac.uk/QuickGO/GTerm?id=GO:1902806	[]
5	5	negative regulation of cell cycle phase transition	GO:1901988	0.000777	0.00415	-1.67	-0.06	1.47377	-10.4547	CHEK1|0.0;CDK4|0.619400786905;ATF2|4.44768538347;BABAM2|0.636605835126;DTL|0.241072745257	5	669	109	102595	http://www.ebi.ac.uk/QuickGO/GTerm?id=GO:1901988	[]
4	4	drug metabolic process	GO:0017144	0.000793	0.00423	-2.72	-0.36	1.47377	-10.4547	MTHFD1|0.630268795694;AMPD3|0.0;PFKFB3|0.211933497533;PDZD11|1.71520567138;RPTOR|0.262727301523;MTR|0.411173097461;MLST8|0.226301519546	7	1406	109	102595	http://www.ebi.ac.uk/QuickGO/GTerm?id=GO:0017144	[]
4	4	regeneration	GO:0031099	0.000796	0.00424	-3	-0.44	1.47377	-10.4547	HMOX1|999.0;CDK4|0.619400786905;PTPRU|0.0;MTR|0.411173097461	4	385	109	102595	http://www.ebi.ac.uk/QuickGO/GTerm?id=GO:0031099	[]
7	6,7	plasma membrane bounded cell projection morphogenesis	GO:0120039	0.0008	0.00425	-0.54	0.27	1.47377	-10.4547	ID1|0.0;CDK5|0.512352503153;MYO9B|0.0;STRADA|0.0;ARHGEF28|0.0;DVL3|0.0;SIN3A|0.560705509474	7	1408	109	102595	http://www.ebi.ac.uk/QuickGO/GTerm?id=GO:0120039	[]
9	9	pyrimidine ribonucleoside monophosphate biosynthetic process	GO:0009174	0.000808	0.00429	-0.5	0.28	1.47377	-10.4547	DCK|0.58904599773;UCKL1|0.536362845027	2	39	109	102595	http://www.ebi.ac.uk/QuickGO/GTerm?id=GO:0009174	[]
7	6,7	regulation of neuron apoptotic process	GO:0043523	0.000812	0.0043	0.29	0.51	1.47377	-10.4547	HMOX1|999.0;ATF2|4.44768538347;CDK5|0.512352503153;SIX4|0.0	4	387	109	102595	http://www.ebi.ac.uk/QuickGO/GTerm?id=GO:0043523	[]
8	5,6,8	regulation of protein transport	GO:0051223	0.000813	0.0043	-3.09	-0.47	1.47377	-10.4547	PIK3R2|0.0486272341923;OGA|0.57294400884;CSK|0.652863183361;CDK5|0.512352503153;KEAP1|0.507926528092;RNF31|0.0;XPO4|0.171922377193	7	1412	109	102595	http://www.ebi.ac.uk/QuickGO/GTerm?id=GO:0051223	[]
5	5	cell projection organization	GO:0030030	0.000817	0.00431	-2.31	-0.24	1.47377	-10.4547	ID1|0.0;CDK5|0.512352503153;WASHC5|0.321069587491;MYO9B|0.0;SEPTIN6|0.0;STRADA|0.0;ARHGEF28|0.0;GBF1|0.584383135086;DVL3|0.0;SIN3A|0.560705509474;MTR|0.411173097461;PIP5K1A|0.0;CDC42EP4|4.54851503623	13	4400	109	102595	http://www.ebi.ac.uk/QuickGO/GTerm?id=GO:0030030	[]
5	5	cardiovascular system development	GO:0072358	0.00082	0.00432	0.2	0.48	1.47377	-10.4547	HMOX1|999.0;MTHFD1|0.630268795694;ATF2|4.44768538347;RXRB|0.0;COL18A1|0.0;ID1|0.0;DVL3|0.0	7	1414	109	102595	http://www.ebi.ac.uk/QuickGO/GTerm?id=GO:0072358	[]
9	7,8,9	primary neural tube formation	GO:0014020	0.000825	0.00434	-0.71	0.22	1.47377	-10.4547	FZD6|0.312490562275;MTHFD1|0.630268795694;DVL3|0.0	3	170	109	102595	http://www.ebi.ac.uk/QuickGO/GTerm?id=GO:0014020	[]
5	5	regulation of peptide transport	GO:0090087	0.000834	0.00438	-2.8	-0.38	1.47377	-10.4547	PIK3R2|0.0486272341923;OGA|0.57294400884;CSK|0.652863183361;CDK5|0.512352503153;RNF31|0.0;XPO4|0.171922377193	6	1026	109	102595	http://www.ebi.ac.uk/QuickGO/GTerm?id=GO:0090087	[]
3	3	positive regulation of immune system process	GO:0002684	0.000835	0.00438	-6.85	-1.55	1.47377	-10.4547	PIK3R2|0.0486272341923;HMOX1|999.0;ATF2|4.44768538347;CSK|0.652863183361;NFKB2|0.590001371527;RPTOR|0.262727301523;RNF31|0.0;SIN3A|0.560705509474;MLST8|0.226301519546;EPG5|0.0	10	2802	109	102595	http://www.ebi.ac.uk/QuickGO/GTerm?id=GO:0002684	[]
10	8,9,10	chromatin silencing	GO:0006342	0.000839	0.0044	0	0.42	1.47377	-10.4547	DYRK1A|0.0;SETDB1|0.0;SIN3A|0.560705509474	3	171	109	102595	http://www.ebi.ac.uk/QuickGO/GTerm?id=GO:0006342	[]
5	5	macromolecule catabolic process	GO:0009057	0.000846	0.00443	-3.61	-0.62	1.47377	-10.4547	OGA|0.57294400884;PHKG2|0.0;VHL|0.0;UBA7|0.194154214011;CDK5|0.512352503153;KEAP1|0.507926528092;USP10|0.667018345261;HECTD3|0.535915675722;ZER1|0.229138839685;PATL1|0.651388909758;PCNP|1.52732518023;RGP1|0.0;DTL|0.241072745257	13	4417	109	102595	http://www.ebi.ac.uk/QuickGO/GTerm?id=GO:0009057	[]
4	4	myoblast proliferation	GO:0051450	0.00085	0.00443	-0.05	0.41	1.47377	-10.4547	ATF2|4.44768538347;PAXBP1|0.253430647071	2	40	109	102595	http://www.ebi.ac.uk/QuickGO/GTerm?id=GO:0051450	[]
5	5	negative regulation of cell migration	GO:0030336	0.000851	0.00443	-2.75	-0.37	1.47377	-10.4547	HMOX1|999.0;PTPRU|0.0;SIN3A|0.560705509474;LRCH1|0.0	4	392	109	102595	http://www.ebi.ac.uk/QuickGO/GTerm?id=GO:0030336	[]
3	3	circadian rhythm	GO:0007623	0.000851	0.00443	-0.46	0.29	1.47377	-10.4547	CDK4|0.619400786905;ID1|0.0;DYRK1A|0.0;SIN3A|0.560705509474	4	392	109	102595	http://www.ebi.ac.uk/QuickGO/GTerm?id=GO:0007623	[]
3	3	positive regulation of response to stimulus	GO:0048584	0.000881	0.00457	-7.49	-1.73	1.47377	-10.4547	PIK3R2|0.0486272341923;HMOX1|999.0;ATF2|4.44768538347;RXRB|0.0;CSK|0.652863183361;NFKB2|0.590001371527;SPIRE1|0.364482076867;CHAF1B|0.0;RPTOR|0.262727301523;DVL3|0.0;RNF31|0.0;SIN3A|0.560705509474;MLST8|0.226301519546;EPG5|0.0;BABAM2|0.636605835126	15	5605	109	102595	http://www.ebi.ac.uk/QuickGO/GTerm?id=GO:0048584	[]
6	6	oligodendrocyte differentiation	GO:0048709	0.000882	0.00457	-0.65	0.24	1.47377	-10.4547	WDR1|0.668304026963;CSK|0.652863183361;CDK5|0.512352503153	3	174	109	102595	http://www.ebi.ac.uk/QuickGO/GTerm?id=GO:0048709	[]
5	5	cellular response to heat	GO:0034605	0.000882	0.00457	-3	-0.44	1.47377	-10.4547	HMOX1|999.0;RPTOR|0.262727301523;MLST8|0.226301519546	3	174	109	102595	http://www.ebi.ac.uk/QuickGO/GTerm?id=GO:0034605	[]
8	8	protein modification by small protein conjugation	GO:0032446	0.00089	0.00461	-3.21	-0.5	1.47377	-10.4547	VHL|0.0;UBA7|0.194154214011;CDK5|0.512352503153;KEAP1|0.507926528092;HECTD3|0.535915675722;ZER1|0.229138839685;PCNP|1.52732518023;RNF31|0.0;BABAM2|0.636605835126;DTL|0.241072745257	10	2826	109	102595	http://www.ebi.ac.uk/QuickGO/GTerm?id=GO:0032446	[]
6	6	homocysteine metabolic process	GO:0050667	0.000893	0.00461	-0.59	0.25	1.47377	-10.4547	MTHFD1|0.630268795694;MTR|0.411173097461	2	41	109	102595	http://www.ebi.ac.uk/QuickGO/GTerm?id=GO:0050667	[]
6	6	epithelial cell apoptotic process	GO:1904019	0.000897	0.00462	3.65	1.47	1.47377	-10.4547	HMOX1|999.0;ATF2|4.44768538347;COL18A1|0.0	3	175	109	102595	http://www.ebi.ac.uk/QuickGO/GTerm?id=GO:1904019	[]
6	5,6	cellular response to starvation	GO:0009267	0.000897	0.00462	-0.65	0.24	1.47377	-10.4547	ATF2|4.44768538347;CHAF1B|0.0;ATG2A|0.668034427444;RPTOR|0.262727301523;EPG5|0.0	5	691	109	102595	http://www.ebi.ac.uk/QuickGO/GTerm?id=GO:0009267	[]
3	3	establishment or maintenance of cell polarity	GO:0007163	0.000903	0.00464	-1.34	0.04	1.47377	-10.4547	SIPA1L3|0.200076980829;WDR1|0.668304026963;MYO9B|0.0;PDZD11|1.71520567138;GBF1|0.584383135086	5	692	109	102595	http://www.ebi.ac.uk/QuickGO/GTerm?id=GO:0007163	[]
4	4	amide metabolic process	GO:0043603	0.000903	0.00464	-4.12	-0.76	1.47377	-10.4547	MTHFD1|0.630268795694;CDK4|0.619400786905;FASN|0.52398244837;DYRK1A|0.0;USP10|0.667018345261;PDZD11|1.71520567138;RPTOR|0.262727301523;PDPR|0.490400460794;MIPEP|0.0;MLST8|0.226301519546;TARS2|0.0;PCIF1|0.108043172744;PANK4|0.303295964174	13	4449	109	102595	http://www.ebi.ac.uk/QuickGO/GTerm?id=GO:0043603	[]
8	4,8	negative regulation of cytokine production	GO:0001818	0.000909	0.00466	-4.5	-0.87	1.47377	-10.4547	HMOX1|999.0;UBA7|0.194154214011;CSK|0.652863183361;HOMER3|0.248383227663	4	399	109	102595	http://www.ebi.ac.uk/QuickGO/GTerm?id=GO:0001818	[]
6	5,6	negative regulation of mitotic cell cycle	GO:0045930	0.00092	0.00471	-1.67	-0.06	1.47377	-10.4547	CHEK1|0.0;CDK4|0.619400786905;ATF2|4.44768538347;BABAM2|0.636605835126;DTL|0.241072745257	5	695	109	102595	http://www.ebi.ac.uk/QuickGO/GTerm?id=GO:0045930	[]
8	5,6,7,8	inner ear morphogenesis	GO:0042472	0.000927	0.00474	0	0.42	1.47377	-10.4547	FZD6|0.312490562275;DVL3|0.0;SIX4|0.0	3	177	109	102595	http://www.ebi.ac.uk/QuickGO/GTerm?id=GO:0042472	[]
False	obselete	obsolete regulation of gene silencing	GO:0060968	0.000942	0.00481	0	0.42	1.47377	-10.4547	DYRK1A|0.0;SETDB1|0.0;SIN3A|0.560705509474	3	178	109	102595	http://www.ebi.ac.uk/QuickGO/GTerm?id=GO:0060968	[]
7	7	nucleotide biosynthetic process	GO:0009165	0.000956	0.00487	-3.71	-0.64	1.47377	-10.4547	MTHFD1|0.630268795694;DCK|0.58904599773;FASN|0.52398244837;AMPD3|0.0;PFKFB3|0.211933497533;RPTOR|0.262727301523;PDPR|0.490400460794;MLST8|0.226301519546;PANK4|0.303295964174;UCKL1|0.536362845027	10	2853	109	102595	http://www.ebi.ac.uk/QuickGO/GTerm?id=GO:0009165	[]
6	5,6	signal transduction by p53 class mediator	GO:0072331	0.00096	0.00489	-0.47	0.29	1.47377	-10.4547	CHEK1|0.0;CDK5|0.512352503153;DYRK1A|0.0;USP10|0.667018345261	4	405	109	102595	http://www.ebi.ac.uk/QuickGO/GTerm?id=GO:0072331	[]
5	5	epithelial cell development	GO:0002064	0.000969	0.00492	-0.98	0.14	1.47377	-10.4547	SIPA1L3|0.200076980829;COL18A1|0.0;ID1|0.0;FASN|0.52398244837	4	406	109	102595	http://www.ebi.ac.uk/QuickGO/GTerm?id=GO:0002064	[]
5	5	glycerolipid biosynthetic process	GO:0045017	0.000971	0.00493	-2.08	-0.18	1.47377	-10.4547	PIK3R2|0.0486272341923;FASN|0.52398244837;EFR3A|0.0;MTMR14|0.624620647546;INPP4A|0.520461963007;PIP5K1A|0.0	6	1057	109	102595	http://www.ebi.ac.uk/QuickGO/GTerm?id=GO:0045017	[]
3	3	small molecule metabolic process	GO:0044281	0.000973	0.00493	-12.4	-3.15	1.47377	-10.4547	PIK3R2|0.0486272341923;OGA|0.57294400884;HMOX1|999.0;MTHFD1|0.630268795694;PHKG2|0.0;NAT1|0.191995863086;DCK|0.58904599773;SLC6A6|0.510256406507;FASN|0.52398244837;AMPD3|0.0;AUH|0.0;KEAP1|0.507926528092;PFKFB3|0.211933497533;PDZD11|1.71520567138;RPTOR|0.262727301523;MTMR14|0.624620647546;PDPR|0.490400460794;MOCOS|0.227031504091;INPP4A|0.520461963007;SIN3A|0.560705509474;MTR|0.411173097461;PIP5K1A…	28	14450	109	102595	http://www.ebi.ac.uk/QuickGO/GTerm?id=GO:0044281	[]
9	8,9	ADP metabolic process	GO:0046031	0.000978	0.00495	-1.9	-0.12	1.47377	-10.4547	AMPD3|0.0;PFKFB3|0.211933497533;RPTOR|0.262727301523;MLST8|0.226301519546	4	407	109	102595	http://www.ebi.ac.uk/QuickGO/GTerm?id=GO:0046031	[]
6	6	Golgi to endosome transport	GO:0006895	0.000982	0.00496	-0.42	0.3	1.47377	-10.4547	MON2|0.656812640836;GBF1|0.584383135086	2	43	109	102595	http://www.ebi.ac.uk/QuickGO/GTerm?id=GO:0006895	[]
8	6,7,8	negative regulation of canonical Wnt signaling pathway	GO:0090090	0.000987	0.00498	-0.71	0.22	1.47377	-10.4547	FZD6|0.312490562275;TLE3|0.620823491688;PTPRU|0.0;DVL3|0.0	4	408	109	102595	http://www.ebi.ac.uk/QuickGO/GTerm?id=GO:0090090	[]
7	6,7	DNA damage checkpoint signaling	GO:0000077	0.000996	0.00501	-0.65	0.24	1.47377	-10.4547	CHEK1|0.0;ATF2|4.44768538347;BABAM2|0.636605835126;DTL|0.241072745257	4	409	109	102595	http://www.ebi.ac.uk/QuickGO/GTerm?id=GO:0000077	[]
5	5	regulation of protein catabolic process	GO:0042176	0.00101	0.00507	-1.73	-0.07	1.47377	-10.4547	VHL|0.0;KEAP1|0.507926528092;USP10|0.667018345261;ZER1|0.229138839685;RGP1|0.0;DTL|0.241072745257	6	1065	109	102595	http://www.ebi.ac.uk/QuickGO/GTerm?id=GO:0042176	[]
7	6,7	regulation of purine nucleotide metabolic process	GO:1900542	0.00101	0.00509	-2.21	-0.21	1.47377	-10.4547	PFKFB3|0.211933497533;RPTOR|0.262727301523;PDPR|0.490400460794;MLST8|0.226301519546	4	411	109	102595	http://www.ebi.ac.uk/QuickGO/GTerm?id=GO:1900542	[]
8	6,7,8	neural tube formation	GO:0001841	0.00102	0.00511	-0.71	0.22	1.47377	-10.4547	FZD6|0.312490562275;MTHFD1|0.630268795694;DVL3|0.0	3	183	109	102595	http://www.ebi.ac.uk/QuickGO/GTerm?id=GO:0001841	[]
8	5,8	mitotic nuclear membrane disassembly	GO:0007077	0.00103	0.00514	-0.79	0.2	1.47377	-10.4547	CCNB2|0.297787335255;NEK9|0.546397316849	2	44	109	102595	http://www.ebi.ac.uk/QuickGO/GTerm?id=GO:0007077	[]
8	8	pyrimidine ribonucleoside monophosphate metabolic process	GO:0009173	0.00103	0.00514	-0.5	0.28	1.47377	-10.4547	DCK|0.58904599773;UCKL1|0.536362845027	2	44	109	102595	http://www.ebi.ac.uk/QuickGO/GTerm?id=GO:0009173	[]
False	obselete	obsolete biological adhesion	GO:0022610	0.00104	0.00517	-2.88	-0.4	1.47377	-10.4547	PIK3R2|0.0486272341923;CCND3|0.0;COL18A1|0.0;ID1|0.0;CSK|0.652863183361;CDK5|0.512352503153;GBF1|0.584383135086;PTPRU|0.0;PIP5K1A|0.0;MLST8|0.226301519546;DOCK5|0.616404274486	11	3407	109	102595	http://www.ebi.ac.uk/QuickGO/GTerm?id=GO:0022610	[]
6	5,6	positive regulation of autophagy	GO:0010508	0.00104	0.00519	-2.82	-0.39	1.47377	-10.4547	HMOX1|999.0;CHAF1B|0.0;ATG2A|0.668034427444;RNF31|0.0	4	414	109	102595	http://www.ebi.ac.uk/QuickGO/GTerm?id=GO:0010508	[]
8	4,6,8	positive regulation of protein transport	GO:0051222	0.00104	0.00519	-2.61	-0.33	1.47377	-10.4547	PIK3R2|0.0486272341923;OGA|0.57294400884;CDK5|0.512352503153;RNF31|0.0;XPO4|0.171922377193	5	715	109	102595	http://www.ebi.ac.uk/QuickGO/GTerm?id=GO:0051222	[]
6	6	nucleoside phosphate biosynthetic process	GO:1901293	0.00105	0.00519	-3.71	-0.64	1.47377	-10.4547	MTHFD1|0.630268795694;DCK|0.58904599773;FASN|0.52398244837;AMPD3|0.0;PFKFB3|0.211933497533;RPTOR|0.262727301523;PDPR|0.490400460794;MLST8|0.226301519546;PANK4|0.303295964174;UCKL1|0.536362845027	10	2889	109	102595	http://www.ebi.ac.uk/QuickGO/GTerm?id=GO:1901293	[]
9	6,7,9	regulation of chromatin modification	GO:1903308	0.00105	0.00519	-0.85	0.18	1.47377	-10.4547	CHEK1|0.0;SIN3A|0.560705509474;PAXBP1|0.253430647071	3	185	109	102595	http://www.ebi.ac.uk/QuickGO/GTerm?id=GO:1903308	[]
7	6,7	regulation of cellular protein catabolic process	GO:1903362	0.00106	0.00519	-1.11	0.1	1.47377	-10.4547	VHL|0.0;KEAP1|0.507926528092;USP10|0.667018345261;ZER1|0.229138839685;RGP1|0.0	5	717	109	102595	http://www.ebi.ac.uk/QuickGO/GTerm?id=GO:1903362	[]
3	3	regulation of immune system process	GO:0002682	0.00106	0.00519	-6.85	-1.55	1.47377	-10.4547	PIK3R2|0.0486272341923;HMOX1|999.0;ATF2|4.44768538347;CSK|0.652863183361;NFKB2|0.590001371527;CHAF1B|0.0;RPTOR|0.262727301523;RNF31|0.0;SIN3A|0.560705509474;MLST8|0.226301519546;EPG5|0.0;LRCH1|0.0	12	3962	109	102595	http://www.ebi.ac.uk/QuickGO/GTerm?id=GO:0002682	[]
5	5	hypoglossal nucleus development	GO:0021743	0.00106	0.00519	0	0.42	1.47377	-10.4547	ATF2|4.44768538347	1	1	109	102595	http://www.ebi.ac.uk/QuickGO/GTerm?id=GO:0021743	[]
6	6	cellular response to tert-butyl hydroperoxide	GO:0072736	0.00106	0.00519	0	0.42	1.47377	-10.4547	SIN3A|0.560705509474	1	1	109	102595	http://www.ebi.ac.uk/QuickGO/GTerm?id=GO:0072736	[]
5	5	abducens nucleus development	GO:0021742	0.00106	0.00519	0	0.42	1.47377	-10.4547	ATF2|4.44768538347	1	1	109	102595	http://www.ebi.ac.uk/QuickGO/GTerm?id=GO:0021742	[]
8	8	protein localization to endoplasmic reticulum tubular network	GO:1903420	0.00106	0.00519	0	0.42	1.47377	-10.4547	GBF1|0.584383135086	1	1	109	102595	http://www.ebi.ac.uk/QuickGO/GTerm?id=GO:1903420	[]
12	8,9,12	mitochondrial threonyl-tRNA aminoacylation	GO:0070159	0.00106	0.00519	0	0.42	1.47377	-10.4547	TARS2|0.0	1	1	109	102595	http://www.ebi.ac.uk/QuickGO/GTerm?id=GO:0070159	[]
6	6	response to tert-butyl hydroperoxide	GO:0072735	0.00106	0.00519	0	0.42	1.47377	-10.4547	SIN3A|0.560705509474	1	1	109	102595	http://www.ebi.ac.uk/QuickGO/GTerm?id=GO:0072735	[]
5	5	cell-abiotic substrate adhesion	GO:0036164	0.00106	0.00519	0	0.42	1.47377	-10.4547	ID1|0.0	1	1	109	102595	http://www.ebi.ac.uk/QuickGO/GTerm?id=GO:0036164	[]
11	7,9,11	microtubule nucleation by spindle pole body	GO:0051417	0.00106	0.00519	0	0.42	1.47377	-10.4547	MZT1|6.91531382747	1	1	109	102595	http://www.ebi.ac.uk/QuickGO/GTerm?id=GO:0051417	[]
6	5,6	regulation of nucleotide metabolic process	GO:0006140	0.00107	0.00521	-2.21	-0.21	1.47377	-10.4547	PFKFB3|0.211933497533;RPTOR|0.262727301523;PDPR|0.490400460794;MLST8|0.226301519546	4	417	109	102595	http://www.ebi.ac.uk/QuickGO/GTerm?id=GO:0006140	[]
4	4	response to nutrient	GO:0007584	0.00107	0.00521	0	0.42	1.47377	-10.4547	ERCC1|0.0;HMOX1|999.0;RXRB|0.0;SETDB1|0.0	4	417	109	102595	http://www.ebi.ac.uk/QuickGO/GTerm?id=GO:0007584	[]
5	5	regulation of cell migration	GO:0030334	0.00107	0.00523	-3.75	-0.66	1.47377	-10.4547	HMOX1|999.0;COL18A1|0.0;CDK5|0.512352503153;PTPRU|0.0;SIN3A|0.560705509474;DOCK5|0.616404274486;LRCH1|0.0	7	1482	109	102595	http://www.ebi.ac.uk/QuickGO/GTerm?id=GO:0030334	[]
7	6,7	endothelial cell differentiation	GO:0045446	0.00109	0.00528	0	0.42	1.47377	-10.4547	COL18A1|0.0;ID1|0.0;FASN|0.52398244837	3	187	109	102595	http://www.ebi.ac.uk/QuickGO/GTerm?id=GO:0045446	[]
4	4	negative regulation of cell motility	GO:2000146	0.0011	0.00532	-2.75	-0.37	1.47377	-10.4547	HMOX1|999.0;PTPRU|0.0;SIN3A|0.560705509474;LRCH1|0.0	4	420	109	102595	http://www.ebi.ac.uk/QuickGO/GTerm?id=GO:2000146	[]
7	7	protein acetylation	GO:0006473	0.0011	0.00532	-0.65	0.24	1.47377	-10.4547	CHEK1|0.0;OGA|0.57294400884;ATF2|4.44768538347;SIN3A|0.560705509474	4	420	109	102595	http://www.ebi.ac.uk/QuickGO/GTerm?id=GO:0006473	[]
6	6	regulation of cell size	GO:0008361	0.00111	0.00536	-1.33	0.04	1.47377	-10.4547	CDK4|0.619400786905;CDK5|0.512352503153;RPTOR|0.262727301523;SIN3A|0.560705509474	4	421	109	102595	http://www.ebi.ac.uk/QuickGO/GTerm?id=GO:0008361	[]
False	obselete	obsolete regulation of cellular component movement	GO:0051270	0.00111	0.00536	-3.75	-0.66	1.47377	-10.4547	HMOX1|999.0;COL18A1|0.0;CDK5|0.512352503153;PTPRU|0.0;SIN3A|0.560705509474;DOCK5|0.616404274486;LRCH1|0.0	7	1490	109	102595	http://www.ebi.ac.uk/QuickGO/GTerm?id=GO:0051270	[]
10	9,10	double-strand break repair via break-induced replication	GO:0000727	0.00112	0.00542	0.12	0.46	1.47377	-10.4547	MCM7|0.508703075363;GINS2|1.50661569702	2	46	109	102595	http://www.ebi.ac.uk/QuickGO/GTerm?id=GO:0000727	[]
5	5	lipid biosynthetic process	GO:0008610	0.00113	0.00544	-3.52	-0.59	1.47377	-10.4547	PIK3R2|0.0486272341923;CDK4|0.619400786905;FASN|0.52398244837;EFR3A|0.0;RPTOR|0.262727301523;MTMR14|0.624620647546;INPP4A|0.520461963007;PIP5K1A|0.0;MLST8|0.226301519546	9	2414	109	102595	http://www.ebi.ac.uk/QuickGO/GTerm?id=GO:0008610	[]
7	7	phosphatidylinositol biosynthetic process	GO:0006661	0.00114	0.00547	-1.8	-0.1	1.47377	-10.4547	PIK3R2|0.0486272341923;EFR3A|0.0;MTMR14|0.624620647546;INPP4A|0.520461963007;PIP5K1A|0.0	5	729	109	102595	http://www.ebi.ac.uk/QuickGO/GTerm?id=GO:0006661	[]
4	4	tissue morphogenesis	GO:0048729	0.00114	0.00548	-1.07	0.12	1.47377	-10.4547	FZD6|0.312490562275;WDR1|0.668304026963;MTHFD1|0.630268795694;CSK|0.652863183361;DVL3|0.0;SIX4|0.0	6	1091	109	102595	http://www.ebi.ac.uk/QuickGO/GTerm?id=GO:0048729	[]
10	8,9,10	negative regulation of transcription by RNA polymerase II	GO:0000122	0.00116	0.00557	-1.72	-0.07	1.47377	-10.4547	ATF2|4.44768538347;CCND3|0.0;VHL|0.0;ID1|0.0;NFKB2|0.590001371527;SETDB1|0.0;SIN3A|0.560705509474;PAXBP1|0.253430647071	8	1947	109	102595	http://www.ebi.ac.uk/QuickGO/GTerm?id=GO:0000122	[]
False	obselete	obsolete regulation of multi-organism process	GO:0043900	0.00116	0.00558	-0.46	0.29	1.47377	-10.4547	CDK7|0.61237442214;CHAF1B|0.0;SETDB1|0.0;RNF31|0.0;SIN3A|0.560705509474	5	733	109	102595	http://www.ebi.ac.uk/QuickGO/GTerm?id=GO:0043900	[]
4	4	establishment of tissue polarity	GO:0007164	0.00117	0.00559	-0.68	0.23	1.47377	-10.4547	FZD6|0.312490562275;WDR1|0.668304026963;DVL3|0.0	3	192	109	102595	http://www.ebi.ac.uk/QuickGO/GTerm?id=GO:0007164	[]
8	5,7,8	establishment of planar polarity	GO:0001736	0.00117	0.00559	-0.68	0.23	1.47377	-10.4547	FZD6|0.312490562275;WDR1|0.668304026963;DVL3|0.0	3	192	109	102595	http://www.ebi.ac.uk/QuickGO/GTerm?id=GO:0001736	[]
8	6,8	establishment of protein localization to plasma membrane	GO:0090002	0.00117	0.00559	0	0.42	1.47377	-10.4547	CSK|0.652863183361;EFR3A|0.0;PIP5K1A|0.0	3	192	109	102595	http://www.ebi.ac.uk/QuickGO/GTerm?id=GO:0090002	[]
False	obselete	obsolete negative regulation of cellular component movement	GO:0051271	0.00118	0.00561	-2.75	-0.37	1.47377	-10.4547	HMOX1|999.0;PTPRU|0.0;SIN3A|0.560705509474;LRCH1|0.0	4	428	109	102595	http://www.ebi.ac.uk/QuickGO/GTerm?id=GO:0051271	[]
8	8	purine ribonucleoside diphosphate metabolic process	GO:0009179	0.0012	0.00569	-1.9	-0.12	1.47377	-10.4547	AMPD3|0.0;PFKFB3|0.211933497533;RPTOR|0.262727301523;MLST8|0.226301519546	4	430	109	102595	http://www.ebi.ac.uk/QuickGO/GTerm?id=GO:0009179	[]
7	7	purine nucleoside diphosphate metabolic process	GO:0009135	0.0012	0.00569	-1.9	-0.12	1.47377	-10.4547	AMPD3|0.0;PFKFB3|0.211933497533;RPTOR|0.262727301523;MLST8|0.226301519546	4	430	109	102595	http://www.ebi.ac.uk/QuickGO/GTerm?id=GO:0009135	[]
7	6,7	DNA integrity checkpoint signaling	GO:0031570	0.00121	0.00573	-0.65	0.24	1.47377	-10.4547	CHEK1|0.0;ATF2|4.44768538347;BABAM2|0.636605835126;DTL|0.241072745257	4	431	109	102595	http://www.ebi.ac.uk/QuickGO/GTerm?id=GO:0031570	[]
9	6,7,9	regulation of heterochromatin organization	GO:0120261	0.00122	0.00579	0	0.42	1.47377	-10.4547	DYRK1A|0.0;SETDB1|0.0	2	48	109	102595	http://www.ebi.ac.uk/QuickGO/GTerm?id=GO:0120261	[]
8	7,8	regulation of protein localization to plasma membrane	GO:1903076	0.00122	0.00579	-1.79	-0.09	1.47377	-10.4547	PIK3R2|0.0486272341923;CSK|0.652863183361;CDK5|0.512352503153	3	195	109	102595	http://www.ebi.ac.uk/QuickGO/GTerm?id=GO:1903076	[]
7	5,7	regulation of establishment of protein localization	GO:0070201	0.00125	0.00591	-3.09	-0.47	1.47377	-10.4547	PIK3R2|0.0486272341923;OGA|0.57294400884;CSK|0.652863183361;CDK5|0.512352503153;KEAP1|0.507926528092;RNF31|0.0;XPO4|0.171922377193	7	1522	109	102595	http://www.ebi.ac.uk/QuickGO/GTerm?id=GO:0070201	[]
11	8,9,11	regulation of DNA methylation-dependent heterochromatin formation	GO:0090308	0.00127	0.00599	0	0.42	1.47377	-10.4547	DYRK1A|0.0;SETDB1|0.0	2	49	109	102595	http://www.ebi.ac.uk/QuickGO/GTerm?id=GO:0090308	[]
9	8,9	transcription initiation at RNA polymerase I promoter	GO:0006361	0.00127	0.00599	-0.91	0.16	1.47377	-10.4547	CDK7|0.61237442214;POLR1B|0.200512992651	2	49	109	102595	http://www.ebi.ac.uk/QuickGO/GTerm?id=GO:0006361	[]
7	7	nuclear membrane disassembly	GO:0051081	0.00127	0.00599	-0.79	0.2	1.47377	-10.4547	CCNB2|0.297787335255;NEK9|0.546397316849	2	49	109	102595	http://www.ebi.ac.uk/QuickGO/GTerm?id=GO:0051081	[]
4	4	positive regulation of cell adhesion	GO:0045785	0.0013	0.00608	-2.35	-0.25	1.47377	-10.4547	PIK3R2|0.0486272341923;CSK|0.652863183361;PTPRU|0.0;MLST8|0.226301519546;DOCK5|0.616404274486	5	751	109	102595	http://www.ebi.ac.uk/QuickGO/GTerm?id=GO:0045785	[]
9	8,9	heterochromatin formation	GO:0031507	0.00132	0.00615	0	0.42	1.47377	-10.4547	DYRK1A|0.0;SETDB1|0.0;SIN3A|0.560705509474	3	200	109	102595	http://www.ebi.ac.uk/QuickGO/GTerm?id=GO:0031507	[]
4	4	cellular metabolic compound salvage	GO:0043094	0.00132	0.00615	-0.5	0.28	1.47377	-10.4547	DCK|0.58904599773;AMPD3|0.0;UCKL1|0.536362845027	3	200	109	102595	http://www.ebi.ac.uk/QuickGO/GTerm?id=GO:0043094	[]
8	6,7,8	positive regulation of nucleotide biosynthetic process	GO:0030810	0.00132	0.00615	-1.9	-0.12	1.47377	-10.4547	PFKFB3|0.211933497533;RPTOR|0.262727301523;MLST8|0.226301519546	3	200	109	102595	http://www.ebi.ac.uk/QuickGO/GTerm?id=GO:0030810	[]
9	7,8,9	positive regulation of purine nucleotide biosynthetic process	GO:1900373	0.00132	0.00615	-1.9	-0.12	1.47377	-10.4547	PFKFB3|0.211933497533;RPTOR|0.262727301523;MLST8|0.226301519546	3	200	109	102595	http://www.ebi.ac.uk/QuickGO/GTerm?id=GO:1900373	[]
6	6	membrane disassembly	GO:0030397	0.00133	0.00618	-0.79	0.2	1.47377	-10.4547	CCNB2|0.297787335255;NEK9|0.546397316849	2	50	109	102595	http://www.ebi.ac.uk/QuickGO/GTerm?id=GO:0030397	[]
7	7	negative regulation of G2/M transition of mitotic cell cycle	GO:0010972	0.00133	0.00622	-0.81	0.19	1.47377	-10.4547	CHEK1|0.0;BABAM2|0.636605835126;DTL|0.241072745257	3	201	109	102595	http://www.ebi.ac.uk/QuickGO/GTerm?id=GO:0010972	[]
7	6,7	ribonucleoside metabolic process	GO:0009119	0.00134	0.00624	-2.11	-0.18	1.47377	-10.4547	AMPD3|0.0;PFKFB3|0.211933497533;MOCOS|0.227031504091;PANK4|0.303295964174;UCKL1|0.536362845027	5	757	109	102595	http://www.ebi.ac.uk/QuickGO/GTerm?id=GO:0009119	[]
4	4	regulation of protein stability	GO:0031647	0.00135	0.00625	0	0.42	1.47377	-10.4547	VHL|0.0;ID1|0.0;CDK7|0.61237442214;DVL3|0.0	4	444	109	102595	http://www.ebi.ac.uk/QuickGO/GTerm?id=GO:0031647	[]
5	4,5	immune response-regulating signaling pathway	GO:0002764	0.00135	0.00627	-3.02	-0.45	1.47377	-10.4547	PIK3R2|0.0486272341923;ATF2|4.44768538347;CSK|0.652863183361;NFKB2|0.590001371527;RNF31|0.0;MLST8|0.226301519546;EPG5|0.0	7	1543	109	102595	http://www.ebi.ac.uk/QuickGO/GTerm?id=GO:0002764	[]
7	5,6,7	regulation of morphogenesis of an epithelium	GO:1905330	0.00135	0.00627	0	0.42	1.47377	-10.4547	FZD6|0.312490562275;DVL3|0.0;SIX4|0.0	3	202	109	102595	http://www.ebi.ac.uk/QuickGO/GTerm?id=GO:1905330	[]
4	4	small molecule biosynthetic process	GO:0044283	0.00136	0.00627	-3.27	-0.52	1.47377	-10.4547	MTHFD1|0.630268795694;DCK|0.58904599773;FASN|0.52398244837;AMPD3|0.0;PFKFB3|0.211933497533;RPTOR|0.262727301523;MTR|0.411173097461;MLST8|0.226301519546;UCKL1|0.536362845027	9	2479	109	102595	http://www.ebi.ac.uk/QuickGO/GTerm?id=GO:0044283	[]
4	4	spindle organization	GO:0007051	0.00136	0.00627	-2.65	-0.34	1.47377	-10.4547	CCNB2|0.297787335255;TACC2|0.160255331932;MZT1|6.91531382747;WASHC5|0.321069587491;KIF15|0.0	5	759	109	102595	http://www.ebi.ac.uk/QuickGO/GTerm?id=GO:0007051	[]
7	7	ribonucleoside diphosphate metabolic process	GO:0009185	0.00137	0.00631	-1.9	-0.12	1.47377	-10.4547	AMPD3|0.0;PFKFB3|0.211933497533;RPTOR|0.262727301523;MLST8|0.226301519546	4	446	109	102595	http://www.ebi.ac.uk/QuickGO/GTerm?id=GO:0009185	[]
5	5	negative regulation of binding	GO:0051100	0.00137	0.00633	-2.75	-0.37	1.47377	-10.4547	HMOX1|999.0;ID1|0.0;SIN3A|0.560705509474	3	203	109	102595	http://www.ebi.ac.uk/QuickGO/GTerm?id=GO:0051100	[]
7	6,7	positive regulation of epithelial cell apoptotic process	GO:1904037	0.00138	0.00633	0	0.42	1.47377	-10.4547	HMOX1|999.0;COL18A1|0.0	2	51	109	102595	http://www.ebi.ac.uk/QuickGO/GTerm?id=GO:1904037	[]
4	4	response to immobilization stress	GO:0035902	0.00138	0.00633	0	0.42	1.47377	-10.4547	ERCC1|0.0;KEAP1|0.507926528092	2	51	109	102595	http://www.ebi.ac.uk/QuickGO/GTerm?id=GO:0035902	[]
8	5,8	mitotic nuclear division	GO:0140014	0.0014	0.00641	-0.31	0.33	1.47377	-10.4547	CHEK1|0.0;CCNB2|0.297787335255;CCND3|0.0;MZT1|6.91531382747;KIF15|0.0	5	764	109	102595	http://www.ebi.ac.uk/QuickGO/GTerm?id=GO:0140014	[]
False	obselete	obsolete cellular carbohydrate metabolic process	GO:0044262	0.0014	0.00644	-2.14	-0.19	1.47377	-10.4547	OGA|0.57294400884;PHKG2|0.0;PFKFB3|0.211933497533;RPTOR|0.262727301523;MLST8|0.226301519546	5	765	109	102595	http://www.ebi.ac.uk/QuickGO/GTerm?id=GO:0044262	[]
5	5	cellular response to growth factor stimulus	GO:0071363	0.00142	0.0065	-3.15	-0.48	1.47377	-10.4547	PIK3R2|0.0486272341923;ATF2|4.44768538347;MCM7|0.508703075363;ID1|0.0;SHCBP1|0.0;SIN3A|0.560705509474;MLST8|0.226301519546	7	1556	109	102595	http://www.ebi.ac.uk/QuickGO/GTerm?id=GO:0071363	[]
4	4	negative regulation of cold-induced thermogenesis	GO:0120163	0.00143	0.00655	0	0.42	1.47377	-10.4547	ID1|0.0;TLE3|0.620823491688	2	52	109	102595	http://www.ebi.ac.uk/QuickGO/GTerm?id=GO:0120163	[]
5	5	protein localization to membrane	GO:0072657	0.00144	0.00657	-2.26	-0.23	1.47377	-10.4547	PIK3R2|0.0486272341923;OGA|0.57294400884;CSK|0.652863183361;CDK5|0.512352503153;EFR3A|0.0;PDZD11|1.71520567138;PIP5K1A|0.0	7	1560	109	102595	http://www.ebi.ac.uk/QuickGO/GTerm?id=GO:0072657	[]
9	7,8,9	proteasome-mediated ubiquitin-dependent protein catabolic process	GO:0043161	0.00145	0.00661	-2.18	-0.2	1.47377	-10.4547	VHL|0.0;KEAP1|0.507926528092;USP10|0.667018345261;HECTD3|0.535915675722;ZER1|0.229138839685;PCNP|1.52732518023;DTL|0.241072745257	7	1562	109	102595	http://www.ebi.ac.uk/QuickGO/GTerm?id=GO:0043161	[]
4	4	response to starvation	GO:0042594	0.00145	0.00661	-0.65	0.24	1.47377	-10.4547	ATF2|4.44768538347;CHAF1B|0.0;ATG2A|0.668034427444;RPTOR|0.262727301523;EPG5|0.0	5	771	109	102595	http://www.ebi.ac.uk/QuickGO/GTerm?id=GO:0042594	[]
False	obselete	obsolete cell-type specific apoptotic process	GO:0097285	0.00148	0.00674	-2.71	-0.36	1.47377	-10.4547	HMOX1|999.0;COL18A1|0.0;CDK5|0.512352503153;SIX4|0.0	4	456	109	102595	http://www.ebi.ac.uk/QuickGO/GTerm?id=GO:0097285	[]
3	3	meiotic cell cycle	GO:0051321	0.00149	0.00675	-1.64	-0.05	1.47377	-10.4547	CCNB2|0.297787335255;ERCC1|0.0;SPIRE1|0.364482076867;WASHC5|0.321069587491;ERCC6L|0.65442398047	5	775	109	102595	http://www.ebi.ac.uk/QuickGO/GTerm?id=GO:0051321	[]
7	7	purine nucleotide biosynthetic process	GO:0006164	0.00149	0.00676	-3.44	-0.57	1.47377	-10.4547	MTHFD1|0.630268795694;DCK|0.58904599773;FASN|0.52398244837;AMPD3|0.0;PFKFB3|0.211933497533;RPTOR|0.262727301523;PDPR|0.490400460794;MLST8|0.226301519546;PANK4|0.303295964174	9	2514	109	102595	http://www.ebi.ac.uk/QuickGO/GTerm?id=GO:0006164	[]
5	5	gland development	GO:0048732	0.0015	0.0068	-2.84	-0.39	1.47377	-10.4547	CCNB2|0.297787335255;HMOX1|999.0;ATF2|4.44768538347;FASN|0.52398244837;SIX4|0.0	5	777	109	102595	http://www.ebi.ac.uk/QuickGO/GTerm?id=GO:0048732	[]
5	5	spindle assembly	GO:0051225	0.00151	0.0068	-0.84	0.18	1.47377	-10.4547	CCNB2|0.297787335255;MZT1|6.91531382747;WASHC5|0.321069587491;KIF15|0.0	4	458	109	102595	http://www.ebi.ac.uk/QuickGO/GTerm?id=GO:0051225	[]
9	5,6,7,8,9	regulation of mitotic nuclear division	GO:0007088	0.00151	0.0068	0	0.42	1.47377	-10.4547	CHEK1|0.0;CCNB2|0.297787335255;CCND3|0.0;KIF15|0.0	4	458	109	102595	http://www.ebi.ac.uk/QuickGO/GTerm?id=GO:0007088	[]
5	4,5	negative regulation of cell population proliferation	GO:0008285	0.00156	0.00705	0.19	0.48	1.47377	-10.4547	HMOX1|999.0;ATF2|4.44768538347;COL18A1|0.0;VHL|0.0;CSK|0.652863183361;PTPRU|0.0	6	1161	109	102595	http://www.ebi.ac.uk/QuickGO/GTerm?id=GO:0008285	[]
4	4	regulation of cell motility	GO:2000145	0.00157	0.00707	-3.75	-0.66	1.47377	-10.4547	HMOX1|999.0;COL18A1|0.0;CDK5|0.512352503153;PTPRU|0.0;SIN3A|0.560705509474;DOCK5|0.616404274486;LRCH1|0.0	7	1584	109	102595	http://www.ebi.ac.uk/QuickGO/GTerm?id=GO:2000145	[]
7	6,7	TORC1 signaling	GO:0038202	0.00158	0.00708	-1.23	0.07	1.47377	-10.4547	VHL|0.0;RPTOR|0.262727301523;MLST8|0.226301519546	3	213	109	102595	http://www.ebi.ac.uk/QuickGO/GTerm?id=GO:0038202	[]
5	5	regulation of amide metabolic process	GO:0034248	0.00159	0.00714	-2.71	-0.36	1.47377	-10.4547	CDK4|0.619400786905;RPTOR|0.262727301523;PDPR|0.490400460794;MLST8|0.226301519546;TARS2|0.0;PCIF1|0.108043172744	6	1165	109	102595	http://www.ebi.ac.uk/QuickGO/GTerm?id=GO:0034248	[]
6	6	endothelium development	GO:0003158	0.0016	0.00716	0	0.42	1.47377	-10.4547	COL18A1|0.0;ID1|0.0;FASN|0.52398244837	3	214	109	102595	http://www.ebi.ac.uk/QuickGO/GTerm?id=GO:0003158	[]
8	4,5,8	meiotic nuclear division	GO:0140013	0.0016	0.00719	-0.93	0.16	1.47377	-10.4547	CCNB2|0.297787335255;SPIRE1|0.364482076867;WASHC5|0.321069587491;ERCC6L|0.65442398047	4	466	109	102595	http://www.ebi.ac.uk/QuickGO/GTerm?id=GO:0140013	[]
6	6	neuron apoptotic process	GO:0051402	0.00162	0.00723	0.29	0.51	1.47377	-10.4547	HMOX1|999.0;ATF2|4.44768538347;CDK5|0.512352503153;SIX4|0.0	4	467	109	102595	http://www.ebi.ac.uk/QuickGO/GTerm?id=GO:0051402	[]
7	6,7	negative regulation of cell cycle G2/M phase transition	GO:1902750	0.00162	0.00723	-0.81	0.19	1.47377	-10.4547	CHEK1|0.0;BABAM2|0.636605835126;DTL|0.241072745257	3	215	109	102595	http://www.ebi.ac.uk/QuickGO/GTerm?id=GO:1902750	[]
False	obselete	obsolete regulation of neuron death	GO:1901214	0.00164	0.00733	0.29	0.51	1.47377	-10.4547	HMOX1|999.0;ATF2|4.44768538347;CDK5|0.512352503153;SIX4|0.0	4	469	109	102595	http://www.ebi.ac.uk/QuickGO/GTerm?id=GO:1901214	[]
4	4	response to growth factor	GO:0070848	0.00165	0.00735	-3.15	-0.48	1.47377	-10.4547	PIK3R2|0.0486272341923;ATF2|4.44768538347;MCM7|0.508703075363;ID1|0.0;SHCBP1|0.0;SIN3A|0.560705509474;MLST8|0.226301519546	7	1598	109	102595	http://www.ebi.ac.uk/QuickGO/GTerm?id=GO:0070848	[]
8	7,8	nucleotide catabolic process	GO:0009166	0.00166	0.00737	-1.9	-0.12	1.47377	-10.4547	AMPD3|0.0;PFKFB3|0.211933497533;RPTOR|0.262727301523;MLST8|0.226301519546	4	470	109	102595	http://www.ebi.ac.uk/QuickGO/GTerm?id=GO:0009166	[]
6	6	plasma membrane organization	GO:0007009	0.00167	0.00742	-0.23	0.36	1.47377	-10.4547	CSK|0.652863183361;CDK5|0.512352503153;EFR3A|0.0;PDZD11|1.71520567138;PIP5K1A|0.0	5	796	109	102595	http://www.ebi.ac.uk/QuickGO/GTerm?id=GO:0007009	[]
7	7	protein modification by small protein conjugation or removal	GO:0070647	0.00171	0.00758	-3.38	-0.55	1.47377	-10.4547	VHL|0.0;UBA7|0.194154214011;CDK5|0.512352503153;KEAP1|0.507926528092;USP10|0.667018345261;HECTD3|0.535915675722;ZER1|0.229138839685;PCNP|1.52732518023;RNF31|0.0;BABAM2|0.636605835126;DTL|0.241072745257	11	3629	109	102595	http://www.ebi.ac.uk/QuickGO/GTerm?id=GO:0070647	[]
8	8	pyrimidine nucleoside monophosphate biosynthetic process	GO:0009130	0.00172	0.00761	-0.5	0.28	1.47377	-10.4547	DCK|0.58904599773;UCKL1|0.536362845027	2	57	109	102595	http://www.ebi.ac.uk/QuickGO/GTerm?id=GO:0009130	[]
10	7,8,10	regulation of protein export from nucleus	GO:0046825	0.00172	0.00761	-1.06	0.12	1.47377	-10.4547	CDK5|0.512352503153;XPO4|0.171922377193	2	57	109	102595	http://www.ebi.ac.uk/QuickGO/GTerm?id=GO:0046825	[]
5	5	cellular response to xenobiotic stimulus	GO:0071466	0.00173	0.00766	-1.4	0.02	1.47377	-10.4547	CHEK1|0.0;NAT1|0.191995863086;MCM7|0.508703075363;MTR|0.411173097461	4	476	109	102595	http://www.ebi.ac.uk/QuickGO/GTerm?id=GO:0071466	[]
7	6,7	ear morphogenesis	GO:0042471	0.00177	0.00782	0	0.42	1.47377	-10.4547	FZD6|0.312490562275;DVL3|0.0;SIX4|0.0	3	222	109	102595	http://www.ebi.ac.uk/QuickGO/GTerm?id=GO:0042471	[]
10	9,10	DNA unwinding involved in DNA replication	GO:0006268	0.00178	0.00782	0.12	0.46	1.47377	-10.4547	MCM7|0.508703075363;GINS2|1.50661569702	2	58	109	102595	http://www.ebi.ac.uk/QuickGO/GTerm?id=GO:0006268	[]
5	5	nucleoside salvage	GO:0043174	0.00178	0.00782	-0.5	0.28	1.47377	-10.4547	DCK|0.58904599773;UCKL1|0.536362845027	2	58	109	102595	http://www.ebi.ac.uk/QuickGO/GTerm?id=GO:0043174	[]
6	4,6	negative regulation of leukocyte migration	GO:0002686	0.00178	0.00782	0	0.42	1.47377	-10.4547	HMOX1|999.0;LRCH1|0.0	2	58	109	102595	http://www.ebi.ac.uk/QuickGO/GTerm?id=GO:0002686	[]
6	5,6	positive regulation of apoptotic process	GO:0043065	0.00179	0.00787	-3.65	-0.63	1.47377	-10.4547	HMOX1|999.0;CDK4|0.619400786905;ATF2|4.44768538347;COL18A1|0.0;CDK5|0.512352503153;KEAP1|0.507926528092	6	1193	109	102595	http://www.ebi.ac.uk/QuickGO/GTerm?id=GO:0043065	[]
7	6,7	regulation of protein localization to cell periphery	GO:1904375	0.00179	0.00787	-1.79	-0.09	1.47377	-10.4547	PIK3R2|0.0486272341923;CSK|0.652863183361;CDK5|0.512352503153	3	223	109	102595	http://www.ebi.ac.uk/QuickGO/GTerm?id=GO:1904375	[]
9	9	mRNA transcription by RNA polymerase II	GO:0042789	0.00184	0.00804	0	0.42	1.47377	-10.4547	ATF2|4.44768538347;RXRB|0.0	2	59	109	102595	http://www.ebi.ac.uk/QuickGO/GTerm?id=GO:0042789	[]
7	6,7	regulation of signal transduction by p53 class mediator	GO:1901796	0.00184	0.00804	0	0.42	1.47377	-10.4547	CHEK1|0.0;CDK5|0.512352503153;DYRK1A|0.0	3	225	109	102595	http://www.ebi.ac.uk/QuickGO/GTerm?id=GO:1901796	[]
5	5	response to ammonium ion	GO:0060359	0.00184	0.00804	-0.54	0.27	1.47377	-10.4547	ID1|0.0;CDK5|0.512352503153;SIN3A|0.560705509474	3	225	109	102595	http://www.ebi.ac.uk/QuickGO/GTerm?id=GO:0060359	[]
7	6,7	nucleoside phosphate catabolic process	GO:1901292	0.00186	0.0081	-1.9	-0.12	1.47377	-10.4547	AMPD3|0.0;PFKFB3|0.211933497533;RPTOR|0.262727301523;MLST8|0.226301519546	4	485	109	102595	http://www.ebi.ac.uk/QuickGO/GTerm?id=GO:1901292	[]
6	5,6	positive regulation of protein catabolic process	GO:0045732	0.00188	0.00821	-1.55	-0.02	1.47377	-10.4547	VHL|0.0;KEAP1|0.507926528092;ZER1|0.229138839685;DTL|0.241072745257	4	487	109	102595	http://www.ebi.ac.uk/QuickGO/GTerm?id=GO:0045732	[]
6	6	purine-containing compound biosynthetic process	GO:0072522	0.00189	0.00824	-3.44	-0.57	1.47377	-10.4547	MTHFD1|0.630268795694;DCK|0.58904599773;FASN|0.52398244837;AMPD3|0.0;PFKFB3|0.211933497533;RPTOR|0.262727301523;PDPR|0.490400460794;MLST8|0.226301519546;PANK4|0.303295964174	9	2604	109	102595	http://www.ebi.ac.uk/QuickGO/GTerm?id=GO:0072522	[]
4	4	low-density lipoprotein particle clearance	GO:0034383	0.0019	0.00825	-2.81	-0.39	1.47377	-10.4547	HMOX1|999.0;CSK|0.652863183361	2	60	109	102595	http://www.ebi.ac.uk/QuickGO/GTerm?id=GO:0034383	[]
7	7	positive regulation of G1/S transition of mitotic cell cycle	GO:1900087	0.0019	0.00825	0	0.42	1.47377	-10.4547	CCND3|0.0;RPTOR|0.262727301523	2	60	109	102595	http://www.ebi.ac.uk/QuickGO/GTerm?id=GO:1900087	[]
6	5,6	negative regulation of intracellular signal transduction	GO:1902532	0.00191	0.0083	-2.28	-0.23	1.47377	-10.4547	PIK3R2|0.0486272341923;VHL|0.0;CSK|0.652863183361;DYRK1A|0.0;USP10|0.667018345261;HOMER3|0.248383227663	6	1209	109	102595	http://www.ebi.ac.uk/QuickGO/GTerm?id=GO:1902532	[]
4	4	regulation of binding	GO:0051098	0.00193	0.00834	-3	-0.44	1.47377	-10.4547	HMOX1|999.0;ID1|0.0;CDK5|0.512352503153;SIN3A|0.560705509474	4	490	109	102595	http://www.ebi.ac.uk/QuickGO/GTerm?id=GO:0051098	[]
7	7	cortical cytoskeleton organization	GO:0030865	0.00194	0.00837	-1.14	0.1	1.47377	-10.4547	WDR1|0.668304026963;CDK5|0.512352503153;EPB41L1|0.213903308879	3	229	109	102595	http://www.ebi.ac.uk/QuickGO/GTerm?id=GO:0030865	[]
6	5,6	embryonic organ morphogenesis	GO:0048562	0.00194	0.00838	-0.71	0.22	1.47377	-10.4547	FZD6|0.312490562275;MTHFD1|0.630268795694;DVL3|0.0;SIX4|0.0	4	491	109	102595	http://www.ebi.ac.uk/QuickGO/GTerm?id=GO:0048562	[]
5	4,5	positive regulation of programmed cell death	GO:0043068	0.00199	0.00857	-3.65	-0.63	1.47377	-10.4547	HMOX1|999.0;CDK4|0.619400786905;ATF2|4.44768538347;COL18A1|0.0;CDK5|0.512352503153;KEAP1|0.507926528092	6	1218	109	102595	http://www.ebi.ac.uk/QuickGO/GTerm?id=GO:0043068	[]
7	6,7	positive regulation of purine nucleotide metabolic process	GO:1900544	0.00201	0.00865	-1.9	-0.12	1.47377	-10.4547	PFKFB3|0.211933497533;RPTOR|0.262727301523;MLST8|0.226301519546	3	232	109	102595	http://www.ebi.ac.uk/QuickGO/GTerm?id=GO:1900544	[]
8	7,8	regulation of purine nucleotide catabolic process	GO:0033121	0.00203	0.00871	-1.23	0.07	1.47377	-10.4547	RPTOR|0.262727301523;MLST8|0.226301519546	2	62	109	102595	http://www.ebi.ac.uk/QuickGO/GTerm?id=GO:0033121	[]
9	6,9	positive regulation of glucose import	GO:0046326	0.00203	0.00871	-1.56	-0.02	1.47377	-10.4547	PIK3R2|0.0486272341923;OGA|0.57294400884	2	62	109	102595	http://www.ebi.ac.uk/QuickGO/GTerm?id=GO:0046326	[]
7	5,6,7	positive regulation of nucleotide metabolic process	GO:0045981	0.00203	0.00871	-1.9	-0.12	1.47377	-10.4547	PFKFB3|0.211933497533;RPTOR|0.262727301523;MLST8|0.226301519546	3	233	109	102595	http://www.ebi.ac.uk/QuickGO/GTerm?id=GO:0045981	[]
7	6,7	morphogenesis of a polarized epithelium	GO:0001738	0.00203	0.00871	-0.68	0.23	1.47377	-10.4547	FZD6|0.312490562275;WDR1|0.668304026963;DVL3|0.0	3	233	109	102595	http://www.ebi.ac.uk/QuickGO/GTerm?id=GO:0001738	[]
7	5,6,7	epithelial tube morphogenesis	GO:0060562	0.00209	0.00893	-0.71	0.22	1.47377	-10.4547	FZD6|0.312490562275;MTHFD1|0.630268795694;DVL3|0.0;SIX4|0.0	4	501	109	102595	http://www.ebi.ac.uk/QuickGO/GTerm?id=GO:0060562	[]
5	4,5	cellular modified amino acid metabolic process	GO:0006575	0.00211	0.00894	-1.62	-0.04	1.47377	-10.4547	MTHFD1|0.630268795694;FASN|0.52398244837;PDZD11|1.71520567138;MTR|0.411173097461;PANK4|0.303295964174	5	840	109	102595	http://www.ebi.ac.uk/QuickGO/GTerm?id=GO:0006575	[]
7	5,7	establishment of protein localization to organelle	GO:0072594	0.00212	0.00894	-2.59	-0.32	1.47377	-10.4547	PIK3R2|0.0486272341923;IPO13|0.467272548655;ATF2|4.44768538347;KEAP1|0.507926528092;RNF31|0.0;MIPEP|0.0;HACL1|0.0	7	1671	109	102595	http://www.ebi.ac.uk/QuickGO/GTerm?id=GO:0072594	[]
7	5,7	smooth muscle hyperplasia	GO:0014806	0.00212	0.00894	0	0.42	1.47377	-10.4547	HMOX1|999.0	1	2	109	102595	http://www.ebi.ac.uk/QuickGO/GTerm?id=GO:0014806	[]
7	6,7	morphogenesis of follicular epithelium	GO:0016333	0.00212	0.00894	0	0.42	1.47377	-10.4547	WDR1|0.668304026963	1	2	109	102595	http://www.ebi.ac.uk/QuickGO/GTerm?id=GO:0016333	[]
8	4,7,8	establishment or maintenance of polarity of follicular epithelium	GO:0016334	0.00212	0.00894	0	0.42	1.47377	-10.4547	WDR1|0.668304026963	1	2	109	102595	http://www.ebi.ac.uk/QuickGO/GTerm?id=GO:0016334	[]
8	5,8	nucleologenesis	GO:0017126	0.00212	0.00894	0	0.42	1.47377	-10.4547	POLR1B|0.200512992651	1	2	109	102595	http://www.ebi.ac.uk/QuickGO/GTerm?id=GO:0017126	[]
5	5	response to dsDNA	GO:1990784	0.00212	0.00894	0	0.42	1.47377	-10.4547	EPG5|0.0	1	2	109	102595	http://www.ebi.ac.uk/QuickGO/GTerm?id=GO:1990784	[]
7	6,7	cellular response to dsDNA	GO:1990786	0.00212	0.00894	0	0.42	1.47377	-10.4547	EPG5|0.0	1	2	109	102595	http://www.ebi.ac.uk/QuickGO/GTerm?id=GO:1990786	[]
5	5	follicular dendritic cell differentiation	GO:0002268	0.00212	0.00894	0	0.42	1.47377	-10.4547	NFKB2|0.590001371527	1	2	109	102595	http://www.ebi.ac.uk/QuickGO/GTerm?id=GO:0002268	[]
9	5,6,8,9	establishment of planar polarity of follicular epithelium	GO:0042247	0.00212	0.00894	0	0.42	1.47377	-10.4547	WDR1|0.668304026963	1	2	109	102595	http://www.ebi.ac.uk/QuickGO/GTerm?id=GO:0042247	[]
7	6,7	cellular response to alkyl hydroperoxide	GO:0071448	0.00212	0.00894	0	0.42	1.47377	-10.4547	SIN3A|0.560705509474	1	2	109	102595	http://www.ebi.ac.uk/QuickGO/GTerm?id=GO:0071448	[]
8	7,8	phytanic acid metabolic process	GO:1903512	0.00212	0.00894	0	0.42	1.47377	-10.4547	HACL1|0.0	1	2	109	102595	http://www.ebi.ac.uk/QuickGO/GTerm?id=GO:1903512	[]
5	5	response to alkyl hydroperoxide	GO:0033195	0.00212	0.00894	0	0.42	1.47377	-10.4547	SIN3A|0.560705509474	1	2	109	102595	http://www.ebi.ac.uk/QuickGO/GTerm?id=GO:0033195	[]
5	5	regulation of nervous system development	GO:0051960	0.00215	0.00902	-1.21	0.08	1.47377	-10.4547	WDR1|0.668304026963;ID1|0.0;CDK5|0.512352503153;WASHC5|0.321069587491;DVL3|0.0;SIN3A|0.560705509474;SIX4|0.0	7	1675	109	102595	http://www.ebi.ac.uk/QuickGO/GTerm?id=GO:0051960	[]
5	5	regulation of cell development	GO:0060284	0.00215	0.00902	-2	-0.15	1.47377	-10.4547	WDR1|0.668304026963;ID1|0.0;CDK5|0.512352503153;WASHC5|0.321069587491;RPTOR|0.262727301523;DVL3|0.0;SIN3A|0.560705509474;DOCK5|0.616404274486	8	2149	109	102595	http://www.ebi.ac.uk/QuickGO/GTerm?id=GO:0060284	[]
7	7	pyrimidine nucleoside monophosphate metabolic process	GO:0009129	0.00216	0.00906	-0.5	0.28	1.47377	-10.4547	DCK|0.58904599773;UCKL1|0.536362845027	2	64	109	102595	http://www.ebi.ac.uk/QuickGO/GTerm?id=GO:0009129	[]
6	6	protein acylation	GO:0043543	0.00216	0.00906	-0.65	0.24	1.47377	-10.4547	CHEK1|0.0;OGA|0.57294400884;ATF2|4.44768538347;SIN3A|0.560705509474	4	506	109	102595	http://www.ebi.ac.uk/QuickGO/GTerm?id=GO:0043543	[]
5	5	response to lipid	GO:0033993	0.00217	0.00908	-3.89	-0.7	1.47377	-10.4547	OGA|0.57294400884;HMOX1|999.0;CDK4|0.619400786905;RXRB|0.0;CDK7|0.61237442214;NFKB2|0.590001371527;PTPRU|0.0	7	1678	109	102595	http://www.ebi.ac.uk/QuickGO/GTerm?id=GO:0033993	[]
9	9	heterochromatin organization	GO:0070828	0.00224	0.00935	0	0.42	1.47377	-10.4547	DYRK1A|0.0;SETDB1|0.0;SIN3A|0.560705509474	3	241	109	102595	http://www.ebi.ac.uk/QuickGO/GTerm?id=GO:0070828	[]
6	6	nucleoside diphosphate metabolic process	GO:0009132	0.00226	0.00942	-1.9	-0.12	1.47377	-10.4547	AMPD3|0.0;PFKFB3|0.211933497533;RPTOR|0.262727301523;MLST8|0.226301519546	4	512	109	102595	http://www.ebi.ac.uk/QuickGO/GTerm?id=GO:0009132	[]
5	5	regulation of epithelial cell differentiation	GO:0030856	0.00226	0.00942	-0.87	0.17	1.47377	-10.4547	ID1|0.0;KEAP1|0.507926528092;RPTOR|0.262727301523	3	242	109	102595	http://www.ebi.ac.uk/QuickGO/GTerm?id=GO:0030856	[]
9	8,9	pyruvate biosynthetic process	GO:0042866	0.00226	0.00942	-1.9	-0.12	1.47377	-10.4547	PFKFB3|0.211933497533;RPTOR|0.262727301523;MLST8|0.226301519546	3	242	109	102595	http://www.ebi.ac.uk/QuickGO/GTerm?id=GO:0042866	[]
7	5,6,7	mitotic cell cycle checkpoint signaling	GO:0007093	0.00227	0.00945	-0.65	0.24	1.47377	-10.4547	CHEK1|0.0;ATF2|4.44768538347;BABAM2|0.636605835126;DTL|0.241072745257	4	513	109	102595	http://www.ebi.ac.uk/QuickGO/GTerm?id=GO:0007093	[]
7	6,7	regulation of plasma membrane bounded cell projection organization	GO:0120035	0.00228	0.00946	-1.69	-0.06	1.47377	-10.4547	ID1|0.0;CDK5|0.512352503153;WASHC5|0.321069587491;DVL3|0.0;SIN3A|0.560705509474;CDC42EP4|4.54851503623	6	1252	109	102595	http://www.ebi.ac.uk/QuickGO/GTerm?id=GO:0120035	[]
5	5	protein catabolic process	GO:0030163	0.00228	0.00947	-3.14	-0.48	1.47377	-10.4547	OGA|0.57294400884;VHL|0.0;UBA7|0.194154214011;KEAP1|0.507926528092;USP10|0.667018345261;HECTD3|0.535915675722;ZER1|0.229138839685;PCNP|1.52732518023;RGP1|0.0;DTL|0.241072745257	10	3211	109	102595	http://www.ebi.ac.uk/QuickGO/GTerm?id=GO:0030163	[]
5	4,5	positive regulation of cell differentiation	GO:0045597	0.00229	0.00948	-1.83	-0.1	1.47377	-10.4547	SLC6A6|0.510256406507;VHL|0.0;WASHC5|0.321069587491;RPTOR|0.262727301523;DVL3|0.0;SIN3A|0.560705509474;DOCK5|0.616404274486	7	1695	109	102595	http://www.ebi.ac.uk/QuickGO/GTerm?id=GO:0045597	[]
7	6,7	proteasomal protein catabolic process	GO:0010498	0.00229	0.00948	-2.18	-0.2	1.47377	-10.4547	VHL|0.0;KEAP1|0.507926528092;USP10|0.667018345261;HECTD3|0.535915675722;ZER1|0.229138839685;PCNP|1.52732518023;DTL|0.241072745257	7	1695	109	102595	http://www.ebi.ac.uk/QuickGO/GTerm?id=GO:0010498	[]
4	4	apoptotic process involved in development	GO:1902742	0.00229	0.00948	0	0.42	1.47377	-10.4547	CHEK1|0.0;ATF2|4.44768538347	2	66	109	102595	http://www.ebi.ac.uk/QuickGO/GTerm?id=GO:1902742	[]
4	4	positive regulation of cell communication	GO:0010647	0.00232	0.00956	-6.26	-1.38	1.47377	-10.4547	PIK3R2|0.0486272341923;OGA|0.57294400884;HMOX1|999.0;RXRB|0.0;CSK|0.652863183361;CDK5|0.512352503153;CHAF1B|0.0;RPTOR|0.262727301523;DVL3|0.0;RNF31|0.0;MLST8|0.226301519546	11	3775	109	102595	http://www.ebi.ac.uk/QuickGO/GTerm?id=GO:0010647	[]
8	8	pyruvate metabolic process	GO:0006090	0.00232	0.00956	-2.21	-0.21	1.47377	-10.4547	PFKFB3|0.211933497533;RPTOR|0.262727301523;PDPR|0.490400460794;MLST8|0.226301519546	4	516	109	102595	http://www.ebi.ac.uk/QuickGO/GTerm?id=GO:0006090	[]
8	7,8	peptidyl-serine phosphorylation	GO:0018105	0.00234	0.00962	-0.87	0.17	1.47377	-10.4547	PHKG2|0.0;CDK5|0.512352503153;DYRK1A|0.0;RPTOR|0.262727301523	4	517	109	102595	http://www.ebi.ac.uk/QuickGO/GTerm?id=GO:0018105	[]
6	6	regulation of transcription regulatory region DNA binding	GO:2000677	0.00236	0.00969	0	0.42	1.47377	-10.4547	ID1|0.0;SIN3A|0.560705509474	2	67	109	102595	http://www.ebi.ac.uk/QuickGO/GTerm?id=GO:2000677	[]
8	8	mRNA transcription	GO:0009299	0.00236	0.00969	0	0.42	1.47377	-10.4547	ATF2|4.44768538347;RXRB|0.0	2	67	109	102595	http://www.ebi.ac.uk/QuickGO/GTerm?id=GO:0009299	[]
5	5	NADPH regeneration	GO:0006740	0.00236	0.00969	-1.23	0.07	1.47377	-10.4547	RPTOR|0.262727301523;MLST8|0.226301519546	2	67	109	102595	http://www.ebi.ac.uk/QuickGO/GTerm?id=GO:0006740	[]
7	6,7	purine nucleotide salvage	GO:0032261	0.00236	0.00969	0	0.42	1.47377	-10.4547	DCK|0.58904599773;AMPD3|0.0	2	67	109	102595	http://www.ebi.ac.uk/QuickGO/GTerm?id=GO:0032261	[]
8	6,7,8	regulation of nuclear division	GO:0051783	0.00237	0.0097	0	0.42	1.47377	-10.4547	CHEK1|0.0;CCNB2|0.297787335255;CCND3|0.0;KIF15|0.0	4	519	109	102595	http://www.ebi.ac.uk/QuickGO/GTerm?id=GO:0051783	[]
7	4,5,7	exocytosis	GO:0006887	0.00238	0.00972	-2.31	-0.24	1.47377	-10.4547	WDR1|0.668304026963;HMOX1|999.0;RAB9A|0.156841650882;CDK5|0.512352503153;AMPD3|0.0;PDZD11|1.71520567138;WASHC3|2.24339660409	7	1706	109	102595	http://www.ebi.ac.uk/QuickGO/GTerm?id=GO:0006887	[]
3	3	regulation of locomotion	GO:0040012	0.00239	0.00977	-3.75	-0.66	1.47377	-10.4547	HMOX1|999.0;COL18A1|0.0;CDK5|0.512352503153;PTPRU|0.0;SIN3A|0.560705509474;DOCK5|0.616404274486;LRCH1|0.0	7	1708	109	102595	http://www.ebi.ac.uk/QuickGO/GTerm?id=GO:0040012	[]
6	5,6	positive regulation of ubiquitin-dependent protein catabolic process	GO:2000060	0.0024	0.00978	-0.93	0.15	1.47377	-10.4547	VHL|0.0;KEAP1|0.507926528092;ZER1|0.229138839685	3	247	109	102595	http://www.ebi.ac.uk/QuickGO/GTerm?id=GO:2000060	[]
8	5,8	actomyosin structure organization	GO:0031032	0.00242	0.00984	-2.16	-0.2	1.47377	-10.4547	PIK3R2|0.0486272341923;WDR1|0.668304026963;EPB41L1|0.213903308879;SIX4|0.0	4	522	109	102595	http://www.ebi.ac.uk/QuickGO/GTerm?id=GO:0031032	[]
7	6,7	negative regulation of mitotic cell cycle phase transition	GO:1901991	0.00242	0.00984	-1.02	0.13	1.47377	-10.4547	CHEK1|0.0;CDK4|0.619400786905;BABAM2|0.636605835126;DTL|0.241072745257	4	522	109	102595	http://www.ebi.ac.uk/QuickGO/GTerm?id=GO:1901991	[]
6	6	cellular response to epidermal growth factor stimulus	GO:0071364	0.00243	0.00987	0	0.42	1.47377	-10.4547	MCM7|0.508703075363;ID1|0.0	2	68	109	102595	http://www.ebi.ac.uk/QuickGO/GTerm?id=GO:0071364	[]
4	4	Golgi vesicle transport	GO:0048193	0.00243	0.00987	-1.44	0.01	1.47377	-10.4547	YIF1A|0.393948971056;CSK|0.652863183361;SPIRE1|0.364482076867;MON2|0.656812640836;GBF1|0.584383135086;KIF15|0.0	6	1269	109	102595	http://www.ebi.ac.uk/QuickGO/GTerm?id=GO:0048193	[]
False	obselete	obsolete regulation of cell morphogenesis involved in differentiation	GO:0010769	0.00244	0.00987	-0.75	0.21	1.47377	-10.4547	ID1|0.0;CDK5|0.512352503153;SIN3A|0.560705509474;DOCK5|0.616404274486	4	523	109	102595	http://www.ebi.ac.uk/QuickGO/GTerm?id=GO:0010769	[]
4	4	homeostasis of number of cells	GO:0048872	0.00247	0.00999	-3	-0.44	1.47377	-10.4547	CCNB2|0.297787335255;HMOX1|999.0;MTHFD1|0.630268795694;AMPD3|0.0	4	525	109	102595	http://www.ebi.ac.uk/QuickGO/GTerm?id=GO:0048872	[]
5	5	sulfur compound biosynthetic process	GO:0044272	0.00254	0.0103	-1.18	0.08	1.47377	-10.4547	MTHFD1|0.630268795694;FASN|0.52398244837;PDPR|0.490400460794;MTR|0.411173097461	4	529	109	102595	http://www.ebi.ac.uk/QuickGO/GTerm?id=GO:0044272	[]
7	7	DNA recombination	GO:0006310	0.00255	0.0103	-1.49	0	1.47377	-10.4547	CHEK1|0.0;ERCC1|0.0;MCM7|0.508703075363;ERCC6L|0.65442398047;SMARCAD1|0.147696368681;GINS2|1.50661569702	6	1281	109	102595	http://www.ebi.ac.uk/QuickGO/GTerm?id=GO:0006310	[]
False	obselete	obsolete neuron death	GO:0070997	0.00255	0.0103	0.29	0.51	1.47377	-10.4547	HMOX1|999.0;ATF2|4.44768538347;CDK5|0.512352503153;SIX4|0.0	4	530	109	102595	http://www.ebi.ac.uk/QuickGO/GTerm?id=GO:0070997	[]
5	4,5	negative regulation of cell cycle process	GO:0010948	0.00256	0.0103	-1.67	-0.06	1.47377	-10.4547	CHEK1|0.0;CDK4|0.619400786905;ATF2|4.44768538347;BABAM2|0.636605835126;DTL|0.241072745257	5	879	109	102595	http://www.ebi.ac.uk/QuickGO/GTerm?id=GO:0010948	[]
5	5	skeletal system development	GO:0001501	0.00256	0.0103	-0.45	0.29	1.47377	-10.4547	MTHFD1|0.630268795694;ATF2|4.44768538347;COL18A1|0.0;SETDB1|0.0;SIX4|0.0	5	879	109	102595	http://www.ebi.ac.uk/QuickGO/GTerm?id=GO:0001501	[]
3	3	negative regulation of locomotion	GO:0040013	0.00257	0.0103	-2.75	-0.37	1.47377	-10.4547	HMOX1|999.0;PTPRU|0.0;SIN3A|0.560705509474;LRCH1|0.0	4	531	109	102595	http://www.ebi.ac.uk/QuickGO/GTerm?id=GO:0040013	[]
False	obselete	obsolete regulation of necrotic cell death	GO:0010939	0.00258	0.0103	0	0.42	1.47377	-10.4547	SLC6A6|0.510256406507;RNF31|0.0	2	70	109	102595	http://www.ebi.ac.uk/QuickGO/GTerm?id=GO:0010939	[]
7	5,6,7	negative regulation of Wnt signaling pathway	GO:0030178	0.00259	0.0104	-0.71	0.22	1.47377	-10.4547	FZD6|0.312490562275;TLE3|0.620823491688;PTPRU|0.0;DVL3|0.0	4	532	109	102595	http://www.ebi.ac.uk/QuickGO/GTerm?id=GO:0030178	[]
6	6	organelle disassembly	GO:1903008	0.00262	0.0105	-0.58	0.26	1.47377	-10.4547	CHAF1B|0.0;USP10|0.667018345261;ATG2A|0.668034427444;GBF1|0.584383135086	4	534	109	102595	http://www.ebi.ac.uk/QuickGO/GTerm?id=GO:1903008	[]
10	8,10	toll-like receptor TLR6:TLR2 signaling pathway	GO:0038124	0.00265	0.0106	-0.42	0.3	1.47377	-10.4547	ATF2|4.44768538347;NFKB2|0.590001371527	2	71	109	102595	http://www.ebi.ac.uk/QuickGO/GTerm?id=GO:0038124	[]
False	obselete	obsolete positive regulation of blood vessel diameter	GO:0097755	0.00265	0.0106	-2.79	-0.38	1.47377	-10.4547	HMOX1|999.0;DOCK5|0.616404274486	2	71	109	102595	http://www.ebi.ac.uk/QuickGO/GTerm?id=GO:0097755	[]
8	4,8	regulation of cytokine production	GO:0001817	0.00265	0.0106	-5.38	-1.12	1.47377	-10.4547	HMOX1|999.0;ATF2|4.44768538347;UBA7|0.194154214011;CSK|0.652863183361;NFKB2|0.590001371527;HOMER3|0.248383227663	6	1291	109	102595	http://www.ebi.ac.uk/QuickGO/GTerm?id=GO:0001817	[]
6	5,6	negative regulation of apoptotic process	GO:0043066	0.00266	0.0106	-4.09	-0.75	1.47377	-10.4547	HMOX1|999.0;VHL|0.0;ID1|0.0;SIN3A|0.560705509474;MLST8|0.226301519546;BABAM2|0.636605835126;SIX4|0.0	7	1741	109	102595	http://www.ebi.ac.uk/QuickGO/GTerm?id=GO:0043066	[]
6	6	response to alkaloid	GO:0043279	0.00268	0.0107	-2.71	-0.36	1.47377	-10.4547	CHEK1|0.0;HMOX1|999.0;CDK5|0.512352503153	3	257	109	102595	http://www.ebi.ac.uk/QuickGO/GTerm?id=GO:0043279	[]
False	obselete	obsolete histone H3-K9 modification	GO:0061647	0.00272	0.0108	0	0.42	1.47377	-10.4547	CHEK1|0.0;SETDB1|0.0	2	72	109	102595	http://www.ebi.ac.uk/QuickGO/GTerm?id=GO:0061647	[]
3	3	leukocyte activation	GO:0045321	0.00273	0.0108	-3.65	-0.63	1.47377	-10.4547	PIK3R2|0.0486272341923;ERCC1|0.0;HMOX1|999.0;ATF2|4.44768538347;CCND3|0.0;CSK|0.652863183361;AMPD3|0.0;MLST8|0.226301519546	8	2235	109	102595	http://www.ebi.ac.uk/QuickGO/GTerm?id=GO:0045321	[]
3	3	activation of immune response	GO:0002253	0.00274	0.0109	-2.63	-0.33	1.47377	-10.4547	PIK3R2|0.0486272341923;ATF2|4.44768538347;CSK|0.652863183361;NFKB2|0.590001371527;RNF31|0.0;SIN3A|0.560705509474;EPG5|0.0	7	1750	109	102595	http://www.ebi.ac.uk/QuickGO/GTerm?id=GO:0002253	[]
5	4,5	cellular lipid metabolic process	GO:0044255	0.00277	0.011	-3.29	-0.52	1.47377	-10.4547	PIK3R2|0.0486272341923;ATF2|4.44768538347;FASN|0.52398244837;AUH|0.0;EFR3A|0.0;MTMR14|0.624620647546;PDPR|0.490400460794;INPP4A|0.520461963007;SIN3A|0.560705509474;PIP5K1A|0.0;HACL1|0.0	11	3864	109	102595	http://www.ebi.ac.uk/QuickGO/GTerm?id=GO:0044255	[]
10	8,10	toll-like receptor TLR1:TLR2 signaling pathway	GO:0038123	0.0028	0.011	-0.42	0.3	1.47377	-10.4547	ATF2|4.44768538347;NFKB2|0.590001371527	2	73	109	102595	http://www.ebi.ac.uk/QuickGO/GTerm?id=GO:0038123	[]
8	5,6,7,8	negative regulation of chromatin organization	GO:1905268	0.0028	0.011	0	0.42	1.47377	-10.4547	DYRK1A|0.0;SIN3A|0.560705509474	2	73	109	102595	http://www.ebi.ac.uk/QuickGO/GTerm?id=GO:1905268	[]
5	5	response to epidermal growth factor	GO:0070849	0.0028	0.011	0	0.42	1.47377	-10.4547	MCM7|0.508703075363;ID1|0.0	2	73	109	102595	http://www.ebi.ac.uk/QuickGO/GTerm?id=GO:0070849	[]
5	5	positive regulation of glucose transmembrane transport	GO:0010828	0.0028	0.011	-1.56	-0.02	1.47377	-10.4547	PIK3R2|0.0486272341923;OGA|0.57294400884	2	73	109	102595	http://www.ebi.ac.uk/QuickGO/GTerm?id=GO:0010828	[]
7	5,6,7	neural tube development	GO:0021915	0.00283	0.0112	-0.71	0.22	1.47377	-10.4547	FZD6|0.312490562275;MTHFD1|0.630268795694;DVL3|0.0	3	262	109	102595	http://www.ebi.ac.uk/QuickGO/GTerm?id=GO:0021915	[]
7	7	peptidyl-serine modification	GO:0018209	0.00286	0.0113	-0.87	0.17	1.47377	-10.4547	PHKG2|0.0;CDK5|0.512352503153;DYRK1A|0.0;RPTOR|0.262727301523	4	547	109	102595	http://www.ebi.ac.uk/QuickGO/GTerm?id=GO:0018209	[]
8	5,7,8	embryonic cranial skeleton morphogenesis	GO:0048701	0.00287	0.0113	0	0.42	1.47377	-10.4547	MTHFD1|0.630268795694;SIX4|0.0	2	74	109	102595	http://www.ebi.ac.uk/QuickGO/GTerm?id=GO:0048701	[]
6	5,6	lipid modification	GO:0030258	0.00289	0.0113	0	0.42	1.47377	-10.4547	PIK3R2|0.0486272341923;AUH|0.0;EFR3A|0.0;PIP5K1A|0.0;HACL1|0.0	5	904	109	102595	http://www.ebi.ac.uk/QuickGO/GTerm?id=GO:0030258	[]
4	4	regulation of immune response	GO:0050776	0.0029	0.0114	-6.27	-1.38	1.47377	-10.4547	PIK3R2|0.0486272341923;HMOX1|999.0;ATF2|4.44768538347;CSK|0.652863183361;NFKB2|0.590001371527;RNF31|0.0;SIN3A|0.560705509474;MLST8|0.226301519546;EPG5|0.0	9	2776	109	102595	http://www.ebi.ac.uk/QuickGO/GTerm?id=GO:0050776	[]
11	9,10,11	toll-like receptor 10 signaling pathway	GO:0034166	0.00295	0.0115	-0.42	0.3	1.47377	-10.4547	ATF2|4.44768538347;NFKB2|0.590001371527	2	75	109	102595	http://www.ebi.ac.uk/QuickGO/GTerm?id=GO:0034166	[]
6	5,6	thymus development	GO:0048538	0.00295	0.0115	0	0.42	1.47377	-10.4547	CCNB2|0.297787335255;SIX4|0.0	2	75	109	102595	http://www.ebi.ac.uk/QuickGO/GTerm?id=GO:0048538	[]
7	5,6,7	positive regulation of protein-containing complex disassembly	GO:0043243	0.00295	0.0115	-0.42	0.3	1.47377	-10.4547	OGA|0.57294400884;WDR1|0.668304026963	2	75	109	102595	http://www.ebi.ac.uk/QuickGO/GTerm?id=GO:0043243	[]
4	4	muscle structure development	GO:0061061	0.00295	0.0115	-1.27	0.06	1.47377	-10.4547	WDR1|0.668304026963;RXRB|0.0;CDK5|0.512352503153;DOCK5|0.616404274486;SIX4|0.0;PAXBP1|0.253430647071	6	1320	109	102595	http://www.ebi.ac.uk/QuickGO/GTerm?id=GO:0061061	[]
7	7	protein complex oligomerization	GO:0051259	0.00298	0.0116	-3	-0.44	1.47377	-10.4547	HMOX1|999.0;KEAP1|0.507926528092;STRADA|0.0;SMARCAD1|0.147696368681;HACL1|0.0	5	911	109	102595	http://www.ebi.ac.uk/QuickGO/GTerm?id=GO:0051259	[]
False	obselete	obsolete cell part morphogenesis	GO:0032990	0.003	0.0117	-0.54	0.27	1.47377	-10.4547	ID1|0.0;CDK5|0.512352503153;MYO9B|0.0;STRADA|0.0;ARHGEF28|0.0;DVL3|0.0;SIN3A|0.560705509474	7	1779	109	102595	http://www.ebi.ac.uk/QuickGO/GTerm?id=GO:0032990	[]
6	6	gliogenesis	GO:0042063	0.00303	0.0118	-0.65	0.24	1.47377	-10.4547	WDR1|0.668304026963;CSK|0.652863183361;CDK5|0.512352503153;ORC3|0.0	4	556	109	102595	http://www.ebi.ac.uk/QuickGO/GTerm?id=GO:0042063	[]
10	9,10	dAMP biosynthetic process	GO:0006170	0.00318	0.012	0	0.42	1.47377	-10.4547	DCK|0.58904599773	1	3	109	102595	http://www.ebi.ac.uk/QuickGO/GTerm?id=GO:0006170	[]
10	6,10	positive regulation of transforming growth factor beta2 production	GO:0032915	0.00318	0.012	0	0.42	1.47377	-10.4547	ATF2|4.44768538347	1	3	109	102595	http://www.ebi.ac.uk/QuickGO/GTerm?id=GO:0032915	[]
5	5	cardiac muscle myoblast proliferation	GO:0110021	0.00318	0.012	0	0.42	1.47377	-10.4547	ATF2|4.44768538347	1	3	109	102595	http://www.ebi.ac.uk/QuickGO/GTerm?id=GO:0110021	[]
False	obselete	obsolete negative regulation of histone H3-K27 acetylation	GO:1901675	0.00318	0.012	0	0.42	1.47377	-10.4547	SIN3A|0.560705509474	1	3	109	102595	http://www.ebi.ac.uk/QuickGO/GTerm?id=GO:1901675	[]
False	obselete	obsolete histone H3-T11 phosphorylation	GO:0035407	0.00318	0.012	0	0.42	1.47377	-10.4547	CHEK1|0.0	1	3	109	102595	http://www.ebi.ac.uk/QuickGO/GTerm?id=GO:0035407	[]
4	4	gamma-tubulin complex localization	GO:0033566	0.00318	0.012	0	0.42	1.47377	-10.4547	MZT1|6.91531382747	1	3	109	102595	http://www.ebi.ac.uk/QuickGO/GTerm?id=GO:0033566	[]
4	4	follicular dendritic cell activation	GO:0002266	0.00318	0.012	0	0.42	1.47377	-10.4547	NFKB2|0.590001371527	1	3	109	102595	http://www.ebi.ac.uk/QuickGO/GTerm?id=GO:0002266	[]
8	7,8	purine deoxyribonucleotide salvage	GO:0106381	0.00318	0.012	0	0.42	1.47377	-10.4547	DCK|0.58904599773	1	3	109	102595	http://www.ebi.ac.uk/QuickGO/GTerm?id=GO:0106381	[]
8	7,8	formin-nucleated actin cable organization	GO:0110009	0.00318	0.012	0	0.42	1.47377	-10.4547	SPIRE1|0.364482076867	1	3	109	102595	http://www.ebi.ac.uk/QuickGO/GTerm?id=GO:0110009	[]
10	5,7,8,9,10	negative regulation of protection from non-homologous end joining at telomere	GO:1905765	0.00318	0.012	0	0.42	1.47377	-10.4547	ERCC1|0.0	1	3	109	102595	http://www.ebi.ac.uk/QuickGO/GTerm?id=GO:1905765	[]
6	6	regulation of cardiac muscle myoblast proliferation	GO:0110022	0.00318	0.012	0	0.42	1.47377	-10.4547	ATF2|4.44768538347	1	3	109	102595	http://www.ebi.ac.uk/QuickGO/GTerm?id=GO:0110022	[]
9	9	telomeric DNA-containing double minutes formation	GO:0061819	0.00318	0.012	0	0.42	1.47377	-10.4547	ERCC1|0.0	1	3	109	102595	http://www.ebi.ac.uk/QuickGO/GTerm?id=GO:0061819	[]
10	5,6,7,8,9,10	positive regulation of t-circle formation	GO:1904431	0.00318	0.012	0	0.42	1.47377	-10.4547	ERCC1|0.0	1	3	109	102595	http://www.ebi.ac.uk/QuickGO/GTerm?id=GO:1904431	[]
10	6,7,8,10	regulation of protection from non-homologous end joining at telomere	GO:1905764	0.00318	0.012	0	0.42	1.47377	-10.4547	ERCC1|0.0	1	3	109	102595	http://www.ebi.ac.uk/QuickGO/GTerm?id=GO:1905764	[]
9	8,9	10-formyltetrahydrofolate biosynthetic process	GO:0009257	0.00318	0.012	0	0.42	1.47377	-10.4547	MTHFD1|0.630268795694	1	3	109	102595	http://www.ebi.ac.uk/QuickGO/GTerm?id=GO:0009257	[]
7	6,7	positive regulation of cardiac muscle myoblast proliferation	GO:0110024	0.00318	0.012	0	0.42	1.47377	-10.4547	ATF2|4.44768538347	1	3	109	102595	http://www.ebi.ac.uk/QuickGO/GTerm?id=GO:0110024	[]
False	obselete	obsolete regulation of transcription from RNA polymerase II promoter in response to iron	GO:0034395	0.00318	0.012	0	0.42	1.47377	-10.4547	HMOX1|999.0	1	3	109	102595	http://www.ebi.ac.uk/QuickGO/GTerm?id=GO:0034395	[]
6	4,6	midbrain morphogenesis	GO:1904693	0.00318	0.012	0	0.42	1.47377	-10.4547	FZD6|0.312490562275	1	3	109	102595	http://www.ebi.ac.uk/QuickGO/GTerm?id=GO:1904693	[]
5	5	facial nucleus development	GO:0021754	0.00318	0.012	0	0.42	1.47377	-10.4547	ATF2|4.44768538347	1	3	109	102595	http://www.ebi.ac.uk/QuickGO/GTerm?id=GO:0021754	[]
9	8,9	formin-nucleated actin cable assembly	GO:0070649	0.00318	0.012	0	0.42	1.47377	-10.4547	SPIRE1|0.364482076867	1	3	109	102595	http://www.ebi.ac.uk/QuickGO/GTerm?id=GO:0070649	[]
9	5,6,8,9	negative regulation of vascular associated smooth muscle contraction	GO:1904694	0.00318	0.012	0	0.42	1.47377	-10.4547	DOCK5|0.616404274486	1	3	109	102595	http://www.ebi.ac.uk/QuickGO/GTerm?id=GO:1904694	[]
9	8,9	dAMP salvage	GO:0106383	0.00318	0.012	0	0.42	1.47377	-10.4547	DCK|0.58904599773	1	3	109	102595	http://www.ebi.ac.uk/QuickGO/GTerm?id=GO:0106383	[]
7	6,7	cellular response to anisomycin	GO:0072740	0.00318	0.012	0	0.42	1.47377	-10.4547	ATF2|4.44768538347	1	3	109	102595	http://www.ebi.ac.uk/QuickGO/GTerm?id=GO:0072740	[]
9	9	purine deoxyribonucleoside monophosphate biosynthetic process	GO:0009171	0.00318	0.012	0	0.42	1.47377	-10.4547	DCK|0.58904599773	1	3	109	102595	http://www.ebi.ac.uk/QuickGO/GTerm?id=GO:0009171	[]
8	7,8	methionine biosynthetic process	GO:0009086	0.00319	0.012	-0.59	0.25	1.47377	-10.4547	MTHFD1|0.630268795694;MTR|0.411173097461	2	78	109	102595	http://www.ebi.ac.uk/QuickGO/GTerm?id=GO:0009086	[]
9	8,9	regulation of Arp2/3 complex-mediated actin nucleation	GO:0034315	0.00319	0.012	0.14	0.46	1.47377	-10.4547	WASHC5|0.321069587491;WASHC3|2.24339660409	2	78	109	102595	http://www.ebi.ac.uk/QuickGO/GTerm?id=GO:0034315	[]
7	5,7	establishment of protein localization to membrane	GO:0090150	0.0032	0.0121	-0.72	0.22	1.47377	-10.4547	OGA|0.57294400884;CSK|0.652863183361;CDK5|0.512352503153;EFR3A|0.0;PIP5K1A|0.0	5	926	109	102595	http://www.ebi.ac.uk/QuickGO/GTerm?id=GO:0090150	[]
7	6,7	actin nucleation	GO:0045010	0.00321	0.0121	-0.35	0.32	1.47377	-10.4547	SPIRE1|0.364482076867;WASHC5|0.321069587491;WASHC3|2.24339660409	3	274	109	102595	http://www.ebi.ac.uk/QuickGO/GTerm?id=GO:0045010	[]
4	4	regulation of developmental growth	GO:0048638	0.00323	0.0121	-0.75	0.21	1.47377	-10.4547	CDK4|0.619400786905;CDK5|0.512352503153;SIN3A|0.560705509474;SIX4|0.0	4	566	109	102595	http://www.ebi.ac.uk/QuickGO/GTerm?id=GO:0048638	[]
8	7,8	import into nucleus	GO:0051170	0.00323	0.0121	-2.59	-0.32	1.47377	-10.4547	PIK3R2|0.0486272341923;IPO13|0.467272548655;ATF2|4.44768538347;KEAP1|0.507926528092	4	566	109	102595	http://www.ebi.ac.uk/QuickGO/GTerm?id=GO:0051170	[]
6	5,6	regulation of cellular response to heat	GO:1900034	0.00327	0.0123	-1.23	0.07	1.47377	-10.4547	RPTOR|0.262727301523;MLST8|0.226301519546	2	79	109	102595	http://www.ebi.ac.uk/QuickGO/GTerm?id=GO:1900034	[]
3	3	myeloid cell homeostasis	GO:0002262	0.00328	0.0123	-2.8	-0.38	1.47377	-10.4547	HMOX1|999.0;MTHFD1|0.630268795694;AMPD3|0.0	3	276	109	102595	http://www.ebi.ac.uk/QuickGO/GTerm?id=GO:0002262	[]
3	3	multi-organism reproductive process	GO:0044703	0.00335	0.0126	-2.16	-0.2	1.47377	-10.4547	CCNB2|0.297787335255;ERCC1|0.0;RXRB|0.0;SPIRE1|0.364482076867;WASHC5|0.321069587491;SEPTIN6|0.0;POLR1B|0.200512992651	7	1816	109	102595	http://www.ebi.ac.uk/QuickGO/GTerm?id=GO:0044703	[]
11	10,11	DNA methylation-dependent heterochromatin formation	GO:0006346	0.00343	0.0128	0	0.42	1.47377	-10.4547	DYRK1A|0.0;SETDB1|0.0	2	81	109	102595	http://www.ebi.ac.uk/QuickGO/GTerm?id=GO:0006346	[]
7	3,7	cytokine production	GO:0001816	0.00344	0.0129	-5.38	-1.12	1.47377	-10.4547	HMOX1|999.0;ATF2|4.44768538347;UBA7|0.194154214011;CSK|0.652863183361;NFKB2|0.590001371527;HOMER3|0.248383227663	6	1362	109	102595	http://www.ebi.ac.uk/QuickGO/GTerm?id=GO:0001816	[]
8	6,8	protein import	GO:0017038	0.00346	0.0129	-2.59	-0.32	1.47377	-10.4547	PIK3R2|0.0486272341923;IPO13|0.467272548655;ATF2|4.44768538347;KEAP1|0.507926528092	4	577	109	102595	http://www.ebi.ac.uk/QuickGO/GTerm?id=GO:0017038	[]
3	3	establishment of localization	GO:0051234	0.00347	0.0129	-12.31	-3.12	1.47377	-10.4547	PIK3R2|0.0486272341923;OGA|0.57294400884;WDR1|0.668304026963;IPO13|0.467272548655;YIF1A|0.393948971056;HMOX1|999.0;ATF2|4.44768538347;SLC6A6|0.510256406507;CSK|0.652863183361;RAB9A|0.156841650882;CDK5|0.512352503153;AMPD3|0.0;SPIRE1|0.364482076867;WASHC5|0.321069587491;KEAP1|0.507926528092;EFR3A|0.0;ATG2A|0.668034427444;AP5B1|0.214364809963;PDZD11|1.71520567138;STRADA|0.0;MON2|0.656812640836;GBF1…	33	19626	109	102595	http://www.ebi.ac.uk/QuickGO/GTerm?id=GO:0051234	[]
7	5,6,7	negative regulation of phosphorus metabolic process	GO:0010563	0.00347	0.0129	-3.25	-0.51	1.47377	-10.4547	PIK3R2|0.0486272341923;CDK4|0.619400786905;CSK|0.652863183361;RPTOR|0.262727301523;PCIF1|0.108043172744	5	944	109	102595	http://www.ebi.ac.uk/QuickGO/GTerm?id=GO:0010563	[]
6	6	negative regulation of phosphate metabolic process	GO:0045936	0.00347	0.0129	-3.25	-0.51	1.47377	-10.4547	PIK3R2|0.0486272341923;CDK4|0.619400786905;CSK|0.652863183361;RPTOR|0.262727301523;PCIF1|0.108043172744	5	944	109	102595	http://www.ebi.ac.uk/QuickGO/GTerm?id=GO:0045936	[]
8	8	ubiquitin-dependent protein catabolic process	GO:0006511	0.00348	0.0129	-2.89	-0.41	1.47377	-10.4547	VHL|0.0;UBA7|0.194154214011;KEAP1|0.507926528092;USP10|0.667018345261;HECTD3|0.535915675722;ZER1|0.229138839685;PCNP|1.52732518023;DTL|0.241072745257	8	2326	109	102595	http://www.ebi.ac.uk/QuickGO/GTerm?id=GO:0006511	[]
7	5,7	negative regulation of nucleocytoplasmic transport	GO:0046823	0.00351	0.013	-0.58	0.26	1.47377	-10.4547	CDK5|0.512352503153;KEAP1|0.507926528092	2	82	109	102595	http://www.ebi.ac.uk/QuickGO/GTerm?id=GO:0046823	[]
5	5	adipose tissue development	GO:0060612	0.00351	0.013	-0.44	0.3	1.47377	-10.4547	CDK4|0.619400786905;ATF2|4.44768538347	2	82	109	102595	http://www.ebi.ac.uk/QuickGO/GTerm?id=GO:0060612	[]
7	7	protein deacetylation	GO:0006476	0.00358	0.0133	-1.08	0.11	1.47377	-10.4547	DYRK1A|0.0;SIN3A|0.560705509474;SMARCAD1|0.147696368681	3	285	109	102595	http://www.ebi.ac.uk/QuickGO/GTerm?id=GO:0006476	[]
8	6,8	protein import into nucleus	GO:0006606	0.00359	0.0133	-2.59	-0.32	1.47377	-10.4547	PIK3R2|0.0486272341923;IPO13|0.467272548655;ATF2|4.44768538347;KEAP1|0.507926528092	4	583	109	102595	http://www.ebi.ac.uk/QuickGO/GTerm?id=GO:0006606	[]
7	7	peptidyl-lysine modification	GO:0018205	0.00361	0.0134	-0.65	0.24	1.47377	-10.4547	CHEK1|0.0;OGA|0.57294400884;ATF2|4.44768538347;SETDB1|0.0;SIN3A|0.560705509474	5	953	109	102595	http://www.ebi.ac.uk/QuickGO/GTerm?id=GO:0018205	[]
4	4	response to heat	GO:0009408	0.00365	0.0135	-3	-0.44	1.47377	-10.4547	HMOX1|999.0;RPTOR|0.262727301523;MLST8|0.226301519546	3	287	109	102595	http://www.ebi.ac.uk/QuickGO/GTerm?id=GO:0009408	[]
5	4,5	defense response to other organism	GO:0098542	0.00366	0.0135	-2.29	-0.24	1.47377	-10.4547	UBA7|0.194154214011;NFKB2|0.590001371527;SPIRE1|0.364482076867;CHAF1B|0.0;RNF31|0.0;SIN3A|0.560705509474;CDC42EP4|4.54851503623;EPG5|0.0	8	2346	109	102595	http://www.ebi.ac.uk/QuickGO/GTerm?id=GO:0098542	[]
9	7,8,9	positive regulation of chromatin modification	GO:1903310	0.00368	0.0136	-0.85	0.18	1.47377	-10.4547	SIN3A|0.560705509474;PAXBP1|0.253430647071	2	84	109	102595	http://www.ebi.ac.uk/QuickGO/GTerm?id=GO:1903310	[]
7	6,7	lipid phosphorylation	GO:0046834	0.00369	0.0136	0	0.42	1.47377	-10.4547	PIK3R2|0.0486272341923;EFR3A|0.0;PIP5K1A|0.0	3	288	109	102595	http://www.ebi.ac.uk/QuickGO/GTerm?id=GO:0046834	[]
6	5,6	positive regulation of epithelial cell proliferation	GO:0050679	0.00369	0.0136	-2.42	-0.27	1.47377	-10.4547	HMOX1|999.0;ID1|0.0;RPTOR|0.262727301523	3	288	109	102595	http://www.ebi.ac.uk/QuickGO/GTerm?id=GO:0050679	[]
5	5	protein stabilization	GO:0050821	0.00373	0.0137	0	0.42	1.47377	-10.4547	VHL|0.0;CDK7|0.61237442214;DVL3|0.0	3	289	109	102595	http://www.ebi.ac.uk/QuickGO/GTerm?id=GO:0050821	[]
False	obselete	obsolete regulation of histone modification	GO:0031056	0.00373	0.0137	-0.85	0.18	1.47377	-10.4547	CHEK1|0.0;SIN3A|0.560705509474;PAXBP1|0.253430647071	3	289	109	102595	http://www.ebi.ac.uk/QuickGO/GTerm?id=GO:0031056	[]
7	6,7	positive regulation of cell cycle G1/S phase transition	GO:1902808	0.00377	0.0138	0	0.42	1.47377	-10.4547	CCND3|0.0;RPTOR|0.262727301523	2	85	109	102595	http://www.ebi.ac.uk/QuickGO/GTerm?id=GO:1902808	[]
False	obselete	obsolete histone phosphorylation	GO:0016572	0.00377	0.0138	0	0.42	1.47377	-10.4547	CHEK1|0.0;CDK5|0.512352503153	2	85	109	102595	http://www.ebi.ac.uk/QuickGO/GTerm?id=GO:0016572	[]
11	9,11	TRIF-dependent toll-like receptor signaling pathway	GO:0035666	0.00377	0.0138	-0.42	0.3	1.47377	-10.4547	ATF2|4.44768538347;NFKB2|0.590001371527	2	85	109	102595	http://www.ebi.ac.uk/QuickGO/GTerm?id=GO:0035666	[]
9	8,9	purine ribonucleotide biosynthetic process	GO:0009152	0.00378	0.0138	-3.21	-0.5	1.47377	-10.4547	MTHFD1|0.630268795694;FASN|0.52398244837;AMPD3|0.0;PFKFB3|0.211933497533;RPTOR|0.262727301523;PDPR|0.490400460794;MLST8|0.226301519546;PANK4|0.303295964174	8	2359	109	102595	http://www.ebi.ac.uk/QuickGO/GTerm?id=GO:0009152	[]
7	5,6,7	negative regulation of DNA metabolic process	GO:0051053	0.0038	0.0138	0	0.42	1.47377	-10.4547	CHEK1|0.0;ERCC1|0.0;DYRK1A|0.0	3	291	109	102595	http://www.ebi.ac.uk/QuickGO/GTerm?id=GO:0051053	[]
7	6,7	single-organism nuclear import	GO:1902593	0.0038	0.0138	-1.94	-0.13	1.47377	-10.4547	PIK3R2|0.0486272341923;IPO13|0.467272548655;KEAP1|0.507926528092	3	291	109	102595	http://www.ebi.ac.uk/QuickGO/GTerm?id=GO:1902593	[]
3	3	microtubule-based process	GO:0007017	0.00382	0.0139	-3.58	-0.61	1.47377	-10.4547	CHEK1|0.0;CCNB2|0.297787335255;TACC2|0.160255331932;CDK5|0.512352503153;SPIRE1|0.364482076867;MZT1|6.91531382747;WASHC5|0.321069587491;MYO9B|0.0;DYRK1A|0.0;PCLAF|1.56893358625;KIF15|0.0	11	4032	109	102595	http://www.ebi.ac.uk/QuickGO/GTerm?id=GO:0007017	[]
5	5	retrograde transport, endosome to Golgi	GO:0042147	0.00383	0.0139	-1.04	0.12	1.47377	-10.4547	RAB9A|0.156841650882;GBF1|0.584383135086;RGP1|0.0	3	292	109	102595	http://www.ebi.ac.uk/QuickGO/GTerm?id=GO:0042147	[]
6	6	glycerophospholipid biosynthetic process	GO:0046474	0.00384	0.014	-1.8	-0.1	1.47377	-10.4547	PIK3R2|0.0486272341923;EFR3A|0.0;MTMR14|0.624620647546;INPP4A|0.520461963007;PIP5K1A|0.0	5	967	109	102595	http://www.ebi.ac.uk/QuickGO/GTerm?id=GO:0046474	[]
11	9,10,11	toll-like receptor 5 signaling pathway	GO:0034146	0.00386	0.014	-0.42	0.3	1.47377	-10.4547	ATF2|4.44768538347;NFKB2|0.590001371527	2	86	109	102595	http://www.ebi.ac.uk/QuickGO/GTerm?id=GO:0034146	[]
10	9,10	facultative heterochromatin formation	GO:0140718	0.00386	0.014	0	0.42	1.47377	-10.4547	DYRK1A|0.0;SETDB1|0.0	2	86	109	102595	http://www.ebi.ac.uk/QuickGO/GTerm?id=GO:0140718	[]
6	6	pentose-phosphate shunt	GO:0006098	0.00386	0.014	-1.23	0.07	1.47377	-10.4547	RPTOR|0.262727301523;MLST8|0.226301519546	2	86	109	102595	http://www.ebi.ac.uk/QuickGO/GTerm?id=GO:0006098	[]
7	7	modification-dependent protein catabolic process	GO:0019941	0.00387	0.014	-2.89	-0.41	1.47377	-10.4547	VHL|0.0;UBA7|0.194154214011;KEAP1|0.507926528092;USP10|0.667018345261;HECTD3|0.535915675722;ZER1|0.229138839685;PCNP|1.52732518023;DTL|0.241072745257	8	2368	109	102595	http://www.ebi.ac.uk/QuickGO/GTerm?id=GO:0019941	[]
7	7	dicarboxylic acid metabolic process	GO:0043648	0.00391	0.0141	-0.49	0.28	1.47377	-10.4547	MTHFD1|0.630268795694;KEAP1|0.507926528092;HACL1|0.0	3	294	109	102595	http://www.ebi.ac.uk/QuickGO/GTerm?id=GO:0043648	[]
6	6	carboxylic acid biosynthetic process	GO:0046394	0.00393	0.0142	-2.77	-0.37	1.47377	-10.4547	MTHFD1|0.630268795694;FASN|0.52398244837;PFKFB3|0.211933497533;RPTOR|0.262727301523;MTR|0.411173097461;MLST8|0.226301519546	6	1400	109	102595	http://www.ebi.ac.uk/QuickGO/GTerm?id=GO:0046394	[]
4	4	regulation of cell adhesion	GO:0030155	0.00399	0.0144	-2.59	-0.32	1.47377	-10.4547	PIK3R2|0.0486272341923;CSK|0.652863183361;GBF1|0.584383135086;PTPRU|0.0;MLST8|0.226301519546;DOCK5|0.616404274486	6	1404	109	102595	http://www.ebi.ac.uk/QuickGO/GTerm?id=GO:0030155	[]
3	3	single organism reproductive process	GO:0044702	0.00401	0.0145	-1.63	-0.05	1.47377	-10.4547	ERCC1|0.0;RXRB|0.0;SPIRE1|0.364482076867;WASHC5|0.321069587491;SEPTIN6|0.0;POLR1B|0.200512992651;SIX4|0.0	7	1877	109	102595	http://www.ebi.ac.uk/QuickGO/GTerm?id=GO:0044702	[]
6	5,6	hematopoietic progenitor cell differentiation	GO:0002244	0.00402	0.0145	-0.65	0.24	1.47377	-10.4547	SIPA1L3|0.200076980829;ATF2|4.44768538347;SIN3A|0.560705509474	3	297	109	102595	http://www.ebi.ac.uk/QuickGO/GTerm?id=GO:0002244	[]
5	5	cellular response to osmotic stress	GO:0071470	0.00403	0.0145	-1.23	0.07	1.47377	-10.4547	RPTOR|0.262727301523;MLST8|0.226301519546	2	88	109	102595	http://www.ebi.ac.uk/QuickGO/GTerm?id=GO:0071470	[]
4	4	transport	GO:0006810	0.00405	0.0145	-12.31	-3.12	1.47377	-10.4547	PIK3R2|0.0486272341923;OGA|0.57294400884;WDR1|0.668304026963;IPO13|0.467272548655;YIF1A|0.393948971056;HMOX1|999.0;ATF2|4.44768538347;SLC6A6|0.510256406507;CSK|0.652863183361;RAB9A|0.156841650882;CDK5|0.512352503153;AMPD3|0.0;SPIRE1|0.364482076867;WASHC5|0.321069587491;KEAP1|0.507926528092;ATG2A|0.668034427444;AP5B1|0.214364809963;PDZD11|1.71520567138;STRADA|0.0;MON2|0.656812640836;GBF1|0.5843831…	32	19019	109	102595	http://www.ebi.ac.uk/QuickGO/GTerm?id=GO:0006810	[]
5	5	organic acid biosynthetic process	GO:0016053	0.00407	0.0146	-2.77	-0.37	1.47377	-10.4547	MTHFD1|0.630268795694;FASN|0.52398244837;PFKFB3|0.211933497533;RPTOR|0.262727301523;MTR|0.411173097461;MLST8|0.226301519546	6	1410	109	102595	http://www.ebi.ac.uk/QuickGO/GTerm?id=GO:0016053	[]
6	5,6	regulation of cell projection organization	GO:0031344	0.00411	0.0147	-1.69	-0.06	1.47377	-10.4547	ID1|0.0;CDK5|0.512352503153;WASHC5|0.321069587491;DVL3|0.0;SIN3A|0.560705509474;CDC42EP4|4.54851503623	6	1413	109	102595	http://www.ebi.ac.uk/QuickGO/GTerm?id=GO:0031344	[]
5	5	glyceraldehyde-3-phosphate metabolic process	GO:0019682	0.00412	0.0148	-1.23	0.07	1.47377	-10.4547	RPTOR|0.262727301523;MLST8|0.226301519546	2	89	109	102595	http://www.ebi.ac.uk/QuickGO/GTerm?id=GO:0019682	[]
6	6	striated muscle cell differentiation	GO:0051146	0.00414	0.0148	-0.39	0.31	1.47377	-10.4547	WDR1|0.668304026963;RXRB|0.0;DOCK5|0.616404274486;SIX4|0.0	4	607	109	102595	http://www.ebi.ac.uk/QuickGO/GTerm?id=GO:0051146	[]
6	6	modification-dependent macromolecule catabolic process	GO:0043632	0.00419	0.0148	-2.89	-0.41	1.47377	-10.4547	VHL|0.0;UBA7|0.194154214011;KEAP1|0.507926528092;USP10|0.667018345261;HECTD3|0.535915675722;ZER1|0.229138839685;PCNP|1.52732518023;DTL|0.241072745257	8	2400	109	102595	http://www.ebi.ac.uk/QuickGO/GTerm?id=GO:0043632	[]
7	5,6,7	IRE1-mediated unfolded protein response	GO:0036498	0.00421	0.0148	-1.1	0.11	1.47377	-10.4547	YIF1A|0.393948971056;PDIA5|0.201599282108	2	90	109	102595	http://www.ebi.ac.uk/QuickGO/GTerm?id=GO:0036498	[]
7	7	pyrimidine nucleoside biosynthetic process	GO:0046134	0.00421	0.0148	-0.5	0.28	1.47377	-10.4547	DCK|0.58904599773;UCKL1|0.536362845027	2	90	109	102595	http://www.ebi.ac.uk/QuickGO/GTerm?id=GO:0046134	[]
6	4,5,6	immune response-activating signaling pathway	GO:0002757	0.00423	0.0148	-2.38	-0.26	1.47377	-10.4547	PIK3R2|0.0486272341923;ATF2|4.44768538347;CSK|0.652863183361;NFKB2|0.590001371527;RNF31|0.0;EPG5|0.0	6	1421	109	102595	http://www.ebi.ac.uk/QuickGO/GTerm?id=GO:0002757	[]
6	6	response to anisomycin	GO:0072739	0.00424	0.0148	0	0.42	1.47377	-10.4547	ATF2|4.44768538347	1	4	109	102595	http://www.ebi.ac.uk/QuickGO/GTerm?id=GO:0072739	[]
11	6,7,11	negative regulation of mast cell cytokine production	GO:0032764	0.00424	0.0148	0	0.42	1.47377	-10.4547	HMOX1|999.0	1	4	109	102595	http://www.ebi.ac.uk/QuickGO/GTerm?id=GO:0032764	[]
9	6,7,8,9	induction of synaptic vesicle exocytosis by positive regulation of presynaptic cytosolic calcium ion concentration	GO:0099703	0.00424	0.0148	0	0.42	1.47377	-10.4547	CDK5|0.512352503153	1	4	109	102595	http://www.ebi.ac.uk/QuickGO/GTerm?id=GO:0099703	[]
False	obselete	obsolete negative regulation of transcription from RNA polymerase II promoter in response to hypoxia	GO:0061428	0.00424	0.0148	0	0.42	1.47377	-10.4547	VHL|0.0	1	4	109	102595	http://www.ebi.ac.uk/QuickGO/GTerm?id=GO:0061428	[]
10	8,9,10	serine phosphorylation of STAT3 protein	GO:0033136	0.00424	0.0148	0	0.42	1.47377	-10.4547	CDK5|0.512352503153	1	4	109	102595	http://www.ebi.ac.uk/QuickGO/GTerm?id=GO:0033136	[]
5	5	positive regulation of presynaptic cytosolic calcium concentration	GO:0099533	0.00424	0.0148	0	0.42	1.47377	-10.4547	CDK5|0.512352503153	1	4	109	102595	http://www.ebi.ac.uk/QuickGO/GTerm?id=GO:0099533	[]
9	4,6,7,8,9	negative regulation of telomere maintenance in response to DNA damage	GO:1904506	0.00424	0.0148	0	0.42	1.47377	-10.4547	ERCC1|0.0	1	4	109	102595	http://www.ebi.ac.uk/QuickGO/GTerm?id=GO:1904506	[]
10	5,7,8,9,10	positive regulation of ureteric bud formation	GO:0072107	0.00424	0.0148	0	0.42	1.47377	-10.4547	SIX4|0.0	1	4	109	102595	http://www.ebi.ac.uk/QuickGO/GTerm?id=GO:0072107	[]
9	6,8,9	regulation of ureteric bud formation	GO:0072106	0.00424	0.0148	0	0.42	1.47377	-10.4547	SIX4|0.0	1	4	109	102595	http://www.ebi.ac.uk/QuickGO/GTerm?id=GO:0072106	[]
7	6,7	positive regulation of glial cell apoptotic process	GO:0034352	0.00424	0.0148	0	0.42	1.47377	-10.4547	CDK5|0.512352503153	1	4	109	102595	http://www.ebi.ac.uk/QuickGO/GTerm?id=GO:0034352	[]
6	6	negative regulation of transcription by transcription factor localization	GO:0010621	0.00424	0.0148	0	0.42	1.47377	-10.4547	ID1|0.0	1	4	109	102595	http://www.ebi.ac.uk/QuickGO/GTerm?id=GO:0010621	[]
11	5,6,7,8,11	spindle assembly involved in female meiosis I	GO:0007057	0.00424	0.0148	0	0.42	1.47377	-10.4547	CCNB2|0.297787335255	1	4	109	102595	http://www.ebi.ac.uk/QuickGO/GTerm?id=GO:0007057	[]
6	4,6	smooth muscle adaptation	GO:0014805	0.00424	0.0148	0	0.42	1.47377	-10.4547	HMOX1|999.0	1	4	109	102595	http://www.ebi.ac.uk/QuickGO/GTerm?id=GO:0014805	[]
False	obselete	obsolete regulation of transcription from RNA polymerase II promoter in response to UV-induced DNA damage	GO:0010767	0.00424	0.0148	0	0.42	1.47377	-10.4547	CHEK1|0.0	1	4	109	102595	http://www.ebi.ac.uk/QuickGO/GTerm?id=GO:0010767	[]
7	6,7	methyl-branched fatty acid metabolic process	GO:0097089	0.00424	0.0148	0	0.42	1.47377	-10.4547	HACL1|0.0	1	4	109	102595	http://www.ebi.ac.uk/QuickGO/GTerm?id=GO:0097089	[]
False	obselete	obsolete histone H2B acetylation	GO:0043969	0.00424	0.0148	0	0.42	1.47377	-10.4547	ATF2|4.44768538347	1	4	109	102595	http://www.ebi.ac.uk/QuickGO/GTerm?id=GO:0043969	[]
7	7	negative regulation by host of symbiont catalytic activity	GO:0052403	0.00424	0.0148	0	0.42	1.47377	-10.4547	RAB9A|0.156841650882	1	4	109	102595	http://www.ebi.ac.uk/QuickGO/GTerm?id=GO:0052403	[]
4	4	myotome development	GO:0061055	0.00424	0.0148	0	0.42	1.47377	-10.4547	SIX4|0.0	1	4	109	102595	http://www.ebi.ac.uk/QuickGO/GTerm?id=GO:0061055	[]
9	6,7,9	regulation of glucose import	GO:0046324	0.00431	0.015	-1.56	-0.02	1.47377	-10.4547	PIK3R2|0.0486272341923;OGA|0.57294400884	2	91	109	102595	http://www.ebi.ac.uk/QuickGO/GTerm?id=GO:0046324	[]
7	5,7	negative regulation of establishment of protein localization	GO:1904950	0.00437	0.0152	-0.77	0.2	1.47377	-10.4547	CSK|0.652863183361;CDK5|0.512352503153;KEAP1|0.507926528092	3	306	109	102595	http://www.ebi.ac.uk/QuickGO/GTerm?id=GO:1904950	[]
6	6	2'-deoxyribonucleotide metabolic process	GO:0009394	0.0044	0.0153	-0.47	0.29	1.47377	-10.4547	OGA|0.57294400884;DCK|0.58904599773	2	92	109	102595	http://www.ebi.ac.uk/QuickGO/GTerm?id=GO:0009394	[]
False	obselete	obsolete negative regulation of neuron death	GO:1901215	0.00441	0.0153	-2.71	-0.36	1.47377	-10.4547	HMOX1|999.0;CDK5|0.512352503153;SIX4|0.0	3	307	109	102595	http://www.ebi.ac.uk/QuickGO/GTerm?id=GO:1901215	[]
5	5	T cell activation	GO:0042110	0.00442	0.0154	-2.79	-0.38	1.47377	-10.4547	PIK3R2|0.0486272341923;ATF2|4.44768538347;CCND3|0.0;CSK|0.652863183361;MLST8|0.226301519546	5	1000	109	102595	http://www.ebi.ac.uk/QuickGO/GTerm?id=GO:0042110	[]
9	8,9	double-strand break repair via homologous recombination	GO:0000724	0.00443	0.0154	-0.18	0.37	1.47377	-10.4547	CHEK1|0.0;MCM7|0.508703075363;ERCC6L|0.65442398047;GINS2|1.50661569702	4	619	109	102595	http://www.ebi.ac.uk/QuickGO/GTerm?id=GO:0000724	[]
7	7	phosphatidylinositol metabolic process	GO:0046488	0.00446	0.0155	-1.8	-0.1	1.47377	-10.4547	PIK3R2|0.0486272341923;EFR3A|0.0;MTMR14|0.624620647546;INPP4A|0.520461963007;PIP5K1A|0.0	5	1002	109	102595	http://www.ebi.ac.uk/QuickGO/GTerm?id=GO:0046488	[]
5	5	carbohydrate catabolic process	GO:0016052	0.00448	0.0155	-1.9	-0.12	1.47377	-10.4547	PHKG2|0.0;PFKFB3|0.211933497533;RPTOR|0.262727301523;MLST8|0.226301519546	4	621	109	102595	http://www.ebi.ac.uk/QuickGO/GTerm?id=GO:0016052	[]
3	3	cell adhesion	GO:0007155	0.00452	0.0156	-2.88	-0.4	1.47377	-10.4547	PIK3R2|0.0486272341923;CCND3|0.0;COL18A1|0.0;ID1|0.0;CSK|0.652863183361;CDK5|0.512352503153;GBF1|0.584383135086;PTPRU|0.0;PIP5K1A|0.0;MLST8|0.226301519546;DOCK5|0.616404274486	11	4124	109	102595	http://www.ebi.ac.uk/QuickGO/GTerm?id=GO:0007155	[]
8	6,7,8	regulation of DNA replication	GO:0006275	0.00457	0.0158	0.12	0.46	1.47377	-10.4547	MCM7|0.508703075363;ORC3|0.0;GINS2|1.50661569702	3	311	109	102595	http://www.ebi.ac.uk/QuickGO/GTerm?id=GO:0006275	[]
10	7,9,10	purine ribonucleotide catabolic process	GO:0009154	0.00457	0.0158	-1.23	0.07	1.47377	-10.4547	AMPD3|0.0;RPTOR|0.262727301523;MLST8|0.226301519546	3	311	109	102595	http://www.ebi.ac.uk/QuickGO/GTerm?id=GO:0009154	[]
6	6	protein deacylation	GO:0035601	0.00457	0.0158	-1.08	0.11	1.47377	-10.4547	DYRK1A|0.0;SIN3A|0.560705509474;SMARCAD1|0.147696368681	3	311	109	102595	http://www.ebi.ac.uk/QuickGO/GTerm?id=GO:0035601	[]
8	6,7,8	regulation of protein localization to nucleus	GO:1900180	0.00461	0.0159	-1.86	-0.11	1.47377	-10.4547	PIK3R2|0.0486272341923;KEAP1|0.507926528092;SIN3A|0.560705509474	3	312	109	102595	http://www.ebi.ac.uk/QuickGO/GTerm?id=GO:1900180	[]
7	6,7	positive regulation of cellular protein catabolic process	GO:1903364	0.00461	0.0159	-0.93	0.15	1.47377	-10.4547	VHL|0.0;KEAP1|0.507926528092;ZER1|0.229138839685	3	312	109	102595	http://www.ebi.ac.uk/QuickGO/GTerm?id=GO:1903364	[]
8	7,8	recombinational repair	GO:0000725	0.00469	0.0161	-0.18	0.37	1.47377	-10.4547	CHEK1|0.0;MCM7|0.508703075363;ERCC6L|0.65442398047;GINS2|1.50661569702	4	629	109	102595	http://www.ebi.ac.uk/QuickGO/GTerm?id=GO:0000725	[]
9	8,9	GTP metabolic process	GO:0046039	0.00478	0.0164	0	0.42	1.47377	-10.4547	AMPD3|0.0;MOCOS|0.227031504091	2	96	109	102595	http://www.ebi.ac.uk/QuickGO/GTerm?id=GO:0046039	[]
10	8,10	MyD88-independent toll-like receptor signaling pathway	GO:0002756	0.00478	0.0164	-0.42	0.3	1.47377	-10.4547	ATF2|4.44768538347;NFKB2|0.590001371527	2	96	109	102595	http://www.ebi.ac.uk/QuickGO/GTerm?id=GO:0002756	[]
8	7,8	regulation of neuron projection development	GO:0010975	0.00486	0.0167	-1.04	0.13	1.47377	-10.4547	ID1|0.0;CDK5|0.512352503153;WASHC5|0.321069587491;DVL3|0.0;SIN3A|0.560705509474	5	1023	109	102595	http://www.ebi.ac.uk/QuickGO/GTerm?id=GO:0010975	[]
8	7,8	negative regulation of protein phosphorylation	GO:0001933	0.00487	0.0167	-2.29	-0.23	1.47377	-10.4547	PIK3R2|0.0486272341923;CDK4|0.619400786905;CSK|0.652863183361;RPTOR|0.262727301523	4	636	109	102595	http://www.ebi.ac.uk/QuickGO/GTerm?id=GO:0001933	[]
6	6	methionine metabolic process	GO:0006555	0.00488	0.0167	-0.59	0.25	1.47377	-10.4547	MTHFD1|0.630268795694;MTR|0.411173097461	2	97	109	102595	http://www.ebi.ac.uk/QuickGO/GTerm?id=GO:0006555	[]
5	4,5	positive regulation of defense response	GO:0031349	0.00492	0.0168	-0.65	0.24	1.47377	-10.4547	ATF2|4.44768538347;NFKB2|0.590001371527;RNF31|0.0;SIN3A|0.560705509474;EPG5|0.0	5	1026	109	102595	http://www.ebi.ac.uk/QuickGO/GTerm?id=GO:0031349	[]
11	9,10,11	toll-like receptor 2 signaling pathway	GO:0034134	0.00497	0.017	-0.42	0.3	1.47377	-10.4547	ATF2|4.44768538347;NFKB2|0.590001371527	2	98	109	102595	http://www.ebi.ac.uk/QuickGO/GTerm?id=GO:0034134	[]
9	6,8,9	ribonucleotide catabolic process	GO:0009261	0.00503	0.0171	-1.23	0.07	1.47377	-10.4547	AMPD3|0.0;RPTOR|0.262727301523;MLST8|0.226301519546	3	322	109	102595	http://www.ebi.ac.uk/QuickGO/GTerm?id=GO:0009261	[]
6	6	regulation of protein localization to membrane	GO:1905475	0.00503	0.0171	-1.79	-0.09	1.47377	-10.4547	PIK3R2|0.0486272341923;CSK|0.652863183361;CDK5|0.512352503153	3	322	109	102595	http://www.ebi.ac.uk/QuickGO/GTerm?id=GO:1905475	[]
8	4,6,8	negative regulation of protein transport	GO:0051224	0.00503	0.0171	-0.77	0.2	1.47377	-10.4547	CSK|0.652863183361;CDK5|0.512352503153;KEAP1|0.507926528092	3	322	109	102595	http://www.ebi.ac.uk/QuickGO/GTerm?id=GO:0051224	[]
6	5,6	cell cycle checkpoint signaling	GO:0000075	0.00503	0.0171	-0.65	0.24	1.47377	-10.4547	CHEK1|0.0;ATF2|4.44768538347;BABAM2|0.636605835126;DTL|0.241072745257	4	642	109	102595	http://www.ebi.ac.uk/QuickGO/GTerm?id=GO:0000075	[]
5	5	deoxyribose phosphate metabolic process	GO:0019692	0.00507	0.0172	-0.47	0.29	1.47377	-10.4547	OGA|0.57294400884;DCK|0.58904599773	2	99	109	102595	http://www.ebi.ac.uk/QuickGO/GTerm?id=GO:0019692	[]
8	7,8	regulation of actin nucleation	GO:0051125	0.00507	0.0172	0.14	0.46	1.47377	-10.4547	WASHC5|0.321069587491;WASHC3|2.24339660409	2	99	109	102595	http://www.ebi.ac.uk/QuickGO/GTerm?id=GO:0051125	[]
3	3	plasma lipoprotein particle clearance	GO:0034381	0.00507	0.0172	-2.81	-0.39	1.47377	-10.4547	HMOX1|999.0;CSK|0.652863183361	2	99	109	102595	http://www.ebi.ac.uk/QuickGO/GTerm?id=GO:0034381	[]
5	5	cellular response to radiation	GO:0071478	0.00512	0.0173	0	0.42	1.47377	-10.4547	CHEK1|0.0;ERCC1|0.0;BABAM2|0.636605835126	3	324	109	102595	http://www.ebi.ac.uk/QuickGO/GTerm?id=GO:0071478	[]
6	6	regulation of neurogenesis	GO:0050767	0.00513	0.0174	-1.21	0.08	1.47377	-10.4547	WDR1|0.668304026963;ID1|0.0;CDK5|0.512352503153;WASHC5|0.321069587491;DVL3|0.0;SIN3A|0.560705509474	6	1480	109	102595	http://www.ebi.ac.uk/QuickGO/GTerm?id=GO:0050767	[]
False	obselete	obsolete regulation of transcription factor import into nucleus	GO:0042990	0.00517	0.0175	-1.61	-0.04	1.47377	-10.4547	PIK3R2|0.0486272341923;KEAP1|0.507926528092	2	100	109	102595	http://www.ebi.ac.uk/QuickGO/GTerm?id=GO:0042990	[]
7	6,7	sulfur amino acid biosynthetic process	GO:0000097	0.00517	0.0175	-0.59	0.25	1.47377	-10.4547	MTHFD1|0.630268795694;MTR|0.411173097461	2	100	109	102595	http://www.ebi.ac.uk/QuickGO/GTerm?id=GO:0000097	[]
6	5,6	heart development	GO:0007507	0.00519	0.0175	-0.45	0.29	1.47377	-10.4547	MTHFD1|0.630268795694;ATF2|4.44768538347;RXRB|0.0;ID1|0.0;DVL3|0.0	5	1039	109	102595	http://www.ebi.ac.uk/QuickGO/GTerm?id=GO:0007507	[]
4	4	muscle cell proliferation	GO:0033002	0.00529	0.0176	-2.4	-0.27	1.47377	-10.4547	HMOX1|999.0;RXRB|0.0;PAXBP1|0.253430647071	3	328	109	102595	http://www.ebi.ac.uk/QuickGO/GTerm?id=GO:0033002	[]
7	7	negative regulation of protein homodimerization activity	GO:0090074	0.0053	0.0176	0	0.42	1.47377	-10.4547	ID1|0.0	1	5	109	102595	http://www.ebi.ac.uk/QuickGO/GTerm?id=GO:0090074	[]
9	6,7,8,9	positive regulation of glycogen catabolic process	GO:0045819	0.0053	0.0176	0	0.42	1.47377	-10.4547	PHKG2|0.0	1	5	109	102595	http://www.ebi.ac.uk/QuickGO/GTerm?id=GO:0045819	[]
6	5,6	olfactory placode morphogenesis	GO:0071699	0.0053	0.0176	0	0.42	1.47377	-10.4547	SIX4|0.0	1	5	109	102595	http://www.ebi.ac.uk/QuickGO/GTerm?id=GO:0071699	[]
5	5	regulation of branch elongation involved in ureteric bud branching	GO:0072095	0.0053	0.0176	0	0.42	1.47377	-10.4547	SIX4|0.0	1	5	109	102595	http://www.ebi.ac.uk/QuickGO/GTerm?id=GO:0072095	[]
8	6,7,8	positive regulation of DNA primase activity	GO:1903934	0.0053	0.0176	0	0.42	1.47377	-10.4547	GINS2|1.50661569702	1	5	109	102595	http://www.ebi.ac.uk/QuickGO/GTerm?id=GO:1903934	[]
9	8,9	pyrimidine dimer repair by nucleotide-excision repair	GO:0000720	0.0053	0.0176	0	0.42	1.47377	-10.4547	ERCC1|0.0	1	5	109	102595	http://www.ebi.ac.uk/QuickGO/GTerm?id=GO:0000720	[]
6	5,6	embryonic nail plate morphogenesis	GO:0035880	0.0053	0.0176	0	0.42	1.47377	-10.4547	FZD6|0.312490562275	1	5	109	102595	http://www.ebi.ac.uk/QuickGO/GTerm?id=GO:0035880	[]
11	7,8,9,11	negative regulation of heterochromatin formation	GO:0031452	0.0053	0.0176	0	0.42	1.47377	-10.4547	DYRK1A|0.0	1	5	109	102595	http://www.ebi.ac.uk/QuickGO/GTerm?id=GO:0031452	[]
10	6,7,8,10	negative regulation of heterochromatin organization	GO:0120262	0.0053	0.0176	0	0.42	1.47377	-10.4547	DYRK1A|0.0	1	5	109	102595	http://www.ebi.ac.uk/QuickGO/GTerm?id=GO:0120262	[]
11	4,7,8,9,10,11	growth plate cartilage chondrocyte proliferation	GO:0003419	0.0053	0.0176	0	0.42	1.47377	-10.4547	ATF2|4.44768538347	1	5	109	102595	http://www.ebi.ac.uk/QuickGO/GTerm?id=GO:0003419	[]
6	6	response to methylglyoxal	GO:0051595	0.0053	0.0176	0	0.42	1.47377	-10.4547	SIN3A|0.560705509474	1	5	109	102595	http://www.ebi.ac.uk/QuickGO/GTerm?id=GO:0051595	[]
6	4,6	muscle hyperplasia	GO:0014900	0.0053	0.0176	0	0.42	1.47377	-10.4547	HMOX1|999.0	1	5	109	102595	http://www.ebi.ac.uk/QuickGO/GTerm?id=GO:0014900	[]
6	6	regulation of DNA primase activity	GO:1903932	0.0053	0.0176	0	0.42	1.47377	-10.4547	GINS2|1.50661569702	1	5	109	102595	http://www.ebi.ac.uk/QuickGO/GTerm?id=GO:1903932	[]
7	5,6,7	olfactory placode formation	GO:0030910	0.0053	0.0176	0	0.42	1.47377	-10.4547	SIX4|0.0	1	5	109	102595	http://www.ebi.ac.uk/QuickGO/GTerm?id=GO:0030910	[]
5	5	olfactory placode development	GO:0071698	0.0053	0.0176	0	0.42	1.47377	-10.4547	SIX4|0.0	1	5	109	102595	http://www.ebi.ac.uk/QuickGO/GTerm?id=GO:0071698	[]
10	7,8,10	positive regulation of chromatin assembly or disassembly	GO:0045799	0.0053	0.0176	0	0.42	1.47377	-10.4547	SIN3A|0.560705509474	1	5	109	102595	http://www.ebi.ac.uk/QuickGO/GTerm?id=GO:0045799	[]
False	obselete	obsolete negative regulation of catalytic activity in other organism involved in symbiotic interaction	GO:0052199	0.0053	0.0176	0	0.42	1.47377	-10.4547	RAB9A|0.156841650882	1	5	109	102595	http://www.ebi.ac.uk/QuickGO/GTerm?id=GO:0052199	[]
7	7	protein-DNA complex assembly	GO:0065004	0.00531	0.0176	-0.51	0.28	1.47377	-10.4547	MCM7|0.508703075363;CDK7|0.61237442214;CHAF1B|0.0;ORC3|0.0	4	652	109	102595	http://www.ebi.ac.uk/QuickGO/GTerm?id=GO:0065004	[]
8	4,6,7,8	outflow tract morphogenesis	GO:0003151	0.00538	0.0178	0	0.42	1.47377	-10.4547	ATF2|4.44768538347;DVL3|0.0	2	102	109	102595	http://www.ebi.ac.uk/QuickGO/GTerm?id=GO:0003151	[]
False	obselete	obsolete transcription factor import into nucleus	GO:0042991	0.00538	0.0178	-1.61	-0.04	1.47377	-10.4547	PIK3R2|0.0486272341923;KEAP1|0.507926528092	2	102	109	102595	http://www.ebi.ac.uk/QuickGO/GTerm?id=GO:0042991	[]
3	3	cellular homeostasis	GO:0019725	0.00538	0.0178	-7.02	-1.6	1.47377	-10.4547	PIK3R2|0.0486272341923;OGA|0.57294400884;HMOX1|999.0;CDK5|0.512352503153;PDIA5|0.201599282108;RPTOR|0.262727301523;SIN3A|0.560705509474;BOLA1|4.47364371605	8	2504	109	102595	http://www.ebi.ac.uk/QuickGO/GTerm?id=GO:0019725	[]
8	7,8	fibroblast growth factor receptor signaling pathway	GO:0008543	0.00543	0.0179	-1.96	-0.14	1.47377	-10.4547	PIK3R2|0.0486272341923;SHCBP1|0.0;MLST8|0.226301519546	3	331	109	102595	http://www.ebi.ac.uk/QuickGO/GTerm?id=GO:0008543	[]
7	7	cellular response to dopamine	GO:1903351	0.00548	0.018	0	0.42	1.47377	-10.4547	ID1|0.0;SIN3A|0.560705509474	2	103	109	102595	http://www.ebi.ac.uk/QuickGO/GTerm?id=GO:1903351	[]
6	6	pyrimidine nucleobase metabolic process	GO:0006206	0.00548	0.018	-0.5	0.28	1.47377	-10.4547	DCK|0.58904599773;UCKL1|0.536362845027	2	103	109	102595	http://www.ebi.ac.uk/QuickGO/GTerm?id=GO:0006206	[]
9	7,8,9	regulation of DNA-templated DNA replication	GO:0090329	0.00548	0.018	0.12	0.46	1.47377	-10.4547	MCM7|0.508703075363;GINS2|1.50661569702	2	103	109	102595	http://www.ebi.ac.uk/QuickGO/GTerm?id=GO:0090329	[]
4	4	intracellular chemical homeostasis	GO:0055082	0.0055	0.0181	-6.33	-1.4	1.47377	-10.4547	PIK3R2|0.0486272341923;OGA|0.57294400884;HMOX1|999.0;CDK5|0.512352503153;RPTOR|0.262727301523;SIN3A|0.560705509474;BOLA1|4.47364371605	7	1991	109	102595	http://www.ebi.ac.uk/QuickGO/GTerm?id=GO:0055082	[]
5	5	circulatory system development	GO:0072359	0.00555	0.0182	0.2	0.48	1.47377	-10.4547	HMOX1|999.0;MTHFD1|0.630268795694;ATF2|4.44768538347;RXRB|0.0;COL18A1|0.0;ID1|0.0;DVL3|0.0	7	1994	109	102595	http://www.ebi.ac.uk/QuickGO/GTerm?id=GO:0072359	[]
5	5	respiratory system development	GO:0060541	0.00556	0.0182	0	0.42	1.47377	-10.4547	ID1|0.0;TNS3|0.477878306793;SIX4|0.0	3	334	109	102595	http://www.ebi.ac.uk/QuickGO/GTerm?id=GO:0060541	[]
8	5,7,8	negative regulation of protein localization to nucleus	GO:1900181	0.00558	0.0183	-0.55	0.27	1.47377	-10.4547	KEAP1|0.507926528092;SIN3A|0.560705509474	2	104	109	102595	http://www.ebi.ac.uk/QuickGO/GTerm?id=GO:1900181	[]
False	obselete	obsolete negative regulation of response to DNA damage stimulus	GO:2001021	0.00558	0.0183	0	0.42	1.47377	-10.4547	ERCC1|0.0;DYRK1A|0.0	2	104	109	102595	http://www.ebi.ac.uk/QuickGO/GTerm?id=GO:2001021	[]
8	6,7,8	regulation of canonical Wnt signaling pathway	GO:0060828	0.00563	0.0184	-0.71	0.22	1.47377	-10.4547	FZD6|0.312490562275;TLE3|0.620823491688;PTPRU|0.0;DVL3|0.0	4	663	109	102595	http://www.ebi.ac.uk/QuickGO/GTerm?id=GO:0060828	[]
4	4	lymphocyte activation	GO:0046649	0.00565	0.0184	-2.79	-0.38	1.47377	-10.4547	PIK3R2|0.0486272341923;ERCC1|0.0;ATF2|4.44768538347;CCND3|0.0;CSK|0.652863183361;MLST8|0.226301519546	6	1510	109	102595	http://www.ebi.ac.uk/QuickGO/GTerm?id=GO:0046649	[]
7	7	purine nucleotide catabolic process	GO:0006195	0.00566	0.0185	-1.23	0.07	1.47377	-10.4547	AMPD3|0.0;RPTOR|0.262727301523;MLST8|0.226301519546	3	336	109	102595	http://www.ebi.ac.uk/QuickGO/GTerm?id=GO:0006195	[]
6	6	protein localization to cell surface	GO:0034394	0.00569	0.0185	0	0.42	1.47377	-10.4547	GBF1|0.584383135086;PTPRU|0.0	2	105	109	102595	http://www.ebi.ac.uk/QuickGO/GTerm?id=GO:0034394	[]
6	6	response to dopamine	GO:1903350	0.00569	0.0185	0	0.42	1.47377	-10.4547	ID1|0.0;SIN3A|0.560705509474	2	105	109	102595	http://www.ebi.ac.uk/QuickGO/GTerm?id=GO:1903350	[]
5	5	sensory organ development	GO:0007423	0.00574	0.0187	-1.41	0.02	1.47377	-10.4547	SIPA1L3|0.200076980829;FZD6|0.312490562275;CDK4|0.619400786905;DVL3|0.0;SIX4|0.0	5	1065	109	102595	http://www.ebi.ac.uk/QuickGO/GTerm?id=GO:0007423	[]
3	3	positive regulation of signaling	GO:0023056	0.00574	0.0187	-6.26	-1.38	1.47377	-10.4547	PIK3R2|0.0486272341923;OGA|0.57294400884;HMOX1|999.0;RXRB|0.0;CSK|0.652863183361;CDK5|0.512352503153;RPTOR|0.262727301523;DVL3|0.0;RNF31|0.0;MLST8|0.226301519546	10	3663	109	102595	http://www.ebi.ac.uk/QuickGO/GTerm?id=GO:0023056	[]
5	5	ameboidal-type cell migration	GO:0001667	0.00575	0.0187	-2.79	-0.38	1.47377	-10.4547	HMOX1|999.0;ID1|0.0;PIP5K1A|0.0;DOCK5|0.616404274486	4	667	109	102595	http://www.ebi.ac.uk/QuickGO/GTerm?id=GO:0001667	[]
4	4	cranial skeletal system development	GO:1904888	0.00579	0.0188	0	0.42	1.47377	-10.4547	MTHFD1|0.630268795694;SIX4|0.0	2	106	109	102595	http://www.ebi.ac.uk/QuickGO/GTerm?id=GO:1904888	[]
9	8,9	pyrimidine ribonucleotide biosynthetic process	GO:0009220	0.00579	0.0188	-0.5	0.28	1.47377	-10.4547	DCK|0.58904599773;UCKL1|0.536362845027	2	106	109	102595	http://www.ebi.ac.uk/QuickGO/GTerm?id=GO:0009220	[]
6	6	macromolecule deacylation	GO:0098732	0.0058	0.0188	-1.08	0.11	1.47377	-10.4547	DYRK1A|0.0;SIN3A|0.560705509474;SMARCAD1|0.147696368681	3	339	109	102595	http://www.ebi.ac.uk/QuickGO/GTerm?id=GO:0098732	[]
6	5,6	myeloid cell differentiation	GO:0030099	0.00581	0.0188	-1.29	0.05	1.47377	-10.4547	WDR1|0.668304026963;FASN|0.52398244837;RPTOR|0.262727301523;SIN3A|0.560705509474	4	669	109	102595	http://www.ebi.ac.uk/QuickGO/GTerm?id=GO:0030099	[]
4	4	positive regulation of response to external stimulus	GO:0032103	0.00583	0.0188	0	0.42	1.47377	-10.4547	RXRB|0.0;CHAF1B|0.0;RNF31|0.0;SIN3A|0.560705509474;EPG5|0.0	5	1069	109	102595	http://www.ebi.ac.uk/QuickGO/GTerm?id=GO:0032103	[]
7	6,7	canonical NF-kappaB signal transduction	GO:0007249	0.00584	0.0188	-3	-0.44	1.47377	-10.4547	HMOX1|999.0;NFKB2|0.590001371527;USP10|0.667018345261;RNF31|0.0	4	670	109	102595	http://www.ebi.ac.uk/QuickGO/GTerm?id=GO:0007249	[]
6	5,6	intracellular glucose homeostasis	GO:0001678	0.00584	0.0188	-2.14	-0.19	1.47377	-10.4547	PIK3R2|0.0486272341923;RPTOR|0.262727301523;SIN3A|0.560705509474	3	340	109	102595	http://www.ebi.ac.uk/QuickGO/GTerm?id=GO:0001678	[]
5	5	regulation of ubiquitin-dependent protein catabolic process	GO:2000058	0.00584	0.0188	-0.93	0.15	1.47377	-10.4547	VHL|0.0;KEAP1|0.507926528092;ZER1|0.229138839685	3	340	109	102595	http://www.ebi.ac.uk/QuickGO/GTerm?id=GO:2000058	[]
7	6,7	nucleoside biosynthetic process	GO:0009163	0.00589	0.019	-1.02	0.13	1.47377	-10.4547	DCK|0.58904599773;PANK4|0.303295964174;UCKL1|0.536362845027	3	341	109	102595	http://www.ebi.ac.uk/QuickGO/GTerm?id=GO:0009163	[]
6	6	cellular response to ammonium ion	GO:0071242	0.0059	0.019	0	0.42	1.47377	-10.4547	ID1|0.0;SIN3A|0.560705509474	2	107	109	102595	http://www.ebi.ac.uk/QuickGO/GTerm?id=GO:0071242	[]
7	7	positive regulation of proteolysis involved in protein catabolic process	GO:1903052	0.00599	0.0192	-0.93	0.15	1.47377	-10.4547	VHL|0.0;KEAP1|0.507926528092;ZER1|0.229138839685	3	343	109	102595	http://www.ebi.ac.uk/QuickGO/GTerm?id=GO:1903052	[]
3	3	immune effector process	GO:0002252	0.00599	0.0192	-4.97	-1.01	1.47377	-10.4547	PIK3R2|0.0486272341923;WDR1|0.668304026963;ERCC1|0.0;HMOX1|999.0;AMPD3|0.0;CHAF1B|0.0;GBF1|0.584383135086;SIN3A|0.560705509474	8	2551	109	102595	http://www.ebi.ac.uk/QuickGO/GTerm?id=GO:0002252	[]
6	6	response to cadmium ion	GO:0046686	0.006	0.0192	0	0.42	1.47377	-10.4547	ERCC1|0.0;HMOX1|999.0	2	108	109	102595	http://www.ebi.ac.uk/QuickGO/GTerm?id=GO:0046686	[]
False	obselete	obsolete regulation of histone acetylation	GO:0035065	0.006	0.0192	0	0.42	1.47377	-10.4547	CHEK1|0.0;SIN3A|0.560705509474	2	108	109	102595	http://www.ebi.ac.uk/QuickGO/GTerm?id=GO:0035065	[]
6	5,6	regulation of DNA repair	GO:0006282	0.00608	0.0195	-0.63	0.24	1.47377	-10.4547	CHEK1|0.0;SPIRE1|0.364482076867;BABAM2|0.636605835126	3	345	109	102595	http://www.ebi.ac.uk/QuickGO/GTerm?id=GO:0006282	[]
6	5,6	negative regulation of organelle organization	GO:0010639	0.00618	0.0197	-0.43	0.3	1.47377	-10.4547	CHEK1|0.0;ERCC1|0.0;DYRK1A|0.0;USP10|0.667018345261;SIN3A|0.560705509474	5	1084	109	102595	http://www.ebi.ac.uk/QuickGO/GTerm?id=GO:0010639	[]
8	6,8	central nervous system neuron differentiation	GO:0021953	0.00618	0.0197	-0.54	0.27	1.47377	-10.4547	CDK5|0.512352503153;ARHGEF28|0.0;SIN3A|0.560705509474	3	347	109	102595	http://www.ebi.ac.uk/QuickGO/GTerm?id=GO:0021953	[]
4	4	regulation of transport	GO:0051049	0.00619	0.0197	-7.67	-1.78	1.47377	-10.4547	PIK3R2|0.0486272341923;OGA|0.57294400884;WDR1|0.668304026963;HMOX1|999.0;CSK|0.652863183361;RAB9A|0.156841650882;CDK5|0.512352503153;KEAP1|0.507926528092;RNF31|0.0;XPO4|0.171922377193;HOMER3|0.248383227663	11	4305	109	102595	http://www.ebi.ac.uk/QuickGO/GTerm?id=GO:0051049	[]
9	4,7,8,9	T cell costimulation	GO:0031295	0.00622	0.0198	-0.83	0.18	1.47377	-10.4547	CSK|0.652863183361;MLST8|0.226301519546	2	110	109	102595	http://www.ebi.ac.uk/QuickGO/GTerm?id=GO:0031295	[]
7	7	ribonucleoside bisphosphate metabolic process	GO:0033875	0.00628	0.0199	-1.11	0.1	1.47377	-10.4547	FASN|0.52398244837;PDPR|0.490400460794;PANK4|0.303295964174	3	349	109	102595	http://www.ebi.ac.uk/QuickGO/GTerm?id=GO:0033875	[]
6	6	nucleoside bisphosphate metabolic process	GO:0033865	0.00628	0.0199	-1.11	0.1	1.47377	-10.4547	FASN|0.52398244837;PDPR|0.490400460794;PANK4|0.303295964174	3	349	109	102595	http://www.ebi.ac.uk/QuickGO/GTerm?id=GO:0033865	[]
6	6	purine nucleoside bisphosphate metabolic process	GO:0034032	0.00628	0.0199	-1.11	0.1	1.47377	-10.4547	FASN|0.52398244837;PDPR|0.490400460794;PANK4|0.303295964174	3	349	109	102595	http://www.ebi.ac.uk/QuickGO/GTerm?id=GO:0034032	[]
10	6,7,8,9,10	branch elongation involved in ureteric bud branching	GO:0060681	0.00636	0.0199	0	0.42	1.47377	-10.4547	SIX4|0.0	1	6	109	102595	http://www.ebi.ac.uk/QuickGO/GTerm?id=GO:0060681	[]
False	obselete	obsolete regulation of histone H3-K27 acetylation	GO:1901674	0.00636	0.0199	0	0.42	1.47377	-10.4547	SIN3A|0.560705509474	1	6	109	102595	http://www.ebi.ac.uk/QuickGO/GTerm?id=GO:1901674	[]
10	7,8,10	negative regulation of stress granule assembly	GO:0062030	0.00636	0.0199	0	0.42	1.47377	-10.4547	USP10|0.667018345261	1	6	109	102595	http://www.ebi.ac.uk/QuickGO/GTerm?id=GO:0062030	[]
7	5,6,7	positive regulation of vitamin D receptor signaling pathway	GO:0070564	0.00636	0.0199	0	0.42	1.47377	-10.4547	RXRB|0.0	1	6	109	102595	http://www.ebi.ac.uk/QuickGO/GTerm?id=GO:0070564	[]
11	7,9,11	microtubule nucleation by interphase microtubule organizing center	GO:0051415	0.00636	0.0199	0	0.42	1.47377	-10.4547	MZT1|6.91531382747	1	6	109	102595	http://www.ebi.ac.uk/QuickGO/GTerm?id=GO:0051415	[]
False	obselete	obsolete modulation of catalytic activity in other organism involved in symbiotic interaction	GO:0052203	0.00636	0.0199	0	0.42	1.47377	-10.4547	RAB9A|0.156841650882	1	6	109	102595	http://www.ebi.ac.uk/QuickGO/GTerm?id=GO:0052203	[]
False	obselete	obsolete non-canonical Wnt signaling pathway via JNK cascade	GO:0038031	0.00636	0.0199	0	0.42	1.47377	-10.4547	DVL3|0.0	1	6	109	102595	http://www.ebi.ac.uk/QuickGO/GTerm?id=GO:0038031	[]
8	8	purine deoxyribonucleotide biosynthetic process	GO:0009153	0.00636	0.0199	0	0.42	1.47377	-10.4547	DCK|0.58904599773	1	6	109	102595	http://www.ebi.ac.uk/QuickGO/GTerm?id=GO:0009153	[]
9	6,8,9	establishment of body hair or bristle planar orientation	GO:0048104	0.00636	0.0199	0	0.42	1.47377	-10.4547	FZD6|0.312490562275	1	6	109	102595	http://www.ebi.ac.uk/QuickGO/GTerm?id=GO:0048104	[]
4	4	medulla oblongata development	GO:0021550	0.00636	0.0199	0	0.42	1.47377	-10.4547	ATF2|4.44768538347	1	6	109	102595	http://www.ebi.ac.uk/QuickGO/GTerm?id=GO:0021550	[]
12	8,9,10,12	negative regulation of DNA methylation-dependent heterochromatin formation	GO:0090310	0.00636	0.0199	0	0.42	1.47377	-10.4547	DYRK1A|0.0	1	6	109	102595	http://www.ebi.ac.uk/QuickGO/GTerm?id=GO:0090310	[]
8	7,8	negative regulation of T cell migration	GO:2000405	0.00636	0.0199	0	0.42	1.47377	-10.4547	LRCH1|0.0	1	6	109	102595	http://www.ebi.ac.uk/QuickGO/GTerm?id=GO:2000405	[]
7	7	positive regulation of pyruvate dehydrogenase activity	GO:1904184	0.00636	0.0199	0	0.42	1.47377	-10.4547	PDPR|0.490400460794	1	6	109	102595	http://www.ebi.ac.uk/QuickGO/GTerm?id=GO:1904184	[]
False	obselete	obsolete histone H3-K27 acetylation	GO:0043974	0.00636	0.0199	0	0.42	1.47377	-10.4547	SIN3A|0.560705509474	1	6	109	102595	http://www.ebi.ac.uk/QuickGO/GTerm?id=GO:0043974	[]
4	4	fungiform papilla morphogenesis	GO:0061197	0.00636	0.0199	0	0.42	1.47377	-10.4547	SIX4|0.0	1	6	109	102595	http://www.ebi.ac.uk/QuickGO/GTerm?id=GO:0061197	[]
7	7	trigeminal ganglion development	GO:0061551	0.00636	0.0199	0	0.42	1.47377	-10.4547	SIX4|0.0	1	6	109	102595	http://www.ebi.ac.uk/QuickGO/GTerm?id=GO:0061551	[]
9	8,9	oxalate catabolic process	GO:0033611	0.00636	0.0199	0	0.42	1.47377	-10.4547	HACL1|0.0	1	6	109	102595	http://www.ebi.ac.uk/QuickGO/GTerm?id=GO:0033611	[]
10	7,9,10	establishment of body hair planar orientation	GO:0048105	0.00636	0.0199	0	0.42	1.47377	-10.4547	FZD6|0.312490562275	1	6	109	102595	http://www.ebi.ac.uk/QuickGO/GTerm?id=GO:0048105	[]
6	6	positive regulation of proteolysis	GO:0045862	0.00637	0.0199	-1.18	0.08	1.47377	-10.4547	OGA|0.57294400884;VHL|0.0;KEAP1|0.507926528092;ZER1|0.229138839685	4	687	109	102595	http://www.ebi.ac.uk/QuickGO/GTerm?id=GO:0045862	[]
5	5	regulation of animal organ morphogenesis	GO:2000027	0.00643	0.0201	0	0.42	1.47377	-10.4547	FZD6|0.312490562275;DVL3|0.0;SIX4|0.0	3	352	109	102595	http://www.ebi.ac.uk/QuickGO/GTerm?id=GO:2000027	[]
6	6	phospholipid biosynthetic process	GO:0008654	0.00654	0.0204	-1.8	-0.1	1.47377	-10.4547	PIK3R2|0.0486272341923;EFR3A|0.0;MTMR14|0.624620647546;INPP4A|0.520461963007;PIP5K1A|0.0	5	1099	109	102595	http://www.ebi.ac.uk/QuickGO/GTerm?id=GO:0008654	[]
8	7,8	purine ribonucleoside metabolic process	GO:0046128	0.0066	0.0206	-1.84	-0.11	1.47377	-10.4547	AMPD3|0.0;PFKFB3|0.211933497533;MOCOS|0.227031504091;PANK4|0.303295964174	4	694	109	102595	http://www.ebi.ac.uk/QuickGO/GTerm?id=GO:0046128	[]
5	5	post-Golgi vesicle-mediated transport	GO:0006892	0.00663	0.0206	-0.6	0.25	1.47377	-10.4547	CSK|0.652863183361;MON2|0.656812640836;GBF1|0.584383135086	3	356	109	102595	http://www.ebi.ac.uk/QuickGO/GTerm?id=GO:0006892	[]
4	4	myeloid leukocyte migration	GO:0097529	0.00663	0.0206	-0.41	0.31	1.47377	-10.4547	WDR1|0.668304026963;MYO9B|0.0;GBF1|0.584383135086	3	356	109	102595	http://www.ebi.ac.uk/QuickGO/GTerm?id=GO:0097529	[]
5	5	proteolysis	GO:0006508	0.00666	0.0206	-4.04	-0.74	1.47377	-10.4547	OGA|0.57294400884;VHL|0.0;UBA7|0.194154214011;CDK5|0.512352503153;KEAP1|0.507926528092;USP10|0.667018345261;HECTD3|0.535915675722;ZER1|0.229138839685;DPP9|0.621670229512;NPEPL1|0.61404581191;PCNP|1.52732518023;MIPEP|0.0;BABAM2|0.636605835126;DTL|0.241072745257	14	6266	109	102595	http://www.ebi.ac.uk/QuickGO/GTerm?id=GO:0006508	[]
3	3	lymphocyte costimulation	GO:0031294	0.00667	0.0206	-0.83	0.18	1.47377	-10.4547	CSK|0.652863183361;MLST8|0.226301519546	2	114	109	102595	http://www.ebi.ac.uk/QuickGO/GTerm?id=GO:0031294	[]
5	5	striated muscle cell proliferation	GO:0014855	0.00667	0.0206	0	0.42	1.47377	-10.4547	RXRB|0.0;PAXBP1|0.253430647071	2	114	109	102595	http://www.ebi.ac.uk/QuickGO/GTerm?id=GO:0014855	[]
7	5,6,7	regulation of neurotransmitter receptor activity	GO:0099601	0.00667	0.0206	-0.9	0.17	1.47377	-10.4547	CDK5|0.512352503153;HOMER3|0.248383227663	2	114	109	102595	http://www.ebi.ac.uk/QuickGO/GTerm?id=GO:0099601	[]
5	5	negative regulation of catalytic activity	GO:0043086	0.00668	0.0207	-2.74	-0.37	1.47377	-10.4547	CDK4|0.619400786905;CSK|0.652863183361;RAB9A|0.156841650882;RPTOR|0.262727301523;PCIF1|0.108043172744;LRCH1|0.0	6	1565	109	102595	http://www.ebi.ac.uk/QuickGO/GTerm?id=GO:0043086	[]
False	obselete	obsolete ATP generation from ADP	GO:0006757	0.00678	0.021	-1.9	-0.12	1.47377	-10.4547	PFKFB3|0.211933497533;RPTOR|0.262727301523;MLST8|0.226301519546	3	359	109	102595	http://www.ebi.ac.uk/QuickGO/GTerm?id=GO:0006757	[]
5	5	organophosphate catabolic process	GO:0046434	0.0068	0.021	-1.9	-0.12	1.47377	-10.4547	AMPD3|0.0;PFKFB3|0.211933497533;RPTOR|0.262727301523;MLST8|0.226301519546	4	700	109	102595	http://www.ebi.ac.uk/QuickGO/GTerm?id=GO:0046434	[]
6	6	purine nucleoside metabolic process	GO:0042278	0.0068	0.021	-1.84	-0.11	1.47377	-10.4547	AMPD3|0.0;PFKFB3|0.211933497533;MOCOS|0.227031504091;PANK4|0.303295964174	4	700	109	102595	http://www.ebi.ac.uk/QuickGO/GTerm?id=GO:0042278	[]
5	5	response to metal ion	GO:0010038	0.0069	0.0213	-3	-0.44	1.47377	-10.4547	ERCC1|0.0;HMOX1|999.0;CDK4|0.619400786905;KEAP1|0.507926528092	4	703	109	102595	http://www.ebi.ac.uk/QuickGO/GTerm?id=GO:0010038	[]
6	6	glycosyl compound biosynthetic process	GO:1901659	0.00699	0.0215	-1.02	0.13	1.47377	-10.4547	DCK|0.58904599773;PANK4|0.303295964174;UCKL1|0.536362845027	3	363	109	102595	http://www.ebi.ac.uk/QuickGO/GTerm?id=GO:1901659	[]
8	7,8	negative regulation of phosphorylation	GO:0042326	0.007	0.0215	-2.29	-0.23	1.47377	-10.4547	PIK3R2|0.0486272341923;CDK4|0.619400786905;CSK|0.652863183361;RPTOR|0.262727301523	4	706	109	102595	http://www.ebi.ac.uk/QuickGO/GTerm?id=GO:0042326	[]
5	5	deoxyribonucleotide metabolic process	GO:0009262	0.00701	0.0215	-0.47	0.29	1.47377	-10.4547	OGA|0.57294400884;DCK|0.58904599773	2	117	109	102595	http://www.ebi.ac.uk/QuickGO/GTerm?id=GO:0009262	[]
8	6,7,8	regulation of small GTPase mediated signal transduction	GO:0051056	0.00701	0.0215	-2.25	-0.22	1.47377	-10.4547	PIK3R2|0.0486272341923;SIPA1L3|0.200076980829;MYO9B|0.0;ARHGEF28|0.0;GBF1|0.584383135086	5	1118	109	102595	http://www.ebi.ac.uk/QuickGO/GTerm?id=GO:0051056	[]
5	5	regulation of neuron differentiation	GO:0045664	0.00704	0.0216	-1.04	0.13	1.47377	-10.4547	ID1|0.0;CDK5|0.512352503153;WASHC5|0.321069587491;DVL3|0.0;SIN3A|0.560705509474	5	1119	109	102595	http://www.ebi.ac.uk/QuickGO/GTerm?id=GO:0045664	[]
8	6,7,8	negative regulation of chromosome organization	GO:2001251	0.0071	0.0218	0	0.42	1.47377	-10.4547	ERCC1|0.0;DYRK1A|0.0;SIN3A|0.560705509474	3	365	109	102595	http://www.ebi.ac.uk/QuickGO/GTerm?id=GO:2001251	[]
8	7,8	toll-like receptor 3 signaling pathway	GO:0034138	0.00712	0.0218	-0.42	0.3	1.47377	-10.4547	ATF2|4.44768538347;NFKB2|0.590001371527	2	118	109	102595	http://www.ebi.ac.uk/QuickGO/GTerm?id=GO:0034138	[]
9	8,9	regulation of peptidyl-lysine acetylation	GO:2000756	0.00712	0.0218	0	0.42	1.47377	-10.4547	CHEK1|0.0;SIN3A|0.560705509474	2	118	109	102595	http://www.ebi.ac.uk/QuickGO/GTerm?id=GO:2000756	[]
7	7	mRNA metabolic process	GO:0016071	0.00713	0.0218	-5.61	-1.19	1.47377	-10.4547	ATF2|4.44768538347;RXRB|0.0;CDK7|0.61237442214;DYRK1A|0.0;PATL1|0.651388909758;PCIF1|0.108043172744;CWC25|999.0;PAXBP1|0.253430647071	8	2629	109	102595	http://www.ebi.ac.uk/QuickGO/GTerm?id=GO:0016071	[]
6	6	neuron projection development	GO:0031175	0.00723	0.0221	-1.42	0.01	1.47377	-10.4547	ID1|0.0;CDK5|0.512352503153;WASHC5|0.321069587491;STRADA|0.0;ARHGEF28|0.0;DVL3|0.0;SIN3A|0.560705509474;MTR|0.411173097461	8	2635	109	102595	http://www.ebi.ac.uk/QuickGO/GTerm?id=GO:0031175	[]
8	7,8	pyrimidine ribonucleotide metabolic process	GO:0009218	0.00724	0.0221	-0.5	0.28	1.47377	-10.4547	DCK|0.58904599773;UCKL1|0.536362845027	2	119	109	102595	http://www.ebi.ac.uk/QuickGO/GTerm?id=GO:0009218	[]
6	6	acetyl-CoA metabolic process	GO:0006084	0.00724	0.0221	-0.59	0.25	1.47377	-10.4547	FASN|0.52398244837;PDPR|0.490400460794	2	119	109	102595	http://www.ebi.ac.uk/QuickGO/GTerm?id=GO:0006084	[]
6	6	cellular response to fibroblast growth factor stimulus	GO:0044344	0.00726	0.0221	-1.96	-0.14	1.47377	-10.4547	PIK3R2|0.0486272341923;SHCBP1|0.0;MLST8|0.226301519546	3	368	109	102595	http://www.ebi.ac.uk/QuickGO/GTerm?id=GO:0044344	[]
7	5,6,7	positive regulation of intracellular signal transduction	GO:1902533	0.00728	0.0221	-5.72	-1.22	1.47377	-10.4547	PIK3R2|0.0486272341923;HMOX1|999.0;CSK|0.652863183361;RPTOR|0.262727301523;DVL3|0.0;RNF31|0.0;MLST8|0.226301519546	7	2100	109	102595	http://www.ebi.ac.uk/QuickGO/GTerm?id=GO:1902533	[]
8	8	nicotinamide nucleotide biosynthetic process	GO:0019359	0.00731	0.0221	-1.9	-0.12	1.47377	-10.4547	PFKFB3|0.211933497533;RPTOR|0.262727301523;MLST8|0.226301519546	3	369	109	102595	http://www.ebi.ac.uk/QuickGO/GTerm?id=GO:0019359	[]
4	4	inner ear development	GO:0048839	0.00731	0.0221	0	0.42	1.47377	-10.4547	FZD6|0.312490562275;DVL3|0.0;SIX4|0.0	3	369	109	102595	http://www.ebi.ac.uk/QuickGO/GTerm?id=GO:0048839	[]
8	7,8	pyridine nucleotide biosynthetic process	GO:0019363	0.00731	0.0221	-1.9	-0.12	1.47377	-10.4547	PFKFB3|0.211933497533;RPTOR|0.262727301523;MLST8|0.226301519546	3	369	109	102595	http://www.ebi.ac.uk/QuickGO/GTerm?id=GO:0019363	[]
8	6,8	protein targeting to nucleus	GO:0044744	0.00737	0.0221	-1.94	-0.13	1.47377	-10.4547	PIK3R2|0.0486272341923;IPO13|0.467272548655;KEAP1|0.507926528092	3	370	109	102595	http://www.ebi.ac.uk/QuickGO/GTerm?id=GO:0044744	[]
7	6,7	transmembrane receptor protein tyrosine phosphatase signaling pathway	GO:0007185	0.00741	0.0221	0	0.42	1.47377	-10.4547	PTPRU|0.0	1	7	109	102595	http://www.ebi.ac.uk/QuickGO/GTerm?id=GO:0007185	[]
7	7	parallel actin filament bundle assembly	GO:0030046	0.00741	0.0221	0	0.42	1.47377	-10.4547	SPIRE1|0.364482076867	1	7	109	102595	http://www.ebi.ac.uk/QuickGO/GTerm?id=GO:0030046	[]
7	4,7	fungiform papilla development	GO:0061196	0.00741	0.0221	0	0.42	1.47377	-10.4547	SIX4|0.0	1	7	109	102595	http://www.ebi.ac.uk/QuickGO/GTerm?id=GO:0061196	[]
8	6,7,8	negative regulation of protein glycosylation	GO:0060051	0.00741	0.0221	0	0.42	1.47377	-10.4547	OGA|0.57294400884	1	7	109	102595	http://www.ebi.ac.uk/QuickGO/GTerm?id=GO:0060051	[]
6	6	regulation of pyruvate dehydrogenase activity	GO:1904182	0.00741	0.0221	0	0.42	1.47377	-10.4547	PDPR|0.490400460794	1	7	109	102595	http://www.ebi.ac.uk/QuickGO/GTerm?id=GO:1904182	[]
9	8,9	dAMP metabolic process	GO:0046053	0.00741	0.0221	0	0.42	1.47377	-10.4547	DCK|0.58904599773	1	7	109	102595	http://www.ebi.ac.uk/QuickGO/GTerm?id=GO:0046053	[]
6	6	modulation by host of symbiont catalytic activity	GO:0052422	0.00741	0.0221	0	0.42	1.47377	-10.4547	RAB9A|0.156841650882	1	7	109	102595	http://www.ebi.ac.uk/QuickGO/GTerm?id=GO:0052422	[]
6	6	regulation of synapse pruning	GO:1905806	0.00741	0.0221	0	0.42	1.47377	-10.4547	CDK5|0.512352503153	1	7	109	102595	http://www.ebi.ac.uk/QuickGO/GTerm?id=GO:1905806	[]
8	8	oxalate metabolic process	GO:0033609	0.00741	0.0221	0	0.42	1.47377	-10.4547	HACL1|0.0	1	7	109	102595	http://www.ebi.ac.uk/QuickGO/GTerm?id=GO:0033609	[]
False	obselete	obsolete replicative cell aging	GO:0001302	0.00741	0.0221	0	0.42	1.47377	-10.4547	ERCC1|0.0	1	7	109	102595	http://www.ebi.ac.uk/QuickGO/GTerm?id=GO:0001302	[]
False	obselete	obsolete regulation of chromatin assembly	GO:0010847	0.00741	0.0221	0	0.42	1.47377	-10.4547	SIN3A|0.560705509474	1	7	109	102595	http://www.ebi.ac.uk/QuickGO/GTerm?id=GO:0010847	[]
5	5	negative regulation of synaptic plasticity	GO:0031914	0.00741	0.0221	0	0.42	1.47377	-10.4547	CDK5|0.512352503153	1	7	109	102595	http://www.ebi.ac.uk/QuickGO/GTerm?id=GO:0031914	[]
8	7,8	homoserine metabolic process	GO:0009092	0.00741	0.0221	0	0.42	1.47377	-10.4547	MTHFD1|0.630268795694	1	7	109	102595	http://www.ebi.ac.uk/QuickGO/GTerm?id=GO:0009092	[]
8	8	gamma-aminobutyric acid import	GO:0051939	0.00741	0.0221	0	0.42	1.47377	-10.4547	SLC6A6|0.510256406507	1	7	109	102595	http://www.ebi.ac.uk/QuickGO/GTerm?id=GO:0051939	[]
7	7	transsulfuration	GO:0019346	0.00741	0.0221	0	0.42	1.47377	-10.4547	MTHFD1|0.630268795694	1	7	109	102595	http://www.ebi.ac.uk/QuickGO/GTerm?id=GO:0019346	[]
9	7,8,9	positive regulation of odontoblast differentiation	GO:1901331	0.00741	0.0221	0	0.42	1.47377	-10.4547	RPTOR|0.262727301523	1	7	109	102595	http://www.ebi.ac.uk/QuickGO/GTerm?id=GO:1901331	[]
False	obselete	obsolete negative regulation of cyclin-dependent protein serine/threonine kinase activity involved in G1/S transition of mitotic cell cycle	GO:0031658	0.00741	0.0221	0	0.42	1.47377	-10.4547	CDK4|0.619400786905	1	7	109	102595	http://www.ebi.ac.uk/QuickGO/GTerm?id=GO:0031658	[]
False	obselete	obsolete non-canonical Wnt signaling pathway via MAPK cascade	GO:0038030	0.00741	0.0221	0	0.42	1.47377	-10.4547	DVL3|0.0	1	7	109	102595	http://www.ebi.ac.uk/QuickGO/GTerm?id=GO:0038030	[]
6	5,6	skeletal system morphogenesis	GO:0048705	0.00753	0.0225	-0.45	0.29	1.47377	-10.4547	MTHFD1|0.630268795694;ATF2|4.44768538347;SIX4|0.0	3	373	109	102595	http://www.ebi.ac.uk/QuickGO/GTerm?id=GO:0048705	[]
6	5,6	immune response-regulating cell surface receptor signaling pathway	GO:0002768	0.00754	0.0225	-2.37	-0.26	1.47377	-10.4547	PIK3R2|0.0486272341923;CSK|0.652863183361;NFKB2|0.590001371527;RNF31|0.0;MLST8|0.226301519546	5	1138	109	102595	http://www.ebi.ac.uk/QuickGO/GTerm?id=GO:0002768	[]
9	8,9	DNA strand elongation involved in DNA replication	GO:0006271	0.0076	0.0226	0.12	0.46	1.47377	-10.4547	MCM7|0.508703075363;GINS2|1.50661569702	2	122	109	102595	http://www.ebi.ac.uk/QuickGO/GTerm?id=GO:0006271	[]
6	4,6	activation of innate immune response	GO:0002218	0.00763	0.0227	-0.65	0.24	1.47377	-10.4547	ATF2|4.44768538347;NFKB2|0.590001371527;SIN3A|0.560705509474;EPG5|0.0	4	724	109	102595	http://www.ebi.ac.uk/QuickGO/GTerm?id=GO:0002218	[]
8	7,8	nucleotide-excision repair	GO:0006289	0.00764	0.0227	-0.4	0.31	1.47377	-10.4547	ERCC1|0.0;CDK7|0.61237442214;ERCC6L|0.65442398047	3	375	109	102595	http://www.ebi.ac.uk/QuickGO/GTerm?id=GO:0006289	[]
5	5	cellular response to nutrient	GO:0031670	0.00772	0.0229	0	0.42	1.47377	-10.4547	HMOX1|999.0;RXRB|0.0	2	123	109	102595	http://www.ebi.ac.uk/QuickGO/GTerm?id=GO:0031670	[]
4	4	response to antineoplastic agent	GO:0097327	0.00772	0.0229	-2.79	-0.38	1.47377	-10.4547	HMOX1|999.0;CDK4|0.619400786905	2	123	109	102595	http://www.ebi.ac.uk/QuickGO/GTerm?id=GO:0097327	[]
4	3,4	single organism cell adhesion	GO:0098602	0.00775	0.023	-1.04	0.12	1.47377	-10.4547	CCND3|0.0;CSK|0.652863183361;PTPRU|0.0;MLST8|0.226301519546;DOCK5|0.616404274486	5	1146	109	102595	http://www.ebi.ac.uk/QuickGO/GTerm?id=GO:0098602	[]
8	4,5,7,8	signal transduction by protein phosphorylation	GO:0023014	0.00781	0.0231	-0.65	0.24	1.47377	-10.4547	PIK3R2|0.0486272341923;ATF2|4.44768538347;ID1|0.0;CSK|0.652863183361;STRADA|0.0;DVL3|0.0	6	1618	109	102595	http://www.ebi.ac.uk/QuickGO/GTerm?id=GO:0023014	[]
2	2	reproduction	GO:0000003	0.00781	0.0231	-2.34	-0.25	1.47377	-10.4547	CCNB2|0.297787335255;ERCC1|0.0;RXRB|0.0;SPIRE1|0.364482076867;WASHC5|0.321069587491;SEPTIN6|0.0;ERCC6L|0.65442398047;POLR1B|0.200512992651;SIX4|0.0	9	3241	109	102595	http://www.ebi.ac.uk/QuickGO/GTerm?id=GO:0000003	[]
2	2	reproductive process	GO:0022414	0.00781	0.0231	-2.34	-0.25	1.47377	-10.4547	CCNB2|0.297787335255;ERCC1|0.0;RXRB|0.0;SPIRE1|0.364482076867;WASHC5|0.321069587491;SEPTIN6|0.0;ERCC6L|0.65442398047;POLR1B|0.200512992651;SIX4|0.0	9	3241	109	102595	http://www.ebi.ac.uk/QuickGO/GTerm?id=GO:0022414	[]
10	9,10	regulation of transcription initiation by RNA polymerase II	GO:0060260	0.00784	0.0232	0	0.42	1.47377	-10.4547	ERCC1|0.0;CDK4|0.619400786905	2	124	109	102595	http://www.ebi.ac.uk/QuickGO/GTerm?id=GO:0060260	[]
5	5	response to fibroblast growth factor	GO:0071774	0.00786	0.0232	-1.96	-0.14	1.47377	-10.4547	PIK3R2|0.0486272341923;SHCBP1|0.0;MLST8|0.226301519546	3	379	109	102595	http://www.ebi.ac.uk/QuickGO/GTerm?id=GO:0071774	[]
7	6,7	positive regulation of neuron apoptotic process	GO:0043525	0.00796	0.0235	-0.36	0.32	1.47377	-10.4547	ATF2|4.44768538347;CDK5|0.512352503153	2	125	109	102595	http://www.ebi.ac.uk/QuickGO/GTerm?id=GO:0043525	[]
7	5,7	phagocytosis	GO:0006909	0.008	0.0235	-2.3	-0.24	1.47377	-10.4547	PIK3R2|0.0486272341923;CSK|0.652863183361;RAB9A|0.156841650882;PIP5K1A|0.0	4	734	109	102595	http://www.ebi.ac.uk/QuickGO/GTerm?id=GO:0006909	[]
4	4	regulation of cell growth	GO:0001558	0.008	0.0235	-1.77	-0.09	1.47377	-10.4547	CDK5|0.512352503153;RPTOR|0.262727301523;SIN3A|0.560705509474;MLST8|0.226301519546	4	734	109	102595	http://www.ebi.ac.uk/QuickGO/GTerm?id=GO:0001558	[]
8	6,7,8	positive regulation of mitochondrion organization	GO:0010822	0.00803	0.0236	0	0.42	1.47377	-10.4547	SPIRE1|0.364482076867;CHAF1B|0.0;RNF31|0.0	3	382	109	102595	http://www.ebi.ac.uk/QuickGO/GTerm?id=GO:0010822	[]
5	5	thioester biosynthetic process	GO:0035384	0.00808	0.0237	-0.59	0.25	1.47377	-10.4547	FASN|0.52398244837;PDPR|0.490400460794	2	126	109	102595	http://www.ebi.ac.uk/QuickGO/GTerm?id=GO:0035384	[]
7	6,7	acyl-CoA biosynthetic process	GO:0071616	0.00808	0.0237	-0.59	0.25	1.47377	-10.4547	FASN|0.52398244837;PDPR|0.490400460794	2	126	109	102595	http://www.ebi.ac.uk/QuickGO/GTerm?id=GO:0071616	[]
7	6,7	cellular response to catecholamine stimulus	GO:0071870	0.00808	0.0237	0	0.42	1.47377	-10.4547	ID1|0.0;SIN3A|0.560705509474	2	126	109	102595	http://www.ebi.ac.uk/QuickGO/GTerm?id=GO:0071870	[]
False	obselete	obsolete histone H3 acetylation	GO:0043966	0.00808	0.0237	0	0.42	1.47377	-10.4547	CHEK1|0.0;SIN3A|0.560705509474	2	126	109	102595	http://www.ebi.ac.uk/QuickGO/GTerm?id=GO:0043966	[]
8	7,8	ARF protein signal transduction	GO:0032011	0.00821	0.024	0	0.42	1.47377	-10.4547	MYO9B|0.0;GBF1|0.584383135086	2	127	109	102595	http://www.ebi.ac.uk/QuickGO/GTerm?id=GO:0032011	[]
6	6	cellular response to monoamine stimulus	GO:0071868	0.00821	0.024	0	0.42	1.47377	-10.4547	ID1|0.0;SIN3A|0.560705509474	2	127	109	102595	http://www.ebi.ac.uk/QuickGO/GTerm?id=GO:0071868	[]
3	3	syncytium formation	GO:0006949	0.00821	0.024	0	0.42	1.47377	-10.4547	ERCC1|0.0;DOCK5|0.616404274486	2	127	109	102595	http://www.ebi.ac.uk/QuickGO/GTerm?id=GO:0006949	[]
6	5,6	positive regulation of cell development	GO:0010720	0.00826	0.0241	-1.54	-0.02	1.47377	-10.4547	WASHC5|0.321069587491;RPTOR|0.262727301523;DVL3|0.0;SIN3A|0.560705509474;DOCK5|0.616404274486	5	1164	109	102595	http://www.ebi.ac.uk/QuickGO/GTerm?id=GO:0010720	[]
10	5,6,9,10	glycolytic process	GO:0006096	0.00832	0.0242	-1.9	-0.12	1.47377	-10.4547	PFKFB3|0.211933497533;RPTOR|0.262727301523;MLST8|0.226301519546	3	387	109	102595	http://www.ebi.ac.uk/QuickGO/GTerm?id=GO:0006096	[]
6	6	pyridine-containing compound biosynthetic process	GO:0072525	0.00832	0.0242	-1.9	-0.12	1.47377	-10.4547	PFKFB3|0.211933497533;RPTOR|0.262727301523;MLST8|0.226301519546	3	387	109	102595	http://www.ebi.ac.uk/QuickGO/GTerm?id=GO:0072525	[]
9	7,9	toll-like receptor signaling pathway	GO:0002224	0.00838	0.0242	-0.42	0.3	1.47377	-10.4547	ATF2|4.44768538347;NFKB2|0.590001371527;EPG5|0.0	3	388	109	102595	http://www.ebi.ac.uk/QuickGO/GTerm?id=GO:0002224	[]
8	7,8	DNA-templated transcription elongation	GO:0006354	0.00844	0.0242	-0.91	0.16	1.47377	-10.4547	VHL|0.0;CDK7|0.61237442214;POLR1B|0.200512992651	3	389	109	102595	http://www.ebi.ac.uk/QuickGO/GTerm?id=GO:0006354	[]
9	6,7,9	protein export from nucleus	GO:0006611	0.00844	0.0242	-1.06	0.12	1.47377	-10.4547	CDK5|0.512352503153;STRADA|0.0;XPO4|0.171922377193	3	389	109	102595	http://www.ebi.ac.uk/QuickGO/GTerm?id=GO:0006611	[]
7	6,7	pyrimidine nucleoside metabolic process	GO:0006213	0.00846	0.0242	-0.5	0.28	1.47377	-10.4547	DCK|0.58904599773;UCKL1|0.536362845027	2	129	109	102595	http://www.ebi.ac.uk/QuickGO/GTerm?id=GO:0006213	[]
6	6	positive regulation of endothelial cell proliferation	GO:0001938	0.00846	0.0242	-2.42	-0.27	1.47377	-10.4547	HMOX1|999.0;RPTOR|0.262727301523	2	129	109	102595	http://www.ebi.ac.uk/QuickGO/GTerm?id=GO:0001938	[]
8	7,8	regulation of protein acetylation	GO:1901983	0.00846	0.0242	0	0.42	1.47377	-10.4547	CHEK1|0.0;SIN3A|0.560705509474	2	129	109	102595	http://www.ebi.ac.uk/QuickGO/GTerm?id=GO:1901983	[]
7	6,7	negative regulation of mast cell degranulation	GO:0043305	0.00847	0.0242	0	0.42	1.47377	-10.4547	HMOX1|999.0	1	8	109	102595	http://www.ebi.ac.uk/QuickGO/GTerm?id=GO:0043305	[]
7	7	negative regulation by host of symbiont molecular function	GO:0052405	0.00847	0.0242	0	0.42	1.47377	-10.4547	RAB9A|0.156841650882	1	8	109	102595	http://www.ebi.ac.uk/QuickGO/GTerm?id=GO:0052405	[]
7	7	endosome fission	GO:0140285	0.00847	0.0242	0	0.42	1.47377	-10.4547	WASHC5|0.321069587491	1	8	109	102595	http://www.ebi.ac.uk/QuickGO/GTerm?id=GO:0140285	[]
False	obselete	obsolete histone-threonine phosphorylation	GO:0035405	0.00847	0.0242	0	0.42	1.47377	-10.4547	CHEK1|0.0	1	8	109	102595	http://www.ebi.ac.uk/QuickGO/GTerm?id=GO:0035405	[]
9	7,8,9	negative regulation of telomere capping	GO:1904354	0.00847	0.0242	0	0.42	1.47377	-10.4547	ERCC1|0.0	1	8	109	102595	http://www.ebi.ac.uk/QuickGO/GTerm?id=GO:1904354	[]
5	5	cellular response to cisplatin	GO:0072719	0.00847	0.0242	0	0.42	1.47377	-10.4547	HMOX1|999.0	1	8	109	102595	http://www.ebi.ac.uk/QuickGO/GTerm?id=GO:0072719	[]
8	7,8	Golgi disassembly	GO:0090166	0.00847	0.0242	0	0.42	1.47377	-10.4547	GBF1|0.584383135086	1	8	109	102595	http://www.ebi.ac.uk/QuickGO/GTerm?id=GO:0090166	[]
4	4	positive regulation of neuron projection arborization	GO:0150012	0.00847	0.0242	0	0.42	1.47377	-10.4547	DVL3|0.0	1	8	109	102595	http://www.ebi.ac.uk/QuickGO/GTerm?id=GO:0150012	[]
9	4,6,7,8,9	positive regulation of epithelial tube formation	GO:1905278	0.00847	0.0242	0	0.42	1.47377	-10.4547	SIX4|0.0	1	8	109	102595	http://www.ebi.ac.uk/QuickGO/GTerm?id=GO:1905278	[]
9	8,9	dATP metabolic process	GO:0046060	0.00847	0.0242	0	0.42	1.47377	-10.4547	OGA|0.57294400884	1	8	109	102595	http://www.ebi.ac.uk/QuickGO/GTerm?id=GO:0046060	[]
11	8,10,11	CTP salvage	GO:0044211	0.00847	0.0242	0	0.42	1.47377	-10.4547	UCKL1|0.536362845027	1	8	109	102595	http://www.ebi.ac.uk/QuickGO/GTerm?id=GO:0044211	[]
6	6	cranial ganglion development	GO:0061550	0.00847	0.0242	0	0.42	1.47377	-10.4547	SIX4|0.0	1	8	109	102595	http://www.ebi.ac.uk/QuickGO/GTerm?id=GO:0061550	[]
8	8	ureteric bud formation	GO:0060676	0.00847	0.0242	0	0.42	1.47377	-10.4547	SIX4|0.0	1	8	109	102595	http://www.ebi.ac.uk/QuickGO/GTerm?id=GO:0060676	[]
4	4	post-embryonic hemopoiesis	GO:0035166	0.00847	0.0242	0	0.42	1.47377	-10.4547	ERCC1|0.0	1	8	109	102595	http://www.ebi.ac.uk/QuickGO/GTerm?id=GO:0035166	[]
8	8	negative regulation of RNA polymerase II regulatory region sequence-specific DNA binding	GO:1903026	0.00847	0.0242	0	0.42	1.47377	-10.4547	ID1|0.0	1	8	109	102595	http://www.ebi.ac.uk/QuickGO/GTerm?id=GO:1903026	[]
8	7,8	Rho protein signal transduction	GO:0007266	0.00849	0.0243	0	0.42	1.47377	-10.4547	MYO9B|0.0;STRADA|0.0;ARHGEF28|0.0;CDC42EP4|4.54851503623	4	747	109	102595	http://www.ebi.ac.uk/QuickGO/GTerm?id=GO:0007266	[]
10	5,9,10	positive regulation of DNA-binding transcription factor activity	GO:0051091	0.0085	0.0243	-0.42	0.3	1.47377	-10.4547	ATF2|4.44768538347;NFKB2|0.590001371527;RNF31|0.0	3	390	109	102595	http://www.ebi.ac.uk/QuickGO/GTerm?id=GO:0051091	[]
False	obselete	obsolete inositol lipid-mediated signaling	GO:0048017	0.0085	0.0243	-1.96	-0.14	1.47377	-10.4547	PIK3R2|0.0486272341923;PIP5K1A|0.0;MLST8|0.226301519546	3	390	109	102595	http://www.ebi.ac.uk/QuickGO/GTerm?id=GO:0048017	[]
5	5	carbohydrate derivative biosynthetic process	GO:1901137	0.00855	0.0244	-3.95	-0.71	1.47377	-10.4547	OGA|0.57294400884;MTHFD1|0.630268795694;DCK|0.58904599773;FASN|0.52398244837;AMPD3|0.0;PFKFB3|0.211933497533;RPTOR|0.262727301523;PDPR|0.490400460794;MLST8|0.226301519546;PANK4|0.303295964174;UCKL1|0.536362845027	11	4504	109	102595	http://www.ebi.ac.uk/QuickGO/GTerm?id=GO:1901137	[]
6	5,6	glycerolipid metabolic process	GO:0046486	0.00855	0.0244	-2.08	-0.18	1.47377	-10.4547	PIK3R2|0.0486272341923;FASN|0.52398244837;EFR3A|0.0;MTMR14|0.624620647546;INPP4A|0.520461963007;PIP5K1A|0.0	6	1650	109	102595	http://www.ebi.ac.uk/QuickGO/GTerm?id=GO:0046486	[]
5	5	cellular response to virus	GO:0098586	0.00858	0.0244	-0.41	0.3	1.47377	-10.4547	ATF2|4.44768538347;GBF1|0.584383135086	2	130	109	102595	http://www.ebi.ac.uk/QuickGO/GTerm?id=GO:0098586	[]
6	4,6	positive regulation of protein localization	GO:1903829	0.00877	0.025	-2.37	-0.26	1.47377	-10.4547	PIK3R2|0.0486272341923;CDK5|0.512352503153;RNF31|0.0;XPO4|0.171922377193	4	754	109	102595	http://www.ebi.ac.uk/QuickGO/GTerm?id=GO:1903829	[]
5	4,5	meiosis I cell cycle process	GO:0061982	0.0088	0.025	-0.71	0.22	1.47377	-10.4547	CCNB2|0.297787335255;ERCC1|0.0;ERCC6L|0.65442398047	3	395	109	102595	http://www.ebi.ac.uk/QuickGO/GTerm?id=GO:0061982	[]
7	7	negative regulation of kinase activity	GO:0033673	0.00892	0.0253	-0.97	0.14	1.47377	-10.4547	CDK4|0.619400786905;CSK|0.652863183361;RPTOR|0.262727301523	3	397	109	102595	http://www.ebi.ac.uk/QuickGO/GTerm?id=GO:0033673	[]
3	3	positive regulation of transport	GO:0051050	0.00894	0.0254	-3.41	-0.56	1.47377	-10.4547	PIK3R2|0.0486272341923;OGA|0.57294400884;RAB9A|0.156841650882;CDK5|0.512352503153;RNF31|0.0;XPO4|0.171922377193	6	1666	109	102595	http://www.ebi.ac.uk/QuickGO/GTerm?id=GO:0051050	[]
9	9	phosphatidylinositol-3-phosphate biosynthetic process	GO:0036092	0.00897	0.0254	-1.6	-0.04	1.47377	-10.4547	PIK3R2|0.0486272341923;INPP4A|0.520461963007	2	133	109	102595	http://www.ebi.ac.uk/QuickGO/GTerm?id=GO:0036092	[]
6	5,6	purine-containing compound salvage	GO:0043101	0.00897	0.0254	0	0.42	1.47377	-10.4547	DCK|0.58904599773;AMPD3|0.0	2	133	109	102595	http://www.ebi.ac.uk/QuickGO/GTerm?id=GO:0043101	[]
6	5,6	regulation of insulin receptor signaling pathway	GO:0046626	0.00897	0.0254	0	0.42	1.47377	-10.4547	CDK4|0.619400786905;CCND3|0.0	2	133	109	102595	http://www.ebi.ac.uk/QuickGO/GTerm?id=GO:0046626	[]
6	6	proteolysis involved in protein catabolic process	GO:0051603	0.00901	0.0255	-2.89	-0.41	1.47377	-10.4547	VHL|0.0;UBA7|0.194154214011;KEAP1|0.507926528092;USP10|0.667018345261;HECTD3|0.535915675722;ZER1|0.229138839685;PCNP|1.52732518023;DTL|0.241072745257	8	2739	109	102595	http://www.ebi.ac.uk/QuickGO/GTerm?id=GO:0051603	[]
5	5	response to catecholamine	GO:0071869	0.0091	0.0257	0	0.42	1.47377	-10.4547	ID1|0.0;SIN3A|0.560705509474	2	134	109	102595	http://www.ebi.ac.uk/QuickGO/GTerm?id=GO:0071869	[]
7	6,7	regulation of epithelial cell apoptotic process	GO:1904035	0.0091	0.0257	0	0.42	1.47377	-10.4547	HMOX1|999.0;COL18A1|0.0	2	134	109	102595	http://www.ebi.ac.uk/QuickGO/GTerm?id=GO:1904035	[]
6	6	purine-containing compound catabolic process	GO:0072523	0.0091	0.0257	-1.23	0.07	1.47377	-10.4547	AMPD3|0.0;RPTOR|0.262727301523;MLST8|0.226301519546	3	400	109	102595	http://www.ebi.ac.uk/QuickGO/GTerm?id=GO:0072523	[]
9	8,9	regulation of DNA-templated transcription initiation	GO:2000142	0.00923	0.026	0	0.42	1.47377	-10.4547	ERCC1|0.0;CDK4|0.619400786905	2	135	109	102595	http://www.ebi.ac.uk/QuickGO/GTerm?id=GO:2000142	[]
5	5	carbohydrate derivative catabolic process	GO:1901136	0.00925	0.0261	-1.47	0	1.47377	-10.4547	OGA|0.57294400884;AMPD3|0.0;RPTOR|0.262727301523;MLST8|0.226301519546	4	766	109	102595	http://www.ebi.ac.uk/QuickGO/GTerm?id=GO:1901136	[]
5	5	glucose 6-phosphate metabolic process	GO:0051156	0.00936	0.0263	-1.23	0.07	1.47377	-10.4547	RPTOR|0.262727301523;MLST8|0.226301519546	2	136	109	102595	http://www.ebi.ac.uk/QuickGO/GTerm?id=GO:0051156	[]
6	6	response to monoamine	GO:0071867	0.00936	0.0263	0	0.42	1.47377	-10.4547	ID1|0.0;SIN3A|0.560705509474	2	136	109	102595	http://www.ebi.ac.uk/QuickGO/GTerm?id=GO:0071867	[]
3	3	secondary metabolic process	GO:0019748	0.00936	0.0263	-1.23	0.07	1.47377	-10.4547	RPTOR|0.262727301523;MLST8|0.226301519546	2	136	109	102595	http://www.ebi.ac.uk/QuickGO/GTerm?id=GO:0019748	[]
8	7,8	aspartate family amino acid biosynthetic process	GO:0009067	0.00949	0.0265	-0.59	0.25	1.47377	-10.4547	MTHFD1|0.630268795694;MTR|0.411173097461	2	137	109	102595	http://www.ebi.ac.uk/QuickGO/GTerm?id=GO:0009067	[]
5	5	cell proliferation in midbrain	GO:0033278	0.00952	0.0265	0	0.42	1.47377	-10.4547	FZD6|0.312490562275	1	9	109	102595	http://www.ebi.ac.uk/QuickGO/GTerm?id=GO:0033278	[]
9	5,9	transforming growth factor beta2 production	GO:0032906	0.00952	0.0265	0	0.42	1.47377	-10.4547	ATF2|4.44768538347	1	9	109	102595	http://www.ebi.ac.uk/QuickGO/GTerm?id=GO:0032906	[]
False	obselete	obsolete histone H2A K63-linked deubiquitination	GO:0070537	0.00952	0.0265	0	0.42	1.47377	-10.4547	BABAM2|0.636605835126	1	9	109	102595	http://www.ebi.ac.uk/QuickGO/GTerm?id=GO:0070537	[]
5	5	detection of cell density	GO:0060245	0.00952	0.0265	0	0.42	1.47377	-10.4547	ATF2|4.44768538347	1	9	109	102595	http://www.ebi.ac.uk/QuickGO/GTerm?id=GO:0060245	[]
6	6	response to ionomycin	GO:1904636	0.00952	0.0265	0	0.42	1.47377	-10.4547	CDK4|0.619400786905	1	9	109	102595	http://www.ebi.ac.uk/QuickGO/GTerm?id=GO:1904636	[]
11	6,7,11	regulation of mast cell cytokine production	GO:0032763	0.00952	0.0265	0	0.42	1.47377	-10.4547	HMOX1|999.0	1	9	109	102595	http://www.ebi.ac.uk/QuickGO/GTerm?id=GO:0032763	[]
4	4	response to hydrostatic pressure	GO:0051599	0.00952	0.0265	0	0.42	1.47377	-10.4547	COL18A1|0.0	1	9	109	102595	http://www.ebi.ac.uk/QuickGO/GTerm?id=GO:0051599	[]
6	6	DNA damage induced protein phosphorylation	GO:0006975	0.00952	0.0265	0	0.42	1.47377	-10.4547	CHEK1|0.0	1	9	109	102595	http://www.ebi.ac.uk/QuickGO/GTerm?id=GO:0006975	[]
10	6,10	regulation of transforming growth factor beta2 production	GO:0032909	0.00952	0.0265	0	0.42	1.47377	-10.4547	ATF2|4.44768538347	1	9	109	102595	http://www.ebi.ac.uk/QuickGO/GTerm?id=GO:0032909	[]
7	7	cellular response to ionomycin	GO:1904637	0.00952	0.0265	0	0.42	1.47377	-10.4547	CDK4|0.619400786905	1	9	109	102595	http://www.ebi.ac.uk/QuickGO/GTerm?id=GO:1904637	[]
4	4	positive regulation of immune response	GO:0050778	0.00955	0.0266	-2.63	-0.33	1.47377	-10.4547	PIK3R2|0.0486272341923;ATF2|4.44768538347;CSK|0.652863183361;NFKB2|0.590001371527;RNF31|0.0;SIN3A|0.560705509474;EPG5|0.0	7	2213	109	102595	http://www.ebi.ac.uk/QuickGO/GTerm?id=GO:0050778	[]
9	6,9	sarcomere organization	GO:0045214	0.00962	0.0266	0	0.42	1.47377	-10.4547	WDR1|0.668304026963;SIX4|0.0	2	138	109	102595	http://www.ebi.ac.uk/QuickGO/GTerm?id=GO:0045214	[]
7	5,6,7	regulation of plasma membrane organization	GO:1903729	0.00962	0.0266	-0.48	0.29	1.47377	-10.4547	CSK|0.652863183361;CDK5|0.512352503153	2	138	109	102595	http://www.ebi.ac.uk/QuickGO/GTerm?id=GO:1903729	[]
5	5	positive regulation of lipid biosynthetic process	GO:0046889	0.00962	0.0266	-1.23	0.07	1.47377	-10.4547	RPTOR|0.262727301523;MLST8|0.226301519546	2	138	109	102595	http://www.ebi.ac.uk/QuickGO/GTerm?id=GO:0046889	[]
5	5	somite development	GO:0061053	0.00962	0.0266	0	0.42	1.47377	-10.4547	MTHFD1|0.630268795694;SIX4|0.0	2	138	109	102595	http://www.ebi.ac.uk/QuickGO/GTerm?id=GO:0061053	[]
False	obselete	obsolete non-recombinational repair	GO:0000726	0.00962	0.0266	0	0.42	1.47377	-10.4547	ERCC1|0.0;BABAM2|0.636605835126	2	138	109	102595	http://www.ebi.ac.uk/QuickGO/GTerm?id=GO:0000726	[]
4	4	regulation of microtubule-based process	GO:0032886	0.00962	0.0266	0	0.42	1.47377	-10.4547	CHEK1|0.0;TACC2|0.160255331932;DYRK1A|0.0;KIF15|0.0	4	775	109	102595	http://www.ebi.ac.uk/QuickGO/GTerm?id=GO:0032886	[]
6	5,6	cell projection morphogenesis	GO:0048858	0.00964	0.0267	-0.54	0.27	1.47377	-10.4547	ID1|0.0;CDK5|0.512352503153;MYO9B|0.0;STRADA|0.0;ARHGEF28|0.0;DVL3|0.0;SIN3A|0.560705509474	7	2217	109	102595	http://www.ebi.ac.uk/QuickGO/GTerm?id=GO:0048858	[]
7	5,7	positive regulation of establishment of protein localization	GO:1904951	0.00971	0.0268	-2.37	-0.26	1.47377	-10.4547	PIK3R2|0.0486272341923;CDK5|0.512352503153;RNF31|0.0;XPO4|0.171922377193	4	777	109	102595	http://www.ebi.ac.uk/QuickGO/GTerm?id=GO:1904951	[]
7	7	positive regulation of defense response to virus by host	GO:0002230	0.00976	0.0269	0	0.42	1.47377	-10.4547	CHAF1B|0.0;SIN3A|0.560705509474	2	139	109	102595	http://www.ebi.ac.uk/QuickGO/GTerm?id=GO:0002230	[]
6	6	generation of neurons	GO:0048699	0.00988	0.0273	-1.6	-0.04	1.47377	-10.4547	WDR1|0.668304026963;ID1|0.0;CDK5|0.512352503153;WASHC5|0.321069587491;STRADA|0.0;ARHGEF28|0.0;DVL3|0.0;SIN3A|0.560705509474;MTR|0.411173097461;SIX4|0.0	10	3973	109	102595	http://www.ebi.ac.uk/QuickGO/GTerm?id=GO:0048699	[]
7	7	cellular response to UV	GO:0034644	0.00989	0.0273	0	0.42	1.47377	-10.4547	CHEK1|0.0;ERCC1|0.0	2	140	109	102595	http://www.ebi.ac.uk/QuickGO/GTerm?id=GO:0034644	[]
False	obselete	obsolete nucleoside diphosphate phosphorylation	GO:0006165	0.00992	0.0273	-1.9	-0.12	1.47377	-10.4547	PFKFB3|0.211933497533;RPTOR|0.262727301523;MLST8|0.226301519546	3	413	109	102595	http://www.ebi.ac.uk/QuickGO/GTerm?id=GO:0006165	[]
7	7	regulation of proteolysis involved in protein catabolic process	GO:1903050	0.00996	0.0274	-1.11	0.1	1.47377	-10.4547	VHL|0.0;KEAP1|0.507926528092;USP10|0.667018345261;ZER1|0.229138839685	4	783	109	102595	http://www.ebi.ac.uk/QuickGO/GTerm?id=GO:1903050	[]
7	5,7	positive regulation of nucleocytoplasmic transport	GO:0046824	0.01	0.0276	-2.08	-0.17	1.47377	-10.4547	PIK3R2|0.0486272341923;XPO4|0.171922377193	2	141	109	102595	http://www.ebi.ac.uk/QuickGO/GTerm?id=GO:0046824	[]
9	6,8,9	regulation of establishment of planar polarity	GO:0090175	0.0102	0.0279	0	0.42	1.47377	-10.4547	FZD6|0.312490562275;DVL3|0.0	2	142	109	102595	http://www.ebi.ac.uk/QuickGO/GTerm?id=GO:0090175	[]
6	5,6	defense response to symbiont	GO:0140546	0.0102	0.028	-2.29	-0.24	1.47377	-10.4547	UBA7|0.194154214011;NFKB2|0.590001371527;SPIRE1|0.364482076867;SIN3A|0.560705509474;CDC42EP4|4.54851503623;EPG5|0.0	6	1714	109	102595	http://www.ebi.ac.uk/QuickGO/GTerm?id=GO:0140546	[]
6	5,6	epithelial cell migration	GO:0010631	0.0102	0.0281	-2.79	-0.38	1.47377	-10.4547	HMOX1|999.0;ID1|0.0;DOCK5|0.616404274486	3	418	109	102595	http://www.ebi.ac.uk/QuickGO/GTerm?id=GO:0010631	[]
5	5	homotypic cell-cell adhesion	GO:0034109	0.0103	0.0282	-0.83	0.18	1.47377	-10.4547	CCND3|0.0;CSK|0.652863183361;PTPRU|0.0;MLST8|0.226301519546	4	790	109	102595	http://www.ebi.ac.uk/QuickGO/GTerm?id=GO:0034109	[]
9	8,9	guanosine-containing compound metabolic process	GO:1901068	0.0103	0.0282	0	0.42	1.47377	-10.4547	AMPD3|0.0;MOCOS|0.227031504091	2	143	109	102595	http://www.ebi.ac.uk/QuickGO/GTerm?id=GO:1901068	[]
7	6,7	regulation of TOR signaling	GO:0032006	0.0104	0.0284	-1.23	0.07	1.47377	-10.4547	VHL|0.0;RPTOR|0.262727301523;MLST8|0.226301519546	3	420	109	102595	http://www.ebi.ac.uk/QuickGO/GTerm?id=GO:0032006	[]
7	6,7	tetrahydrofolate metabolic process	GO:0046653	0.0104	0.0285	-0.59	0.25	1.47377	-10.4547	MTHFD1|0.630268795694;MTR|0.411173097461	2	144	109	102595	http://www.ebi.ac.uk/QuickGO/GTerm?id=GO:0046653	[]
8	7,8	Wnt signaling pathway, planar cell polarity pathway	GO:0060071	0.0104	0.0285	0	0.42	1.47377	-10.4547	FZD6|0.312490562275;DVL3|0.0	2	144	109	102595	http://www.ebi.ac.uk/QuickGO/GTerm?id=GO:0060071	[]
7	7	DNA strand elongation	GO:0022616	0.0104	0.0285	0.12	0.46	1.47377	-10.4547	MCM7|0.508703075363;GINS2|1.50661569702	2	144	109	102595	http://www.ebi.ac.uk/QuickGO/GTerm?id=GO:0022616	[]
4	4	epithelium migration	GO:0090132	0.0104	0.0285	-2.79	-0.38	1.47377	-10.4547	HMOX1|999.0;ID1|0.0;DOCK5|0.616404274486	3	421	109	102595	http://www.ebi.ac.uk/QuickGO/GTerm?id=GO:0090132	[]
6	6	ear development	GO:0043583	0.0104	0.0285	0	0.42	1.47377	-10.4547	FZD6|0.312490562275;DVL3|0.0;SIX4|0.0	3	421	109	102595	http://www.ebi.ac.uk/QuickGO/GTerm?id=GO:0043583	[]
4	4	establishment of cell polarity	GO:0030010	0.0105	0.0286	-0.93	0.16	1.47377	-10.4547	SIPA1L3|0.200076980829;MYO9B|0.0;GBF1|0.584383135086	3	422	109	102595	http://www.ebi.ac.uk/QuickGO/GTerm?id=GO:0030010	[]
7	4,5,6,7	spindle assembly involved in female meiosis	GO:0007056	0.0106	0.0286	0	0.42	1.47377	-10.4547	CCNB2|0.297787335255	1	10	109	102595	http://www.ebi.ac.uk/QuickGO/GTerm?id=GO:0007056	[]
7	7	positive regulation of blood vessel endothelial cell proliferation involved in sprouting angiogenesis	GO:1903589	0.0106	0.0286	0	0.42	1.47377	-10.4547	HMOX1|999.0	1	10	109	102595	http://www.ebi.ac.uk/QuickGO/GTerm?id=GO:1903589	[]
10	9,10	DNA replication-dependent nucleosome organization	GO:0034723	0.0106	0.0286	0	0.42	1.47377	-10.4547	CHAF1B|0.0	1	10	109	102595	http://www.ebi.ac.uk/QuickGO/GTerm?id=GO:0034723	[]
7	6,7	alkanesulfonate transport	GO:0042918	0.0106	0.0286	0	0.42	1.47377	-10.4547	SLC6A6|0.510256406507	1	10	109	102595	http://www.ebi.ac.uk/QuickGO/GTerm?id=GO:0042918	[]
6	6	modulation by host of symbiont molecular function	GO:0052428	0.0106	0.0286	0	0.42	1.47377	-10.4547	RAB9A|0.156841650882	1	10	109	102595	http://www.ebi.ac.uk/QuickGO/GTerm?id=GO:0052428	[]
10	6,10	mast cell cytokine production	GO:0032762	0.0106	0.0286	0	0.42	1.47377	-10.4547	HMOX1|999.0	1	10	109	102595	http://www.ebi.ac.uk/QuickGO/GTerm?id=GO:0032762	[]
9	6,7,8,9	negative regulation of endothelial cell differentiation	GO:0045602	0.0106	0.0286	0	0.42	1.47377	-10.4547	ID1|0.0	1	10	109	102595	http://www.ebi.ac.uk/QuickGO/GTerm?id=GO:0045602	[]
10	6,7,8,10	negative regulation of protein export from nucleus	GO:0046826	0.0106	0.0286	0	0.42	1.47377	-10.4547	CDK5|0.512352503153	1	10	109	102595	http://www.ebi.ac.uk/QuickGO/GTerm?id=GO:0046826	[]
5	5	muscle cell migration	GO:0014812	0.0106	0.0286	0	0.42	1.47377	-10.4547	DOCK5|0.616404274486;SIX4|0.0	2	145	109	102595	http://www.ebi.ac.uk/QuickGO/GTerm?id=GO:0014812	[]
7	7	NADP metabolic process	GO:0006739	0.0107	0.029	-1.23	0.07	1.47377	-10.4547	RPTOR|0.262727301523;MLST8|0.226301519546	2	146	109	102595	http://www.ebi.ac.uk/QuickGO/GTerm?id=GO:0006739	[]
False	obselete	obsolete cell surface receptor signaling pathway involved in cell-cell signaling	GO:1905114	0.0109	0.0294	-1	0.13	1.47377	-10.4547	FZD6|0.312490562275;CDK5|0.512352503153;TLE3|0.620823491688;PTPRU|0.0;DVL3|0.0	5	1247	109	102595	http://www.ebi.ac.uk/QuickGO/GTerm?id=GO:1905114	[]
4	4	response to antibiotic	GO:0046677	0.0109	0.0295	0	0.42	1.47377	-10.4547	HMOX1|999.0;ID1|0.0;SETDB1|0.0	3	428	109	102595	http://www.ebi.ac.uk/QuickGO/GTerm?id=GO:0046677	[]
5	5	modulation by host of symbiont process	GO:0051851	0.011	0.0296	-1.09	0.11	1.47377	-10.4547	FASN|0.52398244837;RAB9A|0.156841650882	2	148	109	102595	http://www.ebi.ac.uk/QuickGO/GTerm?id=GO:0051851	[]
8	5,6,8	regulation of glucose transmembrane transport	GO:0010827	0.011	0.0296	-1.56	-0.02	1.47377	-10.4547	PIK3R2|0.0486272341923;OGA|0.57294400884	2	148	109	102595	http://www.ebi.ac.uk/QuickGO/GTerm?id=GO:0010827	[]
3	3	tissue migration	GO:0090130	0.0111	0.0298	-2.79	-0.38	1.47377	-10.4547	HMOX1|999.0;ID1|0.0;DOCK5|0.616404274486	3	430	109	102595	http://www.ebi.ac.uk/QuickGO/GTerm?id=GO:0090130	[]
5	5	glial cell differentiation	GO:0010001	0.0111	0.0299	-0.65	0.24	1.47377	-10.4547	WDR1|0.668304026963;CSK|0.652863183361;CDK5|0.512352503153	3	431	109	102595	http://www.ebi.ac.uk/QuickGO/GTerm?id=GO:0010001	[]
9	8,9	epidermal growth factor receptor signaling pathway	GO:0007173	0.0111	0.0299	-2.14	-0.19	1.47377	-10.4547	PIK3R2|0.0486272341923;CSK|0.652863183361;MLST8|0.226301519546	3	431	109	102595	http://www.ebi.ac.uk/QuickGO/GTerm?id=GO:0007173	[]
7	6,7	embryonic skeletal system morphogenesis	GO:0048704	0.0113	0.0303	0	0.42	1.47377	-10.4547	MTHFD1|0.630268795694;SIX4|0.0	2	150	109	102595	http://www.ebi.ac.uk/QuickGO/GTerm?id=GO:0048704	[]
5	5	non-proteinogenic amino acid metabolic process	GO:0170041	0.0113	0.0303	-0.59	0.25	1.47377	-10.4547	MTHFD1|0.630268795694;MTR|0.411173097461	2	150	109	102595	http://www.ebi.ac.uk/QuickGO/GTerm?id=GO:0170041	[]
5	5	response to carbohydrate	GO:0009743	0.0113	0.0304	-0.83	0.18	1.47377	-10.4547	ERCC1|0.0;RPTOR|0.262727301523;SIN3A|0.560705509474	3	434	109	102595	http://www.ebi.ac.uk/QuickGO/GTerm?id=GO:0009743	[]
5	5	cytoskeleton-dependent cytokinesis	GO:0061640	0.0114	0.0306	-0.93	0.16	1.47377	-10.4547	SPIRE1|0.364482076867;WASHC5|0.321069587491;SEPTIN6|0.0	3	435	109	102595	http://www.ebi.ac.uk/QuickGO/GTerm?id=GO:0061640	[]
7	6,7	protein dephosphorylation	GO:0006470	0.0115	0.0306	-1.48	0	1.47377	-10.4547	MTMR14|0.624620647546;PDPR|0.490400460794;PTPRU|0.0;PCIF1|0.108043172744	4	816	109	102595	http://www.ebi.ac.uk/QuickGO/GTerm?id=GO:0006470	[]
8	7,8	blood vessel endothelial cell migration	GO:0043534	0.0116	0.0307	0	0.42	1.47377	-10.4547	HMOX1|999.0;ID1|0.0	2	152	109	102595	http://www.ebi.ac.uk/QuickGO/GTerm?id=GO:0043534	[]
False	obselete	obsolete gene silencing	GO:0016458	0.0116	0.0307	0	0.42	1.47377	-10.4547	DYRK1A|0.0;SETDB1|0.0;SIN3A|0.560705509474	3	438	109	102595	http://www.ebi.ac.uk/QuickGO/GTerm?id=GO:0016458	[]
9	7,8,9	T cell receptor signaling pathway	GO:0050852	0.0116	0.0307	-1.5	-0.01	1.47377	-10.4547	PIK3R2|0.0486272341923;CSK|0.652863183361;RNF31|0.0	3	438	109	102595	http://www.ebi.ac.uk/QuickGO/GTerm?id=GO:0050852	[]
10	5,6,7,8,9,10	regulation of t-circle formation	GO:1904429	0.0116	0.0307	0	0.42	1.47377	-10.4547	ERCC1|0.0	1	11	109	102595	http://www.ebi.ac.uk/QuickGO/GTerm?id=GO:1904429	[]
9	8,9	peptidyl-serine autophosphorylation	GO:0036289	0.0116	0.0307	0	0.42	1.47377	-10.4547	DYRK1A|0.0	1	11	109	102595	http://www.ebi.ac.uk/QuickGO/GTerm?id=GO:0036289	[]
9	9	ISG15-protein conjugation	GO:0032020	0.0116	0.0307	0	0.42	1.47377	-10.4547	UBA7|0.194154214011	1	11	109	102595	http://www.ebi.ac.uk/QuickGO/GTerm?id=GO:0032020	[]
False	obselete	obsolete negative regulation of molecular function in other organism involved in symbiotic interaction	GO:0052204	0.0116	0.0307	0	0.42	1.47377	-10.4547	RAB9A|0.156841650882	1	11	109	102595	http://www.ebi.ac.uk/QuickGO/GTerm?id=GO:0052204	[]
6	6	taurine transport	GO:0015734	0.0116	0.0307	0	0.42	1.47377	-10.4547	SLC6A6|0.510256406507	1	11	109	102595	http://www.ebi.ac.uk/QuickGO/GTerm?id=GO:0015734	[]
6	6	regulation of odontoblast differentiation	GO:1901329	0.0116	0.0307	0	0.42	1.47377	-10.4547	RPTOR|0.262727301523	1	11	109	102595	http://www.ebi.ac.uk/QuickGO/GTerm?id=GO:1901329	[]
4	4	brainstem development	GO:0003360	0.0116	0.0307	0	0.42	1.47377	-10.4547	ATF2|4.44768538347	1	11	109	102595	http://www.ebi.ac.uk/QuickGO/GTerm?id=GO:0003360	[]
5	5	ureteric bud elongation	GO:0060677	0.0116	0.0307	0	0.42	1.47377	-10.4547	SIX4|0.0	1	11	109	102595	http://www.ebi.ac.uk/QuickGO/GTerm?id=GO:0060677	[]
9	5,6,7,8,9	negative regulation of Golgi to plasma membrane protein transport	GO:0042997	0.0116	0.0307	0	0.42	1.47377	-10.4547	CSK|0.652863183361	1	11	109	102595	http://www.ebi.ac.uk/QuickGO/GTerm?id=GO:0042997	[]
5	5	negative regulation of molecular function in another organism	GO:0044362	0.0116	0.0307	0	0.42	1.47377	-10.4547	RAB9A|0.156841650882	1	11	109	102595	http://www.ebi.ac.uk/QuickGO/GTerm?id=GO:0044362	[]
6	6	endoplasmic reticulum-Golgi intermediate compartment organization	GO:0097111	0.0116	0.0307	0	0.42	1.47377	-10.4547	GBF1|0.584383135086	1	11	109	102595	http://www.ebi.ac.uk/QuickGO/GTerm?id=GO:0097111	[]
4	4	selenium compound metabolic process	GO:0001887	0.0116	0.0307	0	0.42	1.47377	-10.4547	KEAP1|0.507926528092	1	11	109	102595	http://www.ebi.ac.uk/QuickGO/GTerm?id=GO:0001887	[]
4	4	cell-substrate adhesion	GO:0031589	0.0117	0.0309	-0.5	0.28	1.47377	-10.4547	ID1|0.0;CDK5|0.512352503153;PIP5K1A|0.0;DOCK5|0.616404274486	4	821	109	102595	http://www.ebi.ac.uk/QuickGO/GTerm?id=GO:0031589	[]
6	6	actin filament bundle assembly	GO:0051017	0.0117	0.0309	-1.75	-0.08	1.47377	-10.4547	PIK3R2|0.0486272341923;ID1|0.0;SPIRE1|0.364482076867	3	439	109	102595	http://www.ebi.ac.uk/QuickGO/GTerm?id=GO:0051017	[]
8	7,8	DNA-templated transcription termination	GO:0006353	0.0117	0.0309	-0.91	0.16	1.47377	-10.4547	CDK7|0.61237442214;POLR1B|0.200512992651	2	153	109	102595	http://www.ebi.ac.uk/QuickGO/GTerm?id=GO:0006353	[]
False	obselete	obsolete positive regulation of neuron death	GO:1901216	0.0117	0.0309	-0.36	0.32	1.47377	-10.4547	ATF2|4.44768538347;CDK5|0.512352503153	2	153	109	102595	http://www.ebi.ac.uk/QuickGO/GTerm?id=GO:1901216	[]
3	3	multicellular organismal reproductive process	GO:0048609	0.0118	0.031	-1.46	0	1.47377	-10.4547	CCNB2|0.297787335255;ERCC1|0.0;RXRB|0.0;SPIRE1|0.364482076867;WASHC5|0.321069587491;SEPTIN6|0.0	6	1770	109	102595	http://www.ebi.ac.uk/QuickGO/GTerm?id=GO:0048609	[]
9	7,9	regulation of calcium ion transport	GO:0051924	0.0118	0.0311	-1.14	0.1	1.47377	-10.4547	OGA|0.57294400884;CDK5|0.512352503153;HOMER3|0.248383227663	3	441	109	102595	http://www.ebi.ac.uk/QuickGO/GTerm?id=GO:0051924	[]
5	5	organonitrogen compound biosynthetic process	GO:1901566	0.0119	0.0312	-6.33	-1.4	1.47377	-10.4547	OGA|0.57294400884;MTHFD1|0.630268795694;CDK4|0.619400786905;DCK|0.58904599773;FASN|0.52398244837;AMPD3|0.0;USP10|0.667018345261;PFKFB3|0.211933497533;RPTOR|0.262727301523;PDPR|0.490400460794;MOCOS|0.227031504091;MTR|0.411173097461;MLST8|0.226301519546;TARS2|0.0;PCIF1|0.108043172744;PANK4|0.303295964174;UCKL1|0.536362845027	17	8829	109	102595	http://www.ebi.ac.uk/QuickGO/GTerm?id=GO:1901566	[]
5	5	vascular process in circulatory system	GO:0003018	0.0119	0.0313	-3	-0.44	1.47377	-10.4547	HMOX1|999.0;SLC6A6|0.510256406507;DOCK5|0.616404274486	3	442	109	102595	http://www.ebi.ac.uk/QuickGO/GTerm?id=GO:0003018	[]
8	6,8	protein targeting to membrane	GO:0006612	0.0119	0.0313	-0.53	0.27	1.47377	-10.4547	OGA|0.57294400884;CDK5|0.512352503153;PIP5K1A|0.0	3	442	109	102595	http://www.ebi.ac.uk/QuickGO/GTerm?id=GO:0006612	[]
4	4	platelet activation	GO:0030168	0.012	0.0314	-0.87	0.17	1.47377	-10.4547	FZD6|0.312490562275;WDR1|0.668304026963;CSK|0.652863183361	3	443	109	102595	http://www.ebi.ac.uk/QuickGO/GTerm?id=GO:0030168	[]
4	3,4	regulation of plasma lipoprotein particle levels	GO:0097006	0.012	0.0315	-2.81	-0.39	1.47377	-10.4547	HMOX1|999.0;CSK|0.652863183361	2	155	109	102595	http://www.ebi.ac.uk/QuickGO/GTerm?id=GO:0097006	[]
4	4	regulation of response to biotic stimulus	GO:0002831	0.012	0.0315	0	0.42	1.47377	-10.4547	CHAF1B|0.0;RNF31|0.0;SIN3A|0.560705509474;EPG5|0.0	4	828	109	102595	http://www.ebi.ac.uk/QuickGO/GTerm?id=GO:0002831	[]
7	6,7	actin filament bundle organization	GO:0061572	0.012	0.0315	-1.75	-0.08	1.47377	-10.4547	PIK3R2|0.0486272341923;ID1|0.0;SPIRE1|0.364482076867	3	444	109	102595	http://www.ebi.ac.uk/QuickGO/GTerm?id=GO:0061572	[]
6	6	regulation of defense response to virus by host	GO:0050691	0.0122	0.0317	0	0.42	1.47377	-10.4547	CHAF1B|0.0;SIN3A|0.560705509474	2	156	109	102595	http://www.ebi.ac.uk/QuickGO/GTerm?id=GO:0050691	[]
8	4,8	blastocyst development	GO:0001824	0.0122	0.0317	0	0.42	1.47377	-10.4547	CHEK1|0.0;SETDB1|0.0	2	156	109	102595	http://www.ebi.ac.uk/QuickGO/GTerm?id=GO:0001824	[]
8	5,6,8	positive regulation of exocytosis	GO:0045921	0.0122	0.0317	-1.09	0.11	1.47377	-10.4547	RAB9A|0.156841650882;CDK5|0.512352503153	2	156	109	102595	http://www.ebi.ac.uk/QuickGO/GTerm?id=GO:0045921	[]
6	5,6	phosphatidylinositol-mediated signaling	GO:0048015	0.0122	0.0318	-1.96	-0.14	1.47377	-10.4547	PIK3R2|0.0486272341923;PIP5K1A|0.0;MLST8|0.226301519546	3	446	109	102595	http://www.ebi.ac.uk/QuickGO/GTerm?id=GO:0048015	[]
4	4	biological process involved in interaction with symbiont	GO:0051702	0.0123	0.0321	-1.09	0.11	1.47377	-10.4547	FASN|0.52398244837;RAB9A|0.156841650882	2	157	109	102595	http://www.ebi.ac.uk/QuickGO/GTerm?id=GO:0051702	[]
7	7	monocarboxylic acid biosynthetic process	GO:0072330	0.0124	0.0322	-2.18	-0.2	1.47377	-10.4547	FASN|0.52398244837;PFKFB3|0.211933497533;RPTOR|0.262727301523;MLST8|0.226301519546	4	835	109	102595	http://www.ebi.ac.uk/QuickGO/GTerm?id=GO:0072330	[]
False	obselete	obsolete nucleotide phosphorylation	GO:0046939	0.0124	0.0323	-1.9	-0.12	1.47377	-10.4547	PFKFB3|0.211933497533;RPTOR|0.262727301523;MLST8|0.226301519546	3	449	109	102595	http://www.ebi.ac.uk/QuickGO/GTerm?id=GO:0046939	[]
8	8	activation of GTPase activity	GO:0090630	0.0125	0.0324	0	0.42	1.47377	-10.4547	SIPA1L3|0.200076980829;PIP5K1A|0.0	2	158	109	102595	http://www.ebi.ac.uk/QuickGO/GTerm?id=GO:0090630	[]
3	3	negative regulation of transport	GO:0051051	0.0125	0.0324	-3.77	-0.66	1.47377	-10.4547	HMOX1|999.0;CSK|0.652863183361;CDK5|0.512352503153;KEAP1|0.507926528092	4	837	109	102595	http://www.ebi.ac.uk/QuickGO/GTerm?id=GO:0051051	[]
5	5	positive regulation of innate immune response	GO:0045089	0.0126	0.0325	-0.65	0.24	1.47377	-10.4547	ATF2|4.44768538347;NFKB2|0.590001371527;SIN3A|0.560705509474;EPG5|0.0	4	839	109	102595	http://www.ebi.ac.uk/QuickGO/GTerm?id=GO:0045089	[]
9	6,7,9	regulation of chromatin assembly or disassembly	GO:0001672	0.0127	0.0325	0	0.42	1.47377	-10.4547	SIN3A|0.560705509474	1	12	109	102595	http://www.ebi.ac.uk/QuickGO/GTerm?id=GO:0001672	[]
6	5,6	embryonic neurocranium morphogenesis	GO:0048702	0.0127	0.0325	0	0.42	1.47377	-10.4547	MTHFD1|0.630268795694	1	12	109	102595	http://www.ebi.ac.uk/QuickGO/GTerm?id=GO:0048702	[]
5	5	negative regulation of low-density lipoprotein particle clearance	GO:0010989	0.0127	0.0325	0	0.42	1.47377	-10.4547	CSK|0.652863183361	1	12	109	102595	http://www.ebi.ac.uk/QuickGO/GTerm?id=GO:0010989	[]
8	7,8	10-formyltetrahydrofolate metabolic process	GO:0009256	0.0127	0.0325	0	0.42	1.47377	-10.4547	MTHFD1|0.630268795694	1	12	109	102595	http://www.ebi.ac.uk/QuickGO/GTerm?id=GO:0009256	[]
4	4	modulation of molecular function in another organism	GO:0044359	0.0127	0.0325	0	0.42	1.47377	-10.4547	RAB9A|0.156841650882	1	12	109	102595	http://www.ebi.ac.uk/QuickGO/GTerm?id=GO:0044359	[]
6	5,6	negative regulation of cardiac muscle adaptation	GO:0010616	0.0127	0.0325	0	0.42	1.47377	-10.4547	OGA|0.57294400884	1	12	109	102595	http://www.ebi.ac.uk/QuickGO/GTerm?id=GO:0010616	[]
5	5	regulation of xenophagy	GO:1904415	0.0127	0.0325	0	0.42	1.47377	-10.4547	RNF31|0.0	1	12	109	102595	http://www.ebi.ac.uk/QuickGO/GTerm?id=GO:1904415	[]
8	7,8	pyrimidine dimer repair	GO:0006290	0.0127	0.0325	0	0.42	1.47377	-10.4547	ERCC1|0.0	1	12	109	102595	http://www.ebi.ac.uk/QuickGO/GTerm?id=GO:0006290	[]
8	8	purine deoxyribonucleoside monophosphate metabolic process	GO:0009170	0.0127	0.0325	0	0.42	1.47377	-10.4547	DCK|0.58904599773	1	12	109	102595	http://www.ebi.ac.uk/QuickGO/GTerm?id=GO:0009170	[]
7	6,7	negative regulation of satellite cell differentiation	GO:1902725	0.0127	0.0325	0	0.42	1.47377	-10.4547	SIX4|0.0	1	12	109	102595	http://www.ebi.ac.uk/QuickGO/GTerm?id=GO:1902725	[]
5	5	negative regulation of mast cell activation involved in immune response	GO:0033007	0.0127	0.0325	0	0.42	1.47377	-10.4547	HMOX1|999.0	1	12	109	102595	http://www.ebi.ac.uk/QuickGO/GTerm?id=GO:0033007	[]
7	7	mesonephric tubule formation	GO:0072172	0.0127	0.0325	0	0.42	1.47377	-10.4547	SIX4|0.0	1	12	109	102595	http://www.ebi.ac.uk/QuickGO/GTerm?id=GO:0072172	[]
False	obselete	obsolete histone H4 deacetylation	GO:0070933	0.0127	0.0325	0	0.42	1.47377	-10.4547	SMARCAD1|0.147696368681	1	12	109	102595	http://www.ebi.ac.uk/QuickGO/GTerm?id=GO:0070933	[]
9	6,7,9	regulation of glycogen catabolic process	GO:0005981	0.0127	0.0325	0	0.42	1.47377	-10.4547	PHKG2|0.0	1	12	109	102595	http://www.ebi.ac.uk/QuickGO/GTerm?id=GO:0005981	[]
False	obselete	obsolete modulation of molecular function in other organism involved in symbiotic interaction	GO:0052205	0.0127	0.0325	0	0.42	1.47377	-10.4547	RAB9A|0.156841650882	1	12	109	102595	http://www.ebi.ac.uk/QuickGO/GTerm?id=GO:0052205	[]
6	5,6	positive regulation of xenophagy	GO:1904417	0.0127	0.0325	0	0.42	1.47377	-10.4547	RNF31|0.0	1	12	109	102595	http://www.ebi.ac.uk/QuickGO/GTerm?id=GO:1904417	[]
6	5,6	negative regulation of cell morphogenesis	GO:0010771	0.0128	0.0327	0	0.42	1.47377	-10.4547	ID1|0.0;CDK5|0.512352503153	2	160	109	102595	http://www.ebi.ac.uk/QuickGO/GTerm?id=GO:0010771	[]
7	6,7	MAPK cascade	GO:0000165	0.0129	0.033	-0.65	0.24	1.47377	-10.4547	PIK3R2|0.0486272341923;ATF2|4.44768538347;ID1|0.0;CSK|0.652863183361;STRADA|0.0;DVL3|0.0	6	1805	109	102595	http://www.ebi.ac.uk/QuickGO/GTerm?id=GO:0000165	[]
8	6,7,8	positive regulation of TOR signaling	GO:0032008	0.0129	0.033	-1.23	0.07	1.47377	-10.4547	RPTOR|0.262727301523;MLST8|0.226301519546	2	161	109	102595	http://www.ebi.ac.uk/QuickGO/GTerm?id=GO:0032008	[]
5	5	cellular nitrogen compound catabolic process	GO:0044270	0.013	0.0333	-5.09	-1.04	1.47377	-10.4547	HMOX1|999.0;AMPD3|0.0;PFKFB3|0.211933497533;PATL1|0.651388909758;RPTOR|0.262727301523;MLST8|0.226301519546	6	1810	109	102595	http://www.ebi.ac.uk/QuickGO/GTerm?id=GO:0044270	[]
8	7,8	neuron projection morphogenesis	GO:0048812	0.013	0.0333	-0.54	0.27	1.47377	-10.4547	ID1|0.0;CDK5|0.512352503153;STRADA|0.0;ARHGEF28|0.0;DVL3|0.0;SIN3A|0.560705509474	6	1810	109	102595	http://www.ebi.ac.uk/QuickGO/GTerm?id=GO:0048812	[]
9	8,9	double-strand break repair via nonhomologous end joining	GO:0006303	0.0131	0.0333	0	0.42	1.47377	-10.4547	ERCC1|0.0;BABAM2|0.636605835126	2	162	109	102595	http://www.ebi.ac.uk/QuickGO/GTerm?id=GO:0006303	[]
5	4,5	regulation of cold-induced thermogenesis	GO:0120161	0.0131	0.0333	0	0.42	1.47377	-10.4547	ID1|0.0;TLE3|0.620823491688	2	162	109	102595	http://www.ebi.ac.uk/QuickGO/GTerm?id=GO:0120161	[]
4	4	bone remodeling	GO:0046849	0.0131	0.0333	-0.4	0.31	1.47377	-10.4547	CSK|0.652863183361;DOCK5|0.616404274486	2	162	109	102595	http://www.ebi.ac.uk/QuickGO/GTerm?id=GO:0046849	[]
4	4	cold-induced thermogenesis	GO:0106106	0.0132	0.0336	0	0.42	1.47377	-10.4547	ID1|0.0;TLE3|0.620823491688	2	163	109	102595	http://www.ebi.ac.uk/QuickGO/GTerm?id=GO:0106106	[]
6	5,6	positive regulation of response to extracellular stimulus	GO:0032106	0.0132	0.0336	0	0.42	1.47377	-10.4547	RXRB|0.0;CHAF1B|0.0	2	163	109	102595	http://www.ebi.ac.uk/QuickGO/GTerm?id=GO:0032106	[]
7	6,7	positive regulation of response to nutrient levels	GO:0032109	0.0132	0.0336	0	0.42	1.47377	-10.4547	RXRB|0.0;CHAF1B|0.0	2	163	109	102595	http://www.ebi.ac.uk/QuickGO/GTerm?id=GO:0032109	[]
5	5	multicellular organismal macromolecule metabolic process	GO:0044259	0.0132	0.0336	0	0.42	1.47377	-10.4547	COL18A1|0.0;ID1|0.0	2	163	109	102595	http://www.ebi.ac.uk/QuickGO/GTerm?id=GO:0044259	[]
5	5	heterocycle catabolic process	GO:0046700	0.0134	0.0339	-5.09	-1.04	1.47377	-10.4547	HMOX1|999.0;AMPD3|0.0;PFKFB3|0.211933497533;PATL1|0.651388909758;RPTOR|0.262727301523;MLST8|0.226301519546	6	1820	109	102595	http://www.ebi.ac.uk/QuickGO/GTerm?id=GO:0046700	[]
False	obselete	obsolete cell aging	GO:0007569	0.0134	0.0339	0	0.42	1.47377	-10.4547	CHEK1|0.0;ERCC1|0.0	2	164	109	102595	http://www.ebi.ac.uk/QuickGO/GTerm?id=GO:0007569	[]
8	7,8	pyrimidine nucleotide biosynthetic process	GO:0006221	0.0135	0.0343	-0.5	0.28	1.47377	-10.4547	DCK|0.58904599773;UCKL1|0.536362845027	2	165	109	102595	http://www.ebi.ac.uk/QuickGO/GTerm?id=GO:0006221	[]
5	5	sulfur amino acid metabolic process	GO:0000096	0.0137	0.0345	-0.59	0.25	1.47377	-10.4547	MTHFD1|0.630268795694;MTR|0.411173097461	2	166	109	102595	http://www.ebi.ac.uk/QuickGO/GTerm?id=GO:0000096	[]
4	4	developmental growth involved in morphogenesis	GO:0060560	0.0137	0.0345	-0.54	0.27	1.47377	-10.4547	CDK5|0.512352503153;SIN3A|0.560705509474;SIX4|0.0	3	466	109	102595	http://www.ebi.ac.uk/QuickGO/GTerm?id=GO:0060560	[]
5	5	astral microtubule organization	GO:0030953	0.0137	0.0345	0	0.42	1.47377	-10.4547	TACC2|0.160255331932	1	13	109	102595	http://www.ebi.ac.uk/QuickGO/GTerm?id=GO:0030953	[]
8	6,7,8	regulation of DNA-directed DNA polymerase activity	GO:1900262	0.0137	0.0345	0	0.42	1.47377	-10.4547	GINS2|1.50661569702	1	13	109	102595	http://www.ebi.ac.uk/QuickGO/GTerm?id=GO:1900262	[]
6	5,6	regulation of vitamin D receptor signaling pathway	GO:0070562	0.0137	0.0345	0	0.42	1.47377	-10.4547	RXRB|0.0	1	13	109	102595	http://www.ebi.ac.uk/QuickGO/GTerm?id=GO:0070562	[]
8	7,8	cellular response to caffeine	GO:0071313	0.0137	0.0345	0	0.42	1.47377	-10.4547	CHEK1|0.0	1	13	109	102595	http://www.ebi.ac.uk/QuickGO/GTerm?id=GO:0071313	[]
6	6	wound healing involved in inflammatory response	GO:0002246	0.0137	0.0345	0	0.42	1.47377	-10.4547	HMOX1|999.0	1	13	109	102595	http://www.ebi.ac.uk/QuickGO/GTerm?id=GO:0002246	[]
9	7,8,9	positive regulation of DNA-directed DNA polymerase activity	GO:1900264	0.0137	0.0345	0	0.42	1.47377	-10.4547	GINS2|1.50661569702	1	13	109	102595	http://www.ebi.ac.uk/QuickGO/GTerm?id=GO:1900264	[]
7	7	response to sucrose	GO:0009744	0.0137	0.0345	0	0.42	1.47377	-10.4547	ERCC1|0.0	1	13	109	102595	http://www.ebi.ac.uk/QuickGO/GTerm?id=GO:0009744	[]
7	6,7	tongue morphogenesis	GO:0043587	0.0137	0.0345	0	0.42	1.47377	-10.4547	SIX4|0.0	1	13	109	102595	http://www.ebi.ac.uk/QuickGO/GTerm?id=GO:0043587	[]
7	7	cellular response to iron ion	GO:0071281	0.0137	0.0345	0	0.42	1.47377	-10.4547	HMOX1|999.0	1	13	109	102595	http://www.ebi.ac.uk/QuickGO/GTerm?id=GO:0071281	[]
6	4,6	nail development	GO:0035878	0.0137	0.0345	0	0.42	1.47377	-10.4547	FZD6|0.312490562275	1	13	109	102595	http://www.ebi.ac.uk/QuickGO/GTerm?id=GO:0035878	[]
4	4	response to cisplatin	GO:0072718	0.0137	0.0345	0	0.42	1.47377	-10.4547	HMOX1|999.0	1	13	109	102595	http://www.ebi.ac.uk/QuickGO/GTerm?id=GO:0072718	[]
4	4	chromosome segregation	GO:0007059	0.0138	0.0345	-2.87	-0.4	1.47377	-10.4547	CCNB2|0.297787335255;MZT1|6.91531382747;WASHC5|0.321069587491;ERCC6L|0.65442398047;SMARCAD1|0.147696368681	5	1323	109	102595	http://www.ebi.ac.uk/QuickGO/GTerm?id=GO:0007059	[]
3	3	multicellular organism reproduction	GO:0032504	0.0139	0.0347	-1.46	0	1.47377	-10.4547	CCNB2|0.297787335255;ERCC1|0.0;RXRB|0.0;SPIRE1|0.364482076867;WASHC5|0.321069587491;SEPTIN6|0.0	6	1835	109	102595	http://www.ebi.ac.uk/QuickGO/GTerm?id=GO:0032504	[]
4	4	response to temperature stimulus	GO:0009266	0.0139	0.0347	-3	-0.44	1.47377	-10.4547	HMOX1|999.0;RPTOR|0.262727301523;MLST8|0.226301519546	3	468	109	102595	http://www.ebi.ac.uk/QuickGO/GTerm?id=GO:0009266	[]
8	7,8	ERBB signaling pathway	GO:0038127	0.0139	0.0347	-2.14	-0.19	1.47377	-10.4547	PIK3R2|0.0486272341923;CSK|0.652863183361;MLST8|0.226301519546	3	468	109	102595	http://www.ebi.ac.uk/QuickGO/GTerm?id=GO:0038127	[]
[truncated: 2,021 more rows]
