# Supplementary material for: YX-112, a novel celastrol-derived PROTAC, inhibits the development of triple-negative breast cancer by targeting the degradation of multiple proteins
Source: Front Pharmacol. 2025 Apr 15;16:1571135. doi: 10.3389/fphar.2025.1571135 (PMC12037497; doi:10.3389/fphar.2025.1571135)
Supplement: Supplementary file 2 [file DataSheet2.zip › raw data/DIA Proteomics/GO/CC/cc.xlsx]

## Sheet: Tablib Dataset
maxLevel	levels	GO_Name	GO_ID	Pvalue	Pvalue_adjusted	Genes	Count	Pop_Hit	List_Total	Background_Genes	URL
4	3,4	cytosol	GO:0005829	1.85e-39	7.97e-37	PIK3R2|0.0486272341923;CHEK1|0.0;AKAP10|0.178783167671;OGA|0.57294400884;WDR1|0.668304026963;CCNB2|0.297787335255;TACC2|0.160255331932;ERCC1|0.0;HMOX1|999.0;MTHFD1|0.630268795694;CDK4|0.619400786905;PHKG2|0.0;NAT1|0.191995863086;DCK|0.58904599773;RXRB|0.0;CCND3|0.0;MCM7|0.508703075363;VHL|0.0;UBA7|0.194154214011;CSK|0.652863183361;FASN|0.52398244837;CDK7|0.61237442214;RAB9A|0.156841650882;CDK5|0.…	72	13642	109	112066	http://www.ebi.ac.uk/QuickGO/GTerm?id=GO:0005829
False	obselete	obsolete intracellular part	GO:0044424	3.86e-30	8.31e-28	PIK3R2|0.0486272341923;CHEK1|0.0;AKAP10|0.178783167671;SIPA1L3|0.200076980829;FZD6|0.312490562275;OGA|0.57294400884;WDR1|0.668304026963;IPO13|0.467272548655;CCNB2|0.297787335255;YIF1A|0.393948971056;TACC2|0.160255331932;ERCC1|0.0;HMOX1|999.0;MTHFD1|0.630268795694;CDK4|0.619400786905;ATF2|4.44768538347;PHKG2|0.0;NAT1|0.191995863086;DCK|0.58904599773;RXRB|0.0;CCND3|0.0;MCM7|0.508703075363;COL18A1|0…	107	55595	109	112066	http://www.ebi.ac.uk/QuickGO/GTerm?id=GO:0044424
False	obselete	obsolete cytoplasmic part	GO:0044444	3.19e-29	4.58e-27	PIK3R2|0.0486272341923;CHEK1|0.0;AKAP10|0.178783167671;SIPA1L3|0.200076980829;FZD6|0.312490562275;OGA|0.57294400884;WDR1|0.668304026963;CCNB2|0.297787335255;YIF1A|0.393948971056;TACC2|0.160255331932;ERCC1|0.0;HMOX1|999.0;MTHFD1|0.630268795694;CDK4|0.619400786905;ATF2|4.44768538347;PHKG2|0.0;NAT1|0.191995863086;DCK|0.58904599773;CCND3|0.0;MCM7|0.508703075363;COL18A1|0.0;VHL|0.0;ID1|0.0;UBA7|0.1941…	89	33208	109	112066	http://www.ebi.ac.uk/QuickGO/GTerm?id=GO:0044444
2	2	cellular anatomical entity	GO:0110165	1.56e-28	1.68e-26	PIK3R2|0.0486272341923;CHEK1|0.0;AKAP10|0.178783167671;SIPA1L3|0.200076980829;FZD6|0.312490562275;OGA|0.57294400884;WDR1|0.668304026963;IPO13|0.467272548655;CCNB2|0.297787335255;YIF1A|0.393948971056;TACC2|0.160255331932;ERCC1|0.0;HMOX1|999.0;MTHFD1|0.630268795694;CDK4|0.619400786905;ATF2|4.44768538347;PHKG2|0.0;NAT1|0.191995863086;DCK|0.58904599773;RXRB|0.0;CCND3|0.0;SLC6A6|0.510256406507;MCM7|0.…	108	59749	109	112066	http://www.ebi.ac.uk/QuickGO/GTerm?id=GO:0110165
5	5	intracellular organelle lumen	GO:0070013	4.34e-23	2.68e-21	CHEK1|0.0;SIPA1L3|0.200076980829;CCNB2|0.297787335255;TACC2|0.160255331932;ERCC1|0.0;HMOX1|999.0;CDK4|0.619400786905;ATF2|4.44768538347;DCK|0.58904599773;RXRB|0.0;CCND3|0.0;MCM7|0.508703075363;COL18A1|0.0;VHL|0.0;ID1|0.0;UBA7|0.194154214011;CDK7|0.61237442214;CDK5|0.512352503153;NFKB2|0.590001371527;AMPD3|0.0;TLE3|0.620823491688;SPIRE1|0.364482076867;WASHC5|0.321069587491;CHAF1B|0.0;DYRK1A|0.0;AU…	60	16107	109	112066	http://www.ebi.ac.uk/QuickGO/GTerm?id=GO:0070013
4	4	organelle lumen	GO:0043233	4.34e-23	2.68e-21	CHEK1|0.0;SIPA1L3|0.200076980829;CCNB2|0.297787335255;TACC2|0.160255331932;ERCC1|0.0;HMOX1|999.0;CDK4|0.619400786905;ATF2|4.44768538347;DCK|0.58904599773;RXRB|0.0;CCND3|0.0;MCM7|0.508703075363;COL18A1|0.0;VHL|0.0;ID1|0.0;UBA7|0.194154214011;CDK7|0.61237442214;CDK5|0.512352503153;NFKB2|0.590001371527;AMPD3|0.0;TLE3|0.620823491688;SPIRE1|0.364482076867;WASHC5|0.321069587491;CHAF1B|0.0;DYRK1A|0.0;AU…	60	16107	109	112066	http://www.ebi.ac.uk/QuickGO/GTerm?id=GO:0043233
3	3	membrane-enclosed lumen	GO:0031974	4.36e-23	2.68e-21	CHEK1|0.0;SIPA1L3|0.200076980829;CCNB2|0.297787335255;TACC2|0.160255331932;ERCC1|0.0;HMOX1|999.0;CDK4|0.619400786905;ATF2|4.44768538347;DCK|0.58904599773;RXRB|0.0;CCND3|0.0;MCM7|0.508703075363;COL18A1|0.0;VHL|0.0;ID1|0.0;UBA7|0.194154214011;CDK7|0.61237442214;CDK5|0.512352503153;NFKB2|0.590001371527;AMPD3|0.0;TLE3|0.620823491688;SPIRE1|0.364482076867;WASHC5|0.321069587491;CHAF1B|0.0;DYRK1A|0.0;AU…	60	16108	109	112066	http://www.ebi.ac.uk/QuickGO/GTerm?id=GO:0031974
3	3	cytoplasm	GO:0005737	4.64e-21	2.5e-19	PIK3R2|0.0486272341923;CHEK1|0.0;AKAP10|0.178783167671;SIPA1L3|0.200076980829;FZD6|0.312490562275;OGA|0.57294400884;WDR1|0.668304026963;IPO13|0.467272548655;CCNB2|0.297787335255;YIF1A|0.393948971056;TACC2|0.160255331932;ERCC1|0.0;HMOX1|999.0;MTHFD1|0.630268795694;CDK4|0.619400786905;ATF2|4.44768538347;PHKG2|0.0;NAT1|0.191995863086;DCK|0.58904599773;RXRB|0.0;CCND3|0.0;MCM7|0.508703075363;COL18A1|0…	97	51637	109	112066	http://www.ebi.ac.uk/QuickGO/GTerm?id=GO:0005737
False	obselete	obsolete nuclear part	GO:0044428	1.42e-20	6.81e-19	CHEK1|0.0;SIPA1L3|0.200076980829;IPO13|0.467272548655;CCNB2|0.297787335255;TACC2|0.160255331932;ERCC1|0.0;HMOX1|999.0;CDK4|0.619400786905;ATF2|4.44768538347;DCK|0.58904599773;RXRB|0.0;CCND3|0.0;MCM7|0.508703075363;VHL|0.0;ID1|0.0;UBA7|0.194154214011;CDK7|0.61237442214;CDK5|0.512352503153;NFKB2|0.590001371527;TLE3|0.620823491688;SPIRE1|0.364482076867;WASHC5|0.321069587491;CHAF1B|0.0;DYRK1A|0.0;KEA…	53	13689	109	112066	http://www.ebi.ac.uk/QuickGO/GTerm?id=GO:0044428
False	obselete	obsolete intracellular organelle part	GO:0044446	4.36e-20	1.88e-18	CHEK1|0.0;SIPA1L3|0.200076980829;FZD6|0.312490562275;WDR1|0.668304026963;IPO13|0.467272548655;CCNB2|0.297787335255;YIF1A|0.393948971056;TACC2|0.160255331932;ERCC1|0.0;HMOX1|999.0;CDK4|0.619400786905;ATF2|4.44768538347;DCK|0.58904599773;RXRB|0.0;CCND3|0.0;MCM7|0.508703075363;COL18A1|0.0;VHL|0.0;ID1|0.0;UBA7|0.194154214011;CDK7|0.61237442214;RAB9A|0.156841650882;CDK5|0.512352503153;NFKB2|0.59000137…	78	32428	109	112066	http://www.ebi.ac.uk/QuickGO/GTerm?id=GO:0044446
3	3	nucleoplasm	GO:0005654	9.5e-20	3.72e-18	CHEK1|0.0;SIPA1L3|0.200076980829;CCNB2|0.297787335255;TACC2|0.160255331932;ERCC1|0.0;HMOX1|999.0;CDK4|0.619400786905;ATF2|4.44768538347;DCK|0.58904599773;RXRB|0.0;CCND3|0.0;MCM7|0.508703075363;VHL|0.0;ID1|0.0;UBA7|0.194154214011;CDK7|0.61237442214;CDK5|0.512352503153;NFKB2|0.590001371527;TLE3|0.620823491688;SPIRE1|0.364482076867;WASHC5|0.321069587491;CHAF1B|0.0;DYRK1A|0.0;KEAP1|0.507926528092;USP…	49	11986	109	112066	http://www.ebi.ac.uk/QuickGO/GTerm?id=GO:0005654
False	obselete	obsolete organelle part	GO:0044422	1.78e-19	6.41e-18	CHEK1|0.0;SIPA1L3|0.200076980829;FZD6|0.312490562275;WDR1|0.668304026963;IPO13|0.467272548655;CCNB2|0.297787335255;YIF1A|0.393948971056;TACC2|0.160255331932;ERCC1|0.0;HMOX1|999.0;CDK4|0.619400786905;ATF2|4.44768538347;DCK|0.58904599773;RXRB|0.0;CCND3|0.0;MCM7|0.508703075363;COL18A1|0.0;VHL|0.0;ID1|0.0;UBA7|0.194154214011;CDK7|0.61237442214;RAB9A|0.156841650882;CDK5|0.512352503153;NFKB2|0.59000137…	78	33133	109	112066	http://www.ebi.ac.uk/QuickGO/GTerm?id=GO:0044422
6	6	nuclear lumen	GO:0031981	4.25e-19	1.41e-17	CHEK1|0.0;SIPA1L3|0.200076980829;CCNB2|0.297787335255;TACC2|0.160255331932;ERCC1|0.0;HMOX1|999.0;CDK4|0.619400786905;ATF2|4.44768538347;DCK|0.58904599773;RXRB|0.0;CCND3|0.0;MCM7|0.508703075363;VHL|0.0;ID1|0.0;UBA7|0.194154214011;CDK7|0.61237442214;CDK5|0.512352503153;NFKB2|0.590001371527;TLE3|0.620823491688;SPIRE1|0.364482076867;WASHC5|0.321069587491;CHAF1B|0.0;DYRK1A|0.0;KEAP1|0.507926528092;USP…	52	14158	109	112066	http://www.ebi.ac.uk/QuickGO/GTerm?id=GO:0031981
3	3	intracellular anatomical structure	GO:0005622	5.52e-18	1.7e-16	PIK3R2|0.0486272341923;CHEK1|0.0;AKAP10|0.178783167671;SIPA1L3|0.200076980829;FZD6|0.312490562275;OGA|0.57294400884;WDR1|0.668304026963;IPO13|0.467272548655;CCNB2|0.297787335255;YIF1A|0.393948971056;TACC2|0.160255331932;ERCC1|0.0;HMOX1|999.0;MTHFD1|0.630268795694;CDK4|0.619400786905;ATF2|4.44768538347;PHKG2|0.0;NAT1|0.191995863086;DCK|0.58904599773;RXRB|0.0;CCND3|0.0;MCM7|0.508703075363;COL18A1|0…	107	72678	109	112066	http://www.ebi.ac.uk/QuickGO/GTerm?id=GO:0005622
False	obselete	obsolete cell part	GO:0044464	6.24e-18	1.79e-16	PIK3R2|0.0486272341923;CHEK1|0.0;AKAP10|0.178783167671;SIPA1L3|0.200076980829;FZD6|0.312490562275;OGA|0.57294400884;WDR1|0.668304026963;IPO13|0.467272548655;CCNB2|0.297787335255;YIF1A|0.393948971056;TACC2|0.160255331932;ERCC1|0.0;HMOX1|999.0;MTHFD1|0.630268795694;CDK4|0.619400786905;ATF2|4.44768538347;PHKG2|0.0;NAT1|0.191995863086;DCK|0.58904599773;RXRB|0.0;CCND3|0.0;SLC6A6|0.510256406507;MCM7|0.…	109	77933	109	112066	http://www.ebi.ac.uk/QuickGO/GTerm?id=GO:0044464
False	obselete	obsolete cell	GO:0005623	1.14e-17	3.07e-16	PIK3R2|0.0486272341923;CHEK1|0.0;AKAP10|0.178783167671;SIPA1L3|0.200076980829;FZD6|0.312490562275;OGA|0.57294400884;WDR1|0.668304026963;IPO13|0.467272548655;CCNB2|0.297787335255;YIF1A|0.393948971056;TACC2|0.160255331932;ERCC1|0.0;HMOX1|999.0;MTHFD1|0.630268795694;CDK4|0.619400786905;ATF2|4.44768538347;PHKG2|0.0;NAT1|0.191995863086;DCK|0.58904599773;RXRB|0.0;CCND3|0.0;SLC6A6|0.510256406507;MCM7|0.…	109	78365	109	112066	http://www.ebi.ac.uk/QuickGO/GTerm?id=GO:0005623
5	5	intracellular non-membrane-bounded organelle	GO:0043232	1.01e-16	2.45e-15	CHEK1|0.0;SIPA1L3|0.200076980829;WDR1|0.668304026963;CCNB2|0.297787335255;YIF1A|0.393948971056;TACC2|0.160255331932;ERCC1|0.0;HMOX1|999.0;CDK4|0.619400786905;ATF2|4.44768538347;RXRB|0.0;CCND3|0.0;MCM7|0.508703075363;VHL|0.0;ID1|0.0;CDK7|0.61237442214;CDK5|0.512352503153;NFKB2|0.590001371527;SPIRE1|0.364482076867;MZT1|6.91531382747;CHAF1B|0.0;MYO9B|0.0;DYRK1A|0.0;SEPTIN6|0.0;KEAP1|0.507926528092;U…	53	16704	109	112066	http://www.ebi.ac.uk/QuickGO/GTerm?id=GO:0043232
4	4	non-membrane-bounded organelle	GO:0043228	1.02e-16	2.45e-15	CHEK1|0.0;SIPA1L3|0.200076980829;WDR1|0.668304026963;CCNB2|0.297787335255;YIF1A|0.393948971056;TACC2|0.160255331932;ERCC1|0.0;HMOX1|999.0;CDK4|0.619400786905;ATF2|4.44768538347;RXRB|0.0;CCND3|0.0;MCM7|0.508703075363;VHL|0.0;ID1|0.0;CDK7|0.61237442214;CDK5|0.512352503153;NFKB2|0.590001371527;SPIRE1|0.364482076867;MZT1|6.91531382747;CHAF1B|0.0;MYO9B|0.0;DYRK1A|0.0;SEPTIN6|0.0;KEAP1|0.507926528092;U…	53	16709	109	112066	http://www.ebi.ac.uk/QuickGO/GTerm?id=GO:0043228
3	3	organelle	GO:0043226	4.69e-14	1.06e-12	PIK3R2|0.0486272341923;CHEK1|0.0;AKAP10|0.178783167671;SIPA1L3|0.200076980829;FZD6|0.312490562275;OGA|0.57294400884;WDR1|0.668304026963;IPO13|0.467272548655;CCNB2|0.297787335255;YIF1A|0.393948971056;TACC2|0.160255331932;ERCC1|0.0;HMOX1|999.0;MTHFD1|0.630268795694;CDK4|0.619400786905;ATF2|4.44768538347;DCK|0.58904599773;RXRB|0.0;CCND3|0.0;MCM7|0.508703075363;COL18A1|0.0;VHL|0.0;ID1|0.0;UBA7|0.1941…	97	62437	109	112066	http://www.ebi.ac.uk/QuickGO/GTerm?id=GO:0043226
4	4	intracellular organelle	GO:0043229	1.25e-13	2.69e-12	PIK3R2|0.0486272341923;CHEK1|0.0;AKAP10|0.178783167671;SIPA1L3|0.200076980829;FZD6|0.312490562275;OGA|0.57294400884;WDR1|0.668304026963;IPO13|0.467272548655;CCNB2|0.297787335255;YIF1A|0.393948971056;TACC2|0.160255331932;ERCC1|0.0;HMOX1|999.0;MTHFD1|0.630268795694;CDK4|0.619400786905;ATF2|4.44768538347;DCK|0.58904599773;RXRB|0.0;CCND3|0.0;MCM7|0.508703075363;COL18A1|0.0;VHL|0.0;ID1|0.0;UBA7|0.1941…	95	60454	109	112066	http://www.ebi.ac.uk/QuickGO/GTerm?id=GO:0043229
6	6	nucleus	GO:0005634	3.43e-12	7.03e-11	PIK3R2|0.0486272341923;CHEK1|0.0;SIPA1L3|0.200076980829;OGA|0.57294400884;IPO13|0.467272548655;CCNB2|0.297787335255;TACC2|0.160255331932;ERCC1|0.0;HMOX1|999.0;CDK4|0.619400786905;ATF2|4.44768538347;DCK|0.58904599773;RXRB|0.0;CCND3|0.0;MCM7|0.508703075363;VHL|0.0;ID1|0.0;UBA7|0.194154214011;CDK7|0.61237442214;CDK5|0.512352503153;NFKB2|0.590001371527;TLE3|0.620823491688;SPIRE1|0.364482076867;WASHC5…	62	28541	109	112066	http://www.ebi.ac.uk/QuickGO/GTerm?id=GO:0005634
4	4	membrane-bounded organelle	GO:0043227	1.39e-11	2.73e-10	PIK3R2|0.0486272341923;CHEK1|0.0;AKAP10|0.178783167671;SIPA1L3|0.200076980829;FZD6|0.312490562275;OGA|0.57294400884;WDR1|0.668304026963;IPO13|0.467272548655;CCNB2|0.297787335255;YIF1A|0.393948971056;TACC2|0.160255331932;ERCC1|0.0;HMOX1|999.0;MTHFD1|0.630268795694;CDK4|0.619400786905;ATF2|4.44768538347;DCK|0.58904599773;RXRB|0.0;CCND3|0.0;MCM7|0.508703075363;COL18A1|0.0;VHL|0.0;ID1|0.0;UBA7|0.1941…	89	56597	109	112066	http://www.ebi.ac.uk/QuickGO/GTerm?id=GO:0043227
5	5	intracellular membrane-bounded organelle	GO:0043231	4.36e-11	8.18e-10	PIK3R2|0.0486272341923;CHEK1|0.0;AKAP10|0.178783167671;SIPA1L3|0.200076980829;FZD6|0.312490562275;OGA|0.57294400884;IPO13|0.467272548655;CCNB2|0.297787335255;YIF1A|0.393948971056;TACC2|0.160255331932;ERCC1|0.0;HMOX1|999.0;MTHFD1|0.630268795694;CDK4|0.619400786905;ATF2|4.44768538347;DCK|0.58904599773;RXRB|0.0;CCND3|0.0;MCM7|0.508703075363;COL18A1|0.0;VHL|0.0;ID1|0.0;UBA7|0.194154214011;FASN|0.5239…	86	54004	109	112066	http://www.ebi.ac.uk/QuickGO/GTerm?id=GO:0043231
6	6	cytoskeleton	GO:0005856	4.03e-10	7.24e-09	CHEK1|0.0;SIPA1L3|0.200076980829;WDR1|0.668304026963;CCNB2|0.297787335255;YIF1A|0.393948971056;TACC2|0.160255331932;CCND3|0.0;VHL|0.0;ID1|0.0;CDK5|0.512352503153;SPIRE1|0.364482076867;MZT1|6.91531382747;MYO9B|0.0;DYRK1A|0.0;SEPTIN6|0.0;KEAP1|0.507926528092;USP10|0.667018345261;PCLAF|1.56893358625;ERCC6L|0.65442398047;TNS3|0.477878306793;DPP9|0.621670229512;SHCBP1|0.0;NEK9|0.546397316849;CDC42EP4|…	30	8534	109	112066	http://www.ebi.ac.uk/QuickGO/GTerm?id=GO:0005856
4	4	transferase complex	GO:1990234	8.18e-10	1.41e-08	PIK3R2|0.0486272341923;CCNB2|0.297787335255;ERCC1|0.0;CDK4|0.619400786905;ATF2|4.44768538347;PHKG2|0.0;CCND3|0.0;VHL|0.0;CDK7|0.61237442214;CDK5|0.512352503153;KEAP1|0.507926528092;STRADA|0.0;ZER1|0.229138839685;RABGGTA|0.565027201588;RNF31|0.0;RPAP1|0.333631688615;POLR1B|0.200512992651;BABAM2|0.636605835126;DTL|0.241072745257	19	3403	109	112066	http://www.ebi.ac.uk/QuickGO/GTerm?id=GO:1990234
False	obselete	obsolete chromosomal part	GO:0044427	2.73e-09	4.52e-08	CHEK1|0.0;ERCC1|0.0;CDK4|0.619400786905;ATF2|4.44768538347;RXRB|0.0;MCM7|0.508703075363;NFKB2|0.590001371527;CHAF1B|0.0;SEPTIN6|0.0;SETDB1|0.0;ERCC6L|0.65442398047;DVL3|0.0;SIN3A|0.560705509474;SMARCAD1|0.147696368681;ORC3|0.0;SIX4|0.0;GINS2|1.50661569702	17	2856	109	112066	http://www.ebi.ac.uk/QuickGO/GTerm?id=GO:0044427
False	obselete	obsolete cytoskeletal part	GO:0044430	2.26e-08	3.61e-07	CHEK1|0.0;SIPA1L3|0.200076980829;WDR1|0.668304026963;CCNB2|0.297787335255;YIF1A|0.393948971056;TACC2|0.160255331932;ID1|0.0;CDK5|0.512352503153;MZT1|6.91531382747;MYO9B|0.0;SEPTIN6|0.0;KEAP1|0.507926528092;PCLAF|1.56893358625;ERCC6L|0.65442398047;DPP9|0.621670229512;SHCBP1|0.0;NEK9|0.546397316849;DOCK5|0.616404274486;KIF15|0.0;DTL|0.241072745257	20	4651	109	112066	http://www.ebi.ac.uk/QuickGO/GTerm?id=GO:0044430
3	3	intracellular protein-containing complex	GO:0140535	2.54e-08	3.91e-07	ATF2|4.44768538347;VHL|0.0;CDK7|0.61237442214;NFKB2|0.590001371527;KEAP1|0.507926528092;STRADA|0.0;ZER1|0.229138839685;PATL1|0.651388909758;RPTOR|0.262727301523;RGP1|0.0;RNF31|0.0;MLST8|0.226301519546;RPAP1|0.333631688615;POLR1B|0.200512992651;BABAM2|0.636605835126;DTL|0.241072745257	16	2913	109	112066	http://www.ebi.ac.uk/QuickGO/GTerm?id=GO:0140535
7	7	nuclear chromosome	GO:0000228	3.12e-08	4.64e-07	CHEK1|0.0;ERCC1|0.0;ATF2|4.44768538347;RXRB|0.0;MCM7|0.508703075363;NFKB2|0.590001371527;CHAF1B|0.0;SETDB1|0.0;DVL3|0.0;SIN3A|0.560705509474;SMARCAD1|0.147696368681;ORC3|0.0;SIX4|0.0;GINS2|1.50661569702	14	2184	109	112066	http://www.ebi.ac.uk/QuickGO/GTerm?id=GO:0000228
False	obselete	obsolete nuclear chromosome part	GO:0044454	4.29e-08	6.16e-07	ERCC1|0.0;ATF2|4.44768538347;RXRB|0.0;MCM7|0.508703075363;NFKB2|0.590001371527;CHAF1B|0.0;SETDB1|0.0;DVL3|0.0;SIN3A|0.560705509474;SMARCAD1|0.147696368681;ORC3|0.0;SIX4|0.0;GINS2|1.50661569702	13	1883	109	112066	http://www.ebi.ac.uk/QuickGO/GTerm?id=GO:0044454
6	6	chromosome	GO:0005694	5.31e-08	7.38e-07	CHEK1|0.0;ERCC1|0.0;CDK4|0.619400786905;ATF2|4.44768538347;RXRB|0.0;MCM7|0.508703075363;NFKB2|0.590001371527;CHAF1B|0.0;SEPTIN6|0.0;SETDB1|0.0;ERCC6L|0.65442398047;DVL3|0.0;SIN3A|0.560705509474;SMARCAD1|0.147696368681;POLR1B|0.200512992651;DTL|0.241072745257;ORC3|0.0;SIX4|0.0;GINS2|1.50661569702	19	4417	109	112066	http://www.ebi.ac.uk/QuickGO/GTerm?id=GO:0005694
5	5	transferase complex, transferring phosphorus-containing groups	GO:0061695	5.96e-08	8.02e-07	PIK3R2|0.0486272341923;CCNB2|0.297787335255;ERCC1|0.0;CDK4|0.619400786905;PHKG2|0.0;CCND3|0.0;CDK7|0.61237442214;CDK5|0.512352503153;STRADA|0.0;RPAP1|0.333631688615;POLR1B|0.200512992651	11	1285	109	112066	http://www.ebi.ac.uk/QuickGO/GTerm?id=GO:0061695
4	4	anchoring junction	GO:0070161	7.86e-08	1.03e-06	PIK3R2|0.0486272341923;SIPA1L3|0.200076980829;WDR1|0.668304026963;CDK4|0.619400786905;CCND3|0.0;CSK|0.652863183361;KEAP1|0.507926528092;PDZD11|1.71520567138;TNS3|0.477878306793;PTPRU|0.0;PIP5K1A|0.0;CDC42EP4|4.54851503623;DOCK5|0.616404274486	13	1985	109	112066	http://www.ebi.ac.uk/QuickGO/GTerm?id=GO:0070161
7	7	microtubule cytoskeleton	GO:0015630	2.05e-07	2.6e-06	CHEK1|0.0;CCNB2|0.297787335255;YIF1A|0.393948971056;TACC2|0.160255331932;CCND3|0.0;ID1|0.0;CDK5|0.512352503153;MZT1|6.91531382747;SEPTIN6|0.0;KEAP1|0.507926528092;PCLAF|1.56893358625;ERCC6L|0.65442398047;DPP9|0.621670229512;SHCBP1|0.0;NEK9|0.546397316849;CDC42EP4|4.54851503623;PCIF1|0.108043172744;KIF15|0.0;DTL|0.241072745257	19	4822	109	112066	http://www.ebi.ac.uk/QuickGO/GTerm?id=GO:0015630
7	7	serine/threonine protein kinase complex	GO:1902554	2.85e-07	3.51e-06	CCNB2|0.297787335255;CDK4|0.619400786905;PHKG2|0.0;CCND3|0.0;CDK7|0.61237442214;CDK5|0.512352503153;STRADA|0.0	7	439	109	112066	http://www.ebi.ac.uk/QuickGO/GTerm?id=GO:1902554
8	8	cyclin-dependent protein kinase holoenzyme complex	GO:0000307	3.8e-07	4.54e-06	CCNB2|0.297787335255;CDK4|0.619400786905;CCND3|0.0;CDK7|0.61237442214;CDK5|0.512352503153	5	147	109	112066	http://www.ebi.ac.uk/QuickGO/GTerm?id=GO:0000307
6	6	protein kinase complex	GO:1902911	4.96e-07	5.78e-06	CCNB2|0.297787335255;CDK4|0.619400786905;PHKG2|0.0;CCND3|0.0;CDK7|0.61237442214;CDK5|0.512352503153;STRADA|0.0	7	477	109	112066	http://www.ebi.ac.uk/QuickGO/GTerm?id=GO:1902911
4	4	whole membrane	GO:0098805	5.8e-07	6.57e-06	SIPA1L3|0.200076980829;FZD6|0.312490562275;HMOX1|999.0;ATF2|4.44768538347;CSK|0.652863183361;RAB9A|0.156841650882;CDK5|0.512352503153;SPIRE1|0.364482076867;WASHC5|0.321069587491;ATG2A|0.668034427444;AP5B1|0.214364809963;PDZD11|1.71520567138;MON2|0.656812640836;RPTOR|0.262727301523;INPP4A|0.520461963007;PIP5K1A|0.0;HOMER3|0.248383227663;WASHC3|2.24339660409	18	4651	109	112066	http://www.ebi.ac.uk/QuickGO/GTerm?id=GO:0098805
9	9	cyclin D3-CDK4 complex	GO:0097130	9.37e-07	1.04e-05	CDK4|0.619400786905;CCND3|0.0	2	2	109	112066	http://www.ebi.ac.uk/QuickGO/GTerm?id=GO:0097130
3	3	protein-DNA complex	GO:0032993	1.64e-06	1.73e-05	CHEK1|0.0;CDK4|0.619400786905;ATF2|4.44768538347;RXRB|0.0;MCM7|0.508703075363;NFKB2|0.590001371527;CHAF1B|0.0;DVL3|0.0;SIN3A|0.560705509474;SMARCAD1|0.147696368681;ORC3|0.0;SIX4|0.0;GINS2|1.50661569702	13	2603	109	112066	http://www.ebi.ac.uk/QuickGO/GTerm?id=GO:0032993
9	4,9	centrosome	GO:0005813	1.64e-06	1.73e-05	CHEK1|0.0;CCNB2|0.297787335255;TACC2|0.160255331932;CCND3|0.0;ID1|0.0;MZT1|6.91531382747;KEAP1|0.507926528092;PCLAF|1.56893358625;ERCC6L|0.65442398047;NEK9|0.546397316849;KIF15|0.0;DTL|0.241072745257	12	2190	109	112066	http://www.ebi.ac.uk/QuickGO/GTerm?id=GO:0005813
7	4,7	chromatin	GO:0000785	1.77e-06	1.82e-05	CHEK1|0.0;CDK4|0.619400786905;ATF2|4.44768538347;RXRB|0.0;MCM7|0.508703075363;NFKB2|0.590001371527;CHAF1B|0.0;SETDB1|0.0;DVL3|0.0;SIN3A|0.560705509474;SMARCAD1|0.147696368681;ORC3|0.0;SIX4|0.0	13	2622	109	112066	http://www.ebi.ac.uk/QuickGO/GTerm?id=GO:0000785
8	3,8	microtubule organizing center	GO:0005815	3.54e-06	3.47e-05	CHEK1|0.0;CCNB2|0.297787335255;YIF1A|0.393948971056;TACC2|0.160255331932;CCND3|0.0;ID1|0.0;MZT1|6.91531382747;KEAP1|0.507926528092;PCLAF|1.56893358625;ERCC6L|0.65442398047;NEK9|0.546397316849;KIF15|0.0;DTL|0.241072745257	13	2794	109	112066	http://www.ebi.ac.uk/QuickGO/GTerm?id=GO:0005815
False	obselete	obsolete nucleoplasm part	GO:0044451	3.54e-06	3.47e-05	ERCC1|0.0;CDK4|0.619400786905;ATF2|4.44768538347;CCND3|0.0;MCM7|0.508703075363;CDK7|0.61237442214;DYRK1A|0.0;PATL1|0.651388909758;PCNP|1.52732518023;SIN3A|0.560705509474;PIP5K1A|0.0;CWC25|999.0;ORC3|0.0;GINS2|1.50661569702	14	3252	109	112066	http://www.ebi.ac.uk/QuickGO/GTerm?id=GO:0044451
4	3,4	perinuclear region of cytoplasm	GO:0048471	3.71e-06	3.55e-05	HMOX1|999.0;CDK4|0.619400786905;CDK7|0.61237442214;SPIRE1|0.364482076867;MYO9B|0.0;PCLAF|1.56893358625;HECTD3|0.535915675722;MTMR14|0.624620647546;EPG5|0.0	9	1235	109	112066	http://www.ebi.ac.uk/QuickGO/GTerm?id=GO:0048471
3	3	cell junction	GO:0030054	4.74e-06	4.44e-05	PIK3R2|0.0486272341923;SIPA1L3|0.200076980829;WDR1|0.668304026963;CDK4|0.619400786905;CCND3|0.0;SLC6A6|0.510256406507;CSK|0.652863183361;CDK5|0.512352503153;SEPTIN6|0.0;KEAP1|0.507926528092;PDZD11|1.71520567138;TNS3|0.477878306793;PTPRU|0.0;INPP4A|0.520461963007;PIP5K1A|0.0;CDC42EP4|4.54851503623;DOCK5|0.616404274486;HOMER3|0.248383227663	18	5401	109	112066	http://www.ebi.ac.uk/QuickGO/GTerm?id=GO:0030054
4	4	DNA replication preinitiation complex	GO:0031261	1.23e-05	0.000113	MCM7|0.508703075363;ORC3|0.0;GINS2|1.50661569702	3	45	109	112066	http://www.ebi.ac.uk/QuickGO/GTerm?id=GO:0031261
3	3	catalytic complex	GO:1902494	1.9e-05	0.00017	PIK3R2|0.0486272341923;CCNB2|0.297787335255;ERCC1|0.0;CDK4|0.619400786905;ATF2|4.44768538347;PHKG2|0.0;CCND3|0.0;VHL|0.0;CDK7|0.61237442214;CDK5|0.512352503153;KEAP1|0.507926528092;STRADA|0.0;ZER1|0.229138839685;PDPR|0.490400460794;RABGGTA|0.565027201588;RNF31|0.0;SIN3A|0.560705509474;RPAP1|0.333631688615;POLR1B|0.200512992651;CWC25|999.0;BABAM2|0.636605835126;DTL|0.241072745257	22	8452	109	112066	http://www.ebi.ac.uk/QuickGO/GTerm?id=GO:1902494
7	3,7	chromosomal region	GO:0098687	3.45e-05	0.000303	CHEK1|0.0;ERCC1|0.0;MCM7|0.508703075363;SEPTIN6|0.0;ERCC6L|0.65442398047;SIN3A|0.560705509474;ORC3|0.0	7	916	109	112066	http://www.ebi.ac.uk/QuickGO/GTerm?id=GO:0098687
8	6,8	podosome	GO:0002102	4.47e-05	0.000386	WDR1|0.668304026963;TNS3|0.477878306793;DOCK5|0.616404274486	3	69	109	112066	http://www.ebi.ac.uk/QuickGO/GTerm?id=GO:0002102
5	5	cell-cell junction	GO:0005911	5.64e-05	0.000477	SIPA1L3|0.200076980829;WDR1|0.668304026963;CDK4|0.619400786905;CSK|0.652863183361;KEAP1|0.507926528092;PDZD11|1.71520567138;PTPRU|0.0;CDC42EP4|4.54851503623	8	1350	109	112066	http://www.ebi.ac.uk/QuickGO/GTerm?id=GO:0005911
2	2	protein-containing complex	GO:0032991	5.83e-05	0.000483	PIK3R2|0.0486272341923;CHEK1|0.0;AKAP10|0.178783167671;WDR1|0.668304026963;CCNB2|0.297787335255;ERCC1|0.0;CDK4|0.619400786905;ATF2|4.44768538347;PHKG2|0.0;RXRB|0.0;CCND3|0.0;SLC6A6|0.510256406507;MCM7|0.508703075363;COL18A1|0.0;VHL|0.0;CDK7|0.61237442214;CDK5|0.512352503153;NFKB2|0.590001371527;TLE3|0.620823491688;MZT1|6.91531382747;WASHC5|0.321069587491;CHAF1B|0.0;MYO9B|0.0;DYRK1A|0.0;SEPTIN6|0.…	58	38927	109	112066	http://www.ebi.ac.uk/QuickGO/GTerm?id=GO:0032991
7	3,7	nuclear protein-containing complex	GO:0140513	6e-05	0.000488	ERCC1|0.0;ATF2|4.44768538347;RXRB|0.0;MCM7|0.508703075363;CDK7|0.61237442214;TLE3|0.620823491688;SIN3A|0.560705509474;PIP5K1A|0.0;XPO4|0.171922377193;POLR1B|0.200512992651;CWC25|999.0;BABAM2|0.636605835126;ORC3|0.0;GINS2|1.50661569702	14	4201	109	112066	http://www.ebi.ac.uk/QuickGO/GTerm?id=GO:0140513
3	3	transcription regulator complex	GO:0005667	9.07e-05	0.000724	ERCC1|0.0;CDK4|0.619400786905;ATF2|4.44768538347;RXRB|0.0;CDK7|0.61237442214;TLE3|0.620823491688;SIN3A|0.560705509474;SIX4|0.0	8	1446	109	112066	http://www.ebi.ac.uk/QuickGO/GTerm?id=GO:0005667
False	obselete	obsolete cell division site part	GO:0032155	9.89e-05	0.000775	SPIRE1|0.364482076867;MZT1|6.91531382747;SEPTIN6|0.0	3	90	109	112066	http://www.ebi.ac.uk/QuickGO/GTerm?id=GO:0032155
8	5,8	nuclear chromatin	GO:0000790	0.000106	0.000814	ATF2|4.44768538347;RXRB|0.0;NFKB2|0.590001371527;CHAF1B|0.0;SETDB1|0.0;DVL3|0.0;SIN3A|0.560705509474;SIX4|0.0	8	1479	109	112066	http://www.ebi.ac.uk/QuickGO/GTerm?id=GO:0000790
6	6	adherens junction	GO:0005912	0.000118	0.00089	PIK3R2|0.0486272341923;CCND3|0.0;KEAP1|0.507926528092;PDZD11|1.71520567138;TNS3|0.477878306793;PIP5K1A|0.0;CDC42EP4|4.54851503623	7	1116	109	112066	http://www.ebi.ac.uk/QuickGO/GTerm?id=GO:0005912
8	5,8	CMG complex	GO:0071162	0.000159	0.00118	MCM7|0.508703075363;GINS2|1.50661569702	2	19	109	112066	http://www.ebi.ac.uk/QuickGO/GTerm?id=GO:0071162
4	4	plasma membrane region	GO:0098590	0.000174	0.00127	SIPA1L3|0.200076980829;FZD6|0.312490562275;HMOX1|999.0;SLC6A6|0.510256406507;CDK5|0.512352503153;SPIRE1|0.364482076867;SEPTIN6|0.0;PDZD11|1.71520567138;INPP4A|0.520461963007;PIP5K1A|0.0;HOMER3|0.248383227663	11	3004	109	112066	http://www.ebi.ac.uk/QuickGO/GTerm?id=GO:0098590
3	3	endomembrane system	GO:0012505	0.000181	0.0013	SIPA1L3|0.200076980829;FZD6|0.312490562275;IPO13|0.467272548655;YIF1A|0.393948971056;HMOX1|999.0;CDK4|0.619400786905;COL18A1|0.0;VHL|0.0;ID1|0.0;FASN|0.52398244837;RAB9A|0.156841650882;AMPD3|0.0;SPIRE1|0.364482076867;WASHC5|0.321069587491;SEPTIN6|0.0;KEAP1|0.507926528092;PDIA5|0.201599282108;USP10|0.667018345261;ATG2A|0.668034427444;AP5B1|0.214364809963;MON2|0.656812640836;GBF1|0.584383135086;RGP…	28	14234	109	112066	http://www.ebi.ac.uk/QuickGO/GTerm?id=GO:0012505
5	5	vesicle	GO:0031982	0.000217	0.00153	FZD6|0.312490562275;WDR1|0.668304026963;YIF1A|0.393948971056;MTHFD1|0.630268795694;COL18A1|0.0;CSK|0.652863183361;FASN|0.52398244837;RAB9A|0.156841650882;AMPD3|0.0;SPIRE1|0.364482076867;WASHC5|0.321069587491;SEPTIN6|0.0;EFR3A|0.0;USP10|0.667018345261;AP5B1|0.214364809963;MON2|0.656812640836;INPP4A|0.520461963007;CDC42EP4|4.54851503623;SNX24|0.650108445098;WASHC3|2.24339660409	20	8581	109	112066	http://www.ebi.ac.uk/QuickGO/GTerm?id=GO:0031982
3	3	cell leading edge	GO:0031252	0.000227	0.00158	CDK5|0.512352503153;MYO9B|0.0;DPP9|0.621670229512;MTMR14|0.624620647546;GBF1|0.584383135086;PIP5K1A|0.0	6	874	109	112066	http://www.ebi.ac.uk/QuickGO/GTerm?id=GO:0031252
6	6	membrane-bounded vesicle	GO:0031988	0.00024	0.00163	FZD6|0.312490562275;WDR1|0.668304026963;MTHFD1|0.630268795694;COL18A1|0.0;CSK|0.652863183361;FASN|0.52398244837;RAB9A|0.156841650882;AMPD3|0.0;SPIRE1|0.364482076867;SEPTIN6|0.0;EFR3A|0.0;MON2|0.656812640836;SNX24|0.650108445098	13	4218	109	112066	http://www.ebi.ac.uk/QuickGO/GTerm?id=GO:0031988
8	4,8	chromosome, telomeric region	GO:0000781	0.000242	0.00163	CHEK1|0.0;ERCC1|0.0;MCM7|0.508703075363;ORC3|0.0	4	306	109	112066	http://www.ebi.ac.uk/QuickGO/GTerm?id=GO:0000781
4	4	nuclear transcription factor complex	GO:0044798	0.000261	0.00173	ERCC1|0.0;ATF2|4.44768538347;RXRB|0.0;CDK7|0.61237442214;TLE3|0.620823491688	5	574	109	112066	http://www.ebi.ac.uk/QuickGO/GTerm?id=GO:0044798
False	obselete	obsolete cell-substrate adherens junction	GO:0005924	0.00035	0.00228	PIK3R2|0.0486272341923;CCND3|0.0;KEAP1|0.507926528092;TNS3|0.477878306793;PIP5K1A|0.0	5	612	109	112066	http://www.ebi.ac.uk/QuickGO/GTerm?id=GO:0005924
4	4	ubiquitin ligase complex	GO:0000151	0.000385	0.00248	VHL|0.0;KEAP1|0.507926528092;ZER1|0.229138839685;RNF31|0.0;BABAM2|0.636605835126;DTL|0.241072745257	6	966	109	112066	http://www.ebi.ac.uk/QuickGO/GTerm?id=GO:0000151
3	3	supramolecular complex	GO:0099080	0.000451	0.00285	WDR1|0.668304026963;CDK5|0.512352503153;MYO9B|0.0;SEPTIN6|0.0;KEAP1|0.507926528092;ERCC6L|0.65442398047;PATL1|0.651388909758;DPP9|0.621670229512;RPTOR|0.262727301523;SIN3A|0.560705509474;KIF15|0.0	11	3361	109	112066	http://www.ebi.ac.uk/QuickGO/GTerm?id=GO:0099080
5	5	TORC1 complex	GO:0031931	0.000456	0.00285	RPTOR|0.262727301523;MLST8|0.226301519546	2	32	109	112066	http://www.ebi.ac.uk/QuickGO/GTerm?id=GO:0031931
9	5,9	nuclear chromosome, telomeric region	GO:0000784	0.00048	0.00296	ERCC1|0.0;MCM7|0.508703075363;ORC3|0.0	3	154	109	112066	http://www.ebi.ac.uk/QuickGO/GTerm?id=GO:0000784
5	4,5	membrane region	GO:0098589	0.000501	0.003	SIPA1L3|0.200076980829;FZD6|0.312490562275;HMOX1|999.0;CSK|0.652863183361;CDK5|0.512352503153;PDZD11|1.71520567138;PIP5K1A|0.0;HOMER3|0.248383227663	8	1866	109	112066	http://www.ebi.ac.uk/QuickGO/GTerm?id=GO:0098589
6	6	nucleolus	GO:0005730	0.000502	0.003	TACC2|0.160255331932;HMOX1|999.0;CDK4|0.619400786905;RXRB|0.0;MCM7|0.508703075363;CDK7|0.61237442214;SIN3A|0.560705509474;RPF1|0.0;POLR1B|0.200512992651;DTL|0.241072745257	10	2863	109	112066	http://www.ebi.ac.uk/QuickGO/GTerm?id=GO:0005730
False	obselete	obsolete cell projection part	GO:0044463	0.000539	0.00317	SLC6A6|0.510256406507;CDK5|0.512352503153;MYO9B|0.0;DYRK1A|0.0;SEPTIN6|0.0;RPTOR|0.262727301523;PIP5K1A|0.0;EPB41L1|0.213903308879;HOMER3|0.248383227663	9	2373	109	112066	http://www.ebi.ac.uk/QuickGO/GTerm?id=GO:0044463
8	4,8	RNA polymerase II transcription regulator complex	GO:0090575	0.000545	0.00317	ERCC1|0.0;ATF2|4.44768538347;RXRB|0.0;CDK7|0.61237442214;TLE3|0.620823491688	5	675	109	112066	http://www.ebi.ac.uk/QuickGO/GTerm?id=GO:0090575
7	7	actin cytoskeleton	GO:0015629	0.000579	0.00333	SIPA1L3|0.200076980829;WDR1|0.668304026963;MYO9B|0.0;KEAP1|0.507926528092;TNS3|0.477878306793;CDC42EP4|4.54851503623;DOCK5|0.616404274486;WASHC3|2.24339660409	8	1908	109	112066	http://www.ebi.ac.uk/QuickGO/GTerm?id=GO:0015629
5	5	bounding membrane of organelle	GO:0098588	0.000889	0.00504	YIF1A|0.393948971056;HMOX1|999.0;ATF2|4.44768538347;RAB9A|0.156841650882;SPIRE1|0.364482076867;WASHC5|0.321069587491;PDIA5|0.201599282108;ATG2A|0.668034427444;AP5B1|0.214364809963;MON2|0.656812640836;RPTOR|0.262727301523;GBF1|0.584383135086;RGP1|0.0;INPP4A|0.520461963007;MLST8|0.226301519546;WASHC3|2.24339660409	16	6791	109	112066	http://www.ebi.ac.uk/QuickGO/GTerm?id=GO:0098588
6	6	intracellular vesicle	GO:0097708	0.000922	0.00516	FZD6|0.312490562275;YIF1A|0.393948971056;FASN|0.52398244837;RAB9A|0.156841650882;AMPD3|0.0;SPIRE1|0.364482076867;WASHC5|0.321069587491;SEPTIN6|0.0;USP10|0.667018345261;AP5B1|0.214364809963;MON2|0.656812640836;INPP4A|0.520461963007;CDC42EP4|4.54851503623;SNX24|0.650108445098;WASHC3|2.24339660409	15	6150	109	112066	http://www.ebi.ac.uk/QuickGO/GTerm?id=GO:0097708
7	7	septin collar	GO:0032173	0.000973	0.00518	SEPTIN6|0.0	1	1	109	112066	http://www.ebi.ac.uk/QuickGO/GTerm?id=GO:0032173
6	6	gamma-tubulin small complex, mitotic spindle pole body	GO:0061495	0.000973	0.00518	MZT1|6.91531382747	1	1	109	112066	http://www.ebi.ac.uk/QuickGO/GTerm?id=GO:0061495
10	5,10	mitotic spindle pole body	GO:0044732	0.000973	0.00518	MZT1|6.91531382747	1	1	109	112066	http://www.ebi.ac.uk/QuickGO/GTerm?id=GO:0044732
5	5	gamma-tubulin small complex, spindle pole body	GO:0000928	0.000973	0.00518	MZT1|6.91531382747	1	1	109	112066	http://www.ebi.ac.uk/QuickGO/GTerm?id=GO:0000928
False	obselete	obsolete cytoplasmic vesicle part	GO:0044433	0.001	0.00526	FZD6|0.312490562275;RAB9A|0.156841650882;AMPD3|0.0;SPIRE1|0.364482076867;WASHC5|0.321069587491;MON2|0.656812640836;INPP4A|0.520461963007;SNX24|0.650108445098;WASHC3|2.24339660409	9	2591	109	112066	http://www.ebi.ac.uk/QuickGO/GTerm?id=GO:0044433
4	4	cytoplasmic vesicle	GO:0031410	0.00102	0.00531	FZD6|0.312490562275;YIF1A|0.393948971056;FASN|0.52398244837;RAB9A|0.156841650882;AMPD3|0.0;SPIRE1|0.364482076867;WASHC5|0.321069587491;SEPTIN6|0.0;USP10|0.667018345261;AP5B1|0.214364809963;MON2|0.656812640836;INPP4A|0.520461963007;CDC42EP4|4.54851503623;SNX24|0.650108445098;WASHC3|2.24339660409	15	6213	109	112066	http://www.ebi.ac.uk/QuickGO/GTerm?id=GO:0031410
3	3	protein complex	GO:0043234	0.00105	0.0054	PIK3R2|0.0486272341923;CHEK1|0.0;WDR1|0.668304026963;ERCC1|0.0;CDK4|0.619400786905;PHKG2|0.0;CCND3|0.0;MCM7|0.508703075363;COL18A1|0.0;VHL|0.0;CDK7|0.61237442214;CDK5|0.512352503153;NFKB2|0.590001371527;TLE3|0.620823491688;MZT1|6.91531382747;WASHC5|0.321069587491;CHAF1B|0.0;MYO9B|0.0;SEPTIN6|0.0;KEAP1|0.507926528092;USP10|0.667018345261;ERCC6L|0.65442398047;AP5B1|0.214364809963;STRADA|0.0;ZER1|0.…	41	26907	109	112066	http://www.ebi.ac.uk/QuickGO/GTerm?id=GO:0043234
6	6	focal adhesion	GO:0005925	0.00109	0.00554	PIK3R2|0.0486272341923;CCND3|0.0;KEAP1|0.507926528092;TNS3|0.477878306793;PIP5K1A|0.0	5	789	109	112066	http://www.ebi.ac.uk/QuickGO/GTerm?id=GO:0005925
5	5	cell-substrate junction	GO:0030055	0.00139	0.00695	PIK3R2|0.0486272341923;CCND3|0.0;KEAP1|0.507926528092;TNS3|0.477878306793;PIP5K1A|0.0	5	833	109	112066	http://www.ebi.ac.uk/QuickGO/GTerm?id=GO:0030055
4	4	TOR complex	GO:0038201	0.00144	0.00716	RPTOR|0.262727301523;MLST8|0.226301519546	2	57	109	112066	http://www.ebi.ac.uk/QuickGO/GTerm?id=GO:0038201
7	6,7	early endosome membrane	GO:0031901	0.00147	0.00721	WASHC5|0.321069587491;MON2|0.656812640836;INPP4A|0.520461963007;WASHC3|2.24339660409	4	497	109	112066	http://www.ebi.ac.uk/QuickGO/GTerm?id=GO:0031901
4	3,4	cell surface furrow	GO:0097610	0.00155	0.00749	SPIRE1|0.364482076867;SEPTIN6|0.0	2	59	109	112066	http://www.ebi.ac.uk/QuickGO/GTerm?id=GO:0097610
False	obselete	obsolete neuron part	GO:0097458	0.0016	0.00766	SLC6A6|0.510256406507;CDK5|0.512352503153;WASHC5|0.321069587491;DYRK1A|0.0;SEPTIN6|0.0;PDZD11|1.71520567138;RPTOR|0.262727301523;INPP4A|0.520461963007;EPB41L1|0.213903308879;HOMER3|0.248383227663	10	3340	109	112066	http://www.ebi.ac.uk/QuickGO/GTerm?id=GO:0097458
3	3	host cellular component	GO:0018995	0.00164	0.00769	CDK5|0.512352503153;STRADA|0.0;XPO4|0.171922377193	3	236	109	112066	http://www.ebi.ac.uk/QuickGO/GTerm?id=GO:0018995
4	4	host cell	GO:0043657	0.00164	0.00769	CDK5|0.512352503153;STRADA|0.0;XPO4|0.171922377193	3	236	109	112066	http://www.ebi.ac.uk/QuickGO/GTerm?id=GO:0043657
False	obselete	obsolete other organism cell	GO:0044216	0.00178	0.00818	CDK5|0.512352503153;STRADA|0.0;XPO4|0.171922377193	3	243	109	112066	http://www.ebi.ac.uk/QuickGO/GTerm?id=GO:0044216
False	obselete	obsolete other organism	GO:0044215	0.00178	0.00818	CDK5|0.512352503153;STRADA|0.0;XPO4|0.171922377193	3	243	109	112066	http://www.ebi.ac.uk/QuickGO/GTerm?id=GO:0044215
3	3	other organism part	GO:0044217	0.00191	0.00855	CDK5|0.512352503153;STRADA|0.0;XPO4|0.171922377193	3	249	109	112066	http://www.ebi.ac.uk/QuickGO/GTerm?id=GO:0044217
9	9	cyclin D1-CDK4 complex	GO:0097128	0.00194	0.00855	CDK4|0.619400786905	1	2	109	112066	http://www.ebi.ac.uk/QuickGO/GTerm?id=GO:0097128
4	4	pyruvate dehydrogenase (lipoamide) phosphatase complex	GO:0045253	0.00194	0.00855	PDPR|0.490400460794	1	2	109	112066	http://www.ebi.ac.uk/QuickGO/GTerm?id=GO:0045253
False	obselete	obsolete actomyosin, actin portion	GO:0042643	0.00194	0.00855	WDR1|0.668304026963	1	2	109	112066	http://www.ebi.ac.uk/QuickGO/GTerm?id=GO:0042643
5	5	DNA-directed RNA polymerase complex	GO:0000428	0.00196	0.00855	ERCC1|0.0;CDK7|0.61237442214;RPAP1|0.333631688615;POLR1B|0.200512992651	4	538	109	112066	http://www.ebi.ac.uk/QuickGO/GTerm?id=GO:0000428
4	4	RNA polymerase complex	GO:0030880	0.00204	0.00881	ERCC1|0.0;CDK7|0.61237442214;RPAP1|0.333631688615;POLR1B|0.200512992651	4	544	109	112066	http://www.ebi.ac.uk/QuickGO/GTerm?id=GO:0030880
4	4	neuronal postsynaptic density	GO:0097481	0.00235	0.01	EPB41L1|0.213903308879;HOMER3|0.248383227663	2	73	109	112066	http://www.ebi.ac.uk/QuickGO/GTerm?id=GO:0097481
7	3,7	replication fork	GO:0005657	0.00243	0.0103	CHEK1|0.0;SMARCAD1|0.147696368681;GINS2|1.50661569702	3	271	109	112066	http://www.ebi.ac.uk/QuickGO/GTerm?id=GO:0005657
10	5,10	plus-end kinesin complex	GO:0005873	0.00292	0.012	KIF15|0.0	1	3	109	112066	http://www.ebi.ac.uk/QuickGO/GTerm?id=GO:0005873
5	5	Bcl3/NF-kappaB2 complex	GO:0033257	0.00292	0.012	NFKB2|0.590001371527	1	3	109	112066	http://www.ebi.ac.uk/QuickGO/GTerm?id=GO:0033257
4	3,4	phagophore	GO:0061908	0.00292	0.012	ATG2A|0.668034427444	1	3	109	112066	http://www.ebi.ac.uk/QuickGO/GTerm?id=GO:0061908
3	3	cell division site	GO:0032153	0.00294	0.012	SPIRE1|0.364482076867;MZT1|6.91531382747;SEPTIN6|0.0	3	290	109	112066	http://www.ebi.ac.uk/QuickGO/GTerm?id=GO:0032153
3	3	cell projection	GO:0042995	0.00305	0.0123	WDR1|0.668304026963;SLC6A6|0.510256406507;CDK5|0.512352503153;WASHC5|0.321069587491;MYO9B|0.0;DYRK1A|0.0;SEPTIN6|0.0;TNS3|0.477878306793;RPTOR|0.262727301523;MTMR14|0.624620647546;PIP5K1A|0.0;EPB41L1|0.213903308879;DOCK5|0.616404274486;HOMER3|0.248383227663	14	6259	109	112066	http://www.ebi.ac.uk/QuickGO/GTerm?id=GO:0042995
4	3,4	WASH complex	GO:0071203	0.00325	0.013	WASHC5|0.321069587491;WASHC3|2.24339660409	2	86	109	112066	http://www.ebi.ac.uk/QuickGO/GTerm?id=GO:0071203
4	3,4	nuclear body	GO:0016604	0.00351	0.0139	CCND3|0.0;DYRK1A|0.0;PATL1|0.651388909758;PCNP|1.52732518023;PIP5K1A|0.0;CWC25|999.0;ORC3|0.0	7	2000	109	112066	http://www.ebi.ac.uk/QuickGO/GTerm?id=GO:0016604
False	obselete	obsolete synapse part	GO:0044456	0.00376	0.0147	SLC6A6|0.510256406507;CDK5|0.512352503153;SEPTIN6|0.0;PDZD11|1.71520567138;INPP4A|0.520461963007;EPB41L1|0.213903308879;HOMER3|0.248383227663	7	2026	109	112066	http://www.ebi.ac.uk/QuickGO/GTerm?id=GO:0044456
6	5,6	early endosome	GO:0005769	0.00385	0.0147	WASHC5|0.321069587491;USP10|0.667018345261;MON2|0.656812640836;INPP4A|0.520461963007;WASHC3|2.24339660409	5	1057	109	112066	http://www.ebi.ac.uk/QuickGO/GTerm?id=GO:0005769
4	4	cytoplasmic, membrane-bounded vesicle	GO:0016023	0.00387	0.0147	FZD6|0.312490562275;FASN|0.52398244837;RAB9A|0.156841650882;AMPD3|0.0;SPIRE1|0.364482076867;SEPTIN6|0.0;SNX24|0.650108445098	7	2036	109	112066	http://www.ebi.ac.uk/QuickGO/GTerm?id=GO:0016023
8	4,8	CAK-ERCC2 complex	GO:0070516	0.00388	0.0147	CDK7|0.61237442214	1	4	109	112066	http://www.ebi.ac.uk/QuickGO/GTerm?id=GO:0070516
3	3	CAF-1 complex	GO:0033186	0.00388	0.0147	CHAF1B|0.0	1	4	109	112066	http://www.ebi.ac.uk/QuickGO/GTerm?id=GO:0033186
5	5	Ric1-Rgp1 guanyl-nucleotide exchange factor complex	GO:0034066	0.00485	0.0179	RGP1|0.0	1	5	109	112066	http://www.ebi.ac.uk/QuickGO/GTerm?id=GO:0034066
9	9	cyclin D2-CDK4 complex	GO:0097129	0.00485	0.0179	CDK4|0.619400786905	1	5	109	112066	http://www.ebi.ac.uk/QuickGO/GTerm?id=GO:0097129
4	4	gamma-tubulin small complex	GO:0008275	0.00485	0.0179	MZT1|6.91531382747	1	5	109	112066	http://www.ebi.ac.uk/QuickGO/GTerm?id=GO:0008275
False	obselete	obsolete extracellular region part	GO:0044421	0.00498	0.0182	CHEK1|0.0;SIPA1L3|0.200076980829;WDR1|0.668304026963;HMOX1|999.0;MTHFD1|0.630268795694;COL18A1|0.0;CSK|0.652863183361;FASN|0.52398244837;RAB9A|0.156841650882;EFR3A|0.0;MON2|0.656812640836;SIN3A|0.560705509474;PCIF1|0.108043172744	13	5916	109	112066	http://www.ebi.ac.uk/QuickGO/GTerm?id=GO:0044421
5	5	cytoplasmic vesicle membrane	GO:0030659	0.00503	0.0182	FZD6|0.312490562275;RAB9A|0.156841650882;SPIRE1|0.364482076867;WASHC5|0.321069587491;MON2|0.656812640836;INPP4A|0.520461963007;SNX24|0.650108445098;WASHC3|2.24339660409	8	2704	109	112066	http://www.ebi.ac.uk/QuickGO/GTerm?id=GO:0030659
6	5,6	trans-Golgi network	GO:0005802	0.00511	0.0183	RAB9A|0.156841650882;MON2|0.656812640836;GBF1|0.584383135086;RGP1|0.0	4	704	109	112066	http://www.ebi.ac.uk/QuickGO/GTerm?id=GO:0005802
6	5,6	vesicle membrane	GO:0012506	0.00546	0.0194	FZD6|0.312490562275;RAB9A|0.156841650882;SPIRE1|0.364482076867;WASHC5|0.321069587491;MON2|0.656812640836;INPP4A|0.520461963007;SNX24|0.650108445098;WASHC3|2.24339660409	8	2742	109	112066	http://www.ebi.ac.uk/QuickGO/GTerm?id=GO:0012506
8	7,8	actin filament	GO:0005884	0.00549	0.0194	WDR1|0.668304026963;MYO9B|0.0;KEAP1|0.507926528092	3	363	109	112066	http://www.ebi.ac.uk/QuickGO/GTerm?id=GO:0005884
9	4,9	interphase microtubule organizing center	GO:0031021	0.00582	0.0203	MZT1|6.91531382747	1	6	109	112066	http://www.ebi.ac.uk/QuickGO/GTerm?id=GO:0031021
5	4,5	ruffle	GO:0001726	0.00583	0.0203	MYO9B|0.0;MTMR14|0.624620647546;PIP5K1A|0.0	3	371	109	112066	http://www.ebi.ac.uk/QuickGO/GTerm?id=GO:0001726
7	7	condensed chromosome	GO:0000793	0.00604	0.0208	CHEK1|0.0;SEPTIN6|0.0;ERCC6L|0.65442398047;SIN3A|0.560705509474	4	739	109	112066	http://www.ebi.ac.uk/QuickGO/GTerm?id=GO:0000793
5	4,5	lamellipodium	GO:0030027	0.00614	0.021	CDK5|0.512352503153;MYO9B|0.0;PIP5K1A|0.0	3	378	109	112066	http://www.ebi.ac.uk/QuickGO/GTerm?id=GO:0030027
False	obselete	obsolete plasma membrane bounded cell projection part	GO:0120038	0.00639	0.0217	SLC6A6|0.510256406507;CDK5|0.512352503153;DYRK1A|0.0;SEPTIN6|0.0;RPTOR|0.262727301523;PIP5K1A|0.0;HOMER3|0.248383227663	7	2237	109	112066	http://www.ebi.ac.uk/QuickGO/GTerm?id=GO:0120038
3	3	midbody	GO:0030496	0.00702	0.0236	SEPTIN6|0.0;KEAP1|0.507926528092;SHCBP1|0.0	3	397	109	112066	http://www.ebi.ac.uk/QuickGO/GTerm?id=GO:0030496
9	5,6,9	condensed chromosome kinetochore	GO:0000777	0.00736	0.0246	SEPTIN6|0.0;ERCC6L|0.65442398047	2	131	109	112066	http://www.ebi.ac.uk/QuickGO/GTerm?id=GO:0000777
4	3,4	glycogen granule	GO:0042587	0.00775	0.0253	FASN|0.52398244837	1	8	109	112066	http://www.ebi.ac.uk/QuickGO/GTerm?id=GO:0042587
5	5	gamma-tubulin ring complex	GO:0008274	0.00775	0.0253	MZT1|6.91531382747	1	8	109	112066	http://www.ebi.ac.uk/QuickGO/GTerm?id=GO:0008274
9	4,5,9	cyclin-dependent protein kinase activating kinase holoenzyme complex	GO:0019907	0.00775	0.0253	CDK7|0.61237442214	1	8	109	112066	http://www.ebi.ac.uk/QuickGO/GTerm?id=GO:0019907
5	4,5	cleavage furrow	GO:0032154	0.00836	0.027	SPIRE1|0.364482076867;SEPTIN6|0.0	2	140	109	112066	http://www.ebi.ac.uk/QuickGO/GTerm?id=GO:0032154
7	5,7	postsynaptic density	GO:0014069	0.00839	0.027	CDK5|0.512352503153;INPP4A|0.520461963007;EPB41L1|0.213903308879;HOMER3|0.248383227663	4	813	109	112066	http://www.ebi.ac.uk/QuickGO/GTerm?id=GO:0014069
9	4,9	spindle pole body	GO:0005816	0.00872	0.0274	MZT1|6.91531382747	1	9	109	112066	http://www.ebi.ac.uk/QuickGO/GTerm?id=GO:0005816
4	4	gamma-tubulin ring complex	GO:0000931	0.00872	0.0274	MZT1|6.91531382747	1	9	109	112066	http://www.ebi.ac.uk/QuickGO/GTerm?id=GO:0000931
8	8	protein kinase 5 complex	GO:0016533	0.00872	0.0274	CDK5|0.512352503153	1	9	109	112066	http://www.ebi.ac.uk/QuickGO/GTerm?id=GO:0016533
False	obselete	obsolete endoplasmic reticulum part	GO:0044432	0.00878	0.0274	FZD6|0.312490562275;YIF1A|0.393948971056;HMOX1|999.0;COL18A1|0.0;RAB9A|0.156841650882;PDIA5|0.201599282108;ATG2A|0.668034427444;GBF1|0.584383135086	8	2978	109	112066	http://www.ebi.ac.uk/QuickGO/GTerm?id=GO:0044432
7	4,5,7	extracellular exosome	GO:0070062	0.00929	0.0288	WDR1|0.668304026963;MTHFD1|0.630268795694;COL18A1|0.0;CSK|0.652863183361;FASN|0.52398244837;RAB9A|0.156841650882;EFR3A|0.0;MON2|0.656812640836	8	3008	109	112066	http://www.ebi.ac.uk/QuickGO/GTerm?id=GO:0070062
5	5	extracellular membrane-bounded organelle	GO:0065010	0.00966	0.0297	WDR1|0.668304026963;MTHFD1|0.630268795694;COL18A1|0.0;CSK|0.652863183361;FASN|0.52398244837;RAB9A|0.156841650882;EFR3A|0.0;MON2|0.656812640836	8	3029	109	112066	http://www.ebi.ac.uk/QuickGO/GTerm?id=GO:0065010
8	5,8	condensed chromosome, centromeric region	GO:0000779	0.00986	0.0301	SEPTIN6|0.0;ERCC6L|0.65442398047;SIN3A|0.560705509474	3	450	109	112066	http://www.ebi.ac.uk/QuickGO/GTerm?id=GO:0000779
6	6	extracellular vesicle	GO:1903561	0.0101	0.0304	WDR1|0.668304026963;MTHFD1|0.630268795694;COL18A1|0.0;CSK|0.652863183361;FASN|0.52398244837;RAB9A|0.156841650882;EFR3A|0.0;MON2|0.656812640836	8	3051	109	112066	http://www.ebi.ac.uk/QuickGO/GTerm?id=GO:1903561
4	4	kinetochore	GO:0000776	0.0102	0.0304	SEPTIN6|0.0;ERCC6L|0.65442398047;SIN3A|0.560705509474	3	455	109	112066	http://www.ebi.ac.uk/QuickGO/GTerm?id=GO:0000776
4	4	extracellular organelle	GO:0043230	0.0102	0.0304	WDR1|0.668304026963;MTHFD1|0.630268795694;COL18A1|0.0;CSK|0.652863183361;FASN|0.52398244837;RAB9A|0.156841650882;EFR3A|0.0;MON2|0.656812640836	8	3057	109	112066	http://www.ebi.ac.uk/QuickGO/GTerm?id=GO:0043230
6	4,6	postsynaptic membrane	GO:0045211	0.0104	0.0309	SLC6A6|0.510256406507;CDK5|0.512352503153;INPP4A|0.520461963007;HOMER3|0.248383227663	4	866	109	112066	http://www.ebi.ac.uk/QuickGO/GTerm?id=GO:0045211
5	3,4,5	iron-sulfur cluster assembly complex	GO:1990229	0.0106	0.031	BOLA1|4.47364371605	1	11	109	112066	http://www.ebi.ac.uk/QuickGO/GTerm?id=GO:1990229
9	5,9	ERCC4-ERCC1 complex	GO:0070522	0.0106	0.031	ERCC1|0.0	1	11	109	112066	http://www.ebi.ac.uk/QuickGO/GTerm?id=GO:0070522
7	6,7	phosphatidylinositol 3-kinase complex, class IA	GO:0005943	0.0106	0.031	PIK3R2|0.0486272341923	1	11	109	112066	http://www.ebi.ac.uk/QuickGO/GTerm?id=GO:0005943
8	4,8	site of double-strand break	GO:0035861	0.0112	0.0323	ATF2|4.44768538347;SMARCAD1|0.147696368681	2	163	109	112066	http://www.ebi.ac.uk/QuickGO/GTerm?id=GO:0035861
5	5	VCB complex	GO:0030891	0.0116	0.0333	VHL|0.0	1	12	109	112066	http://www.ebi.ac.uk/QuickGO/GTerm?id=GO:0030891
8	5,8	nuclear membrane	GO:0031965	0.0117	0.0333	IPO13|0.467272548655;CDK4|0.619400786905;INPP4A|0.520461963007;DTL|0.241072745257	4	896	109	112066	http://www.ebi.ac.uk/QuickGO/GTerm?id=GO:0031965
8	4,8	nuclear replication fork	GO:0043596	0.0118	0.0333	SMARCAD1|0.147696368681;GINS2|1.50661569702	2	168	109	112066	http://www.ebi.ac.uk/QuickGO/GTerm?id=GO:0043596
7	6,7	cell-cell adherens junction	GO:0005913	0.0118	0.0333	KEAP1|0.507926528092;CDC42EP4|4.54851503623	2	168	109	112066	http://www.ebi.ac.uk/QuickGO/GTerm?id=GO:0005913
4	4	dendritic tree	GO:0097447	0.0122	0.0343	SLC6A6|0.510256406507;CDK5|0.512352503153;DYRK1A|0.0;RPTOR|0.262727301523;HOMER3|0.248383227663	5	1403	109	112066	http://www.ebi.ac.uk/QuickGO/GTerm?id=GO:0097447
4	4	nuclear pre-replicative complex	GO:0005656	0.0126	0.0345	ORC3|0.0	1	13	109	112066	http://www.ebi.ac.uk/QuickGO/GTerm?id=GO:0005656
6	5,6	AP-5 adaptor complex	GO:0044599	0.0126	0.0345	AP5B1|0.214364809963	1	13	109	112066	http://www.ebi.ac.uk/QuickGO/GTerm?id=GO:0044599
4	4	pre-replicative complex	GO:0036387	0.0126	0.0345	ORC3|0.0	1	13	109	112066	http://www.ebi.ac.uk/QuickGO/GTerm?id=GO:0036387
7	4,7	nuclear envelope	GO:0005635	0.0135	0.0365	IPO13|0.467272548655;CDK4|0.619400786905;INPP4A|0.520461963007;XPO4|0.171922377193;DTL|0.241072745257	5	1438	109	112066	http://www.ebi.ac.uk/QuickGO/GTerm?id=GO:0005635
7	7	septin filament array	GO:0032160	0.0135	0.0365	SEPTIN6|0.0	1	14	109	112066	http://www.ebi.ac.uk/QuickGO/GTerm?id=GO:0032160
9	3,9	sperm annulus	GO:0097227	0.0135	0.0365	SEPTIN6|0.0	1	14	109	112066	http://www.ebi.ac.uk/QuickGO/GTerm?id=GO:0097227
7	5,6,7	trans-Golgi network membrane	GO:0032588	0.0138	0.0369	RAB9A|0.156841650882;RGP1|0.0	2	182	109	112066	http://www.ebi.ac.uk/QuickGO/GTerm?id=GO:0032588
6	5,6	endoplasmic reticulum lumen	GO:0005788	0.0142	0.0378	COL18A1|0.0;PDIA5|0.201599282108;GBF1|0.584383135086	3	516	109	112066	http://www.ebi.ac.uk/QuickGO/GTerm?id=GO:0005788
7	6,7	mitochondrial outer membrane	GO:0005741	0.0144	0.0381	HMOX1|999.0;ATF2|4.44768538347;SPIRE1|0.364482076867	3	519	109	112066	http://www.ebi.ac.uk/QuickGO/GTerm?id=GO:0005741
9	5,9	nucleotide-excision repair factor 1 complex	GO:0000110	0.0145	0.0381	ERCC1|0.0	1	15	109	112066	http://www.ebi.ac.uk/QuickGO/GTerm?id=GO:0000110
8	4,8	nuclear DNA-directed RNA polymerase complex	GO:0055029	0.0151	0.0395	ERCC1|0.0;CDK7|0.61237442214;POLR1B|0.200512992651	3	528	109	112066	http://www.ebi.ac.uk/QuickGO/GTerm?id=GO:0055029
4	4	Rab-protein geranylgeranyltransferase complex	GO:0005968	0.0155	0.0399	RABGGTA|0.565027201588	1	16	109	112066	http://www.ebi.ac.uk/QuickGO/GTerm?id=GO:0005968
7	7	tricellular tight junction	GO:0061689	0.0155	0.0399	SIPA1L3|0.200076980829	1	16	109	112066	http://www.ebi.ac.uk/QuickGO/GTerm?id=GO:0061689
7	3,7	site of DNA damage	GO:0090734	0.0163	0.0418	ATF2|4.44768538347;SMARCAD1|0.147696368681	2	199	109	112066	http://www.ebi.ac.uk/QuickGO/GTerm?id=GO:0090734
4	4	cell cortex	GO:0005938	0.0167	0.0425	WDR1|0.668304026963;SPIRE1|0.364482076867;MYO9B|0.0;SEPTIN6|0.0	4	998	109	112066	http://www.ebi.ac.uk/QuickGO/GTerm?id=GO:0005938
5	5	cullin-RING ubiquitin ligase complex	GO:0031461	0.0173	0.0433	KEAP1|0.507926528092;ZER1|0.229138839685;DTL|0.241072745257	3	556	109	112066	http://www.ebi.ac.uk/QuickGO/GTerm?id=GO:0031461
9	5,9	transcription factor TFIIK complex	GO:0070985	0.0174	0.0433	CDK7|0.61237442214	1	18	109	112066	http://www.ebi.ac.uk/QuickGO/GTerm?id=GO:0070985
7	5,6,7	CD40 receptor complex	GO:0035631	0.0174	0.0433	RNF31|0.0	1	18	109	112066	http://www.ebi.ac.uk/QuickGO/GTerm?id=GO:0035631
3	3	somatodendritic compartment	GO:0036477	0.0174	0.0433	SLC6A6|0.510256406507;CDK5|0.512352503153;WASHC5|0.321069587491;DYRK1A|0.0;RPTOR|0.262727301523;HOMER3|0.248383227663	6	2110	109	112066	http://www.ebi.ac.uk/QuickGO/GTerm?id=GO:0036477
5	4,5	nuclear speck	GO:0016607	0.0181	0.0446	DYRK1A|0.0;PATL1|0.651388909758;PIP5K1A|0.0;CWC25|999.0	4	1023	109	112066	http://www.ebi.ac.uk/QuickGO/GTerm?id=GO:0016607
5	5	U2-type catalytic step 1 spliceosome	GO:0071006	0.0183	0.0446	CWC25|999.0	1	19	109	112066	http://www.ebi.ac.uk/QuickGO/GTerm?id=GO:0071006
6	5,6	phosphatidylinositol 3-kinase complex, class I	GO:0097651	0.0183	0.0446	PIK3R2|0.0486272341923	1	19	109	112066	http://www.ebi.ac.uk/QuickGO/GTerm?id=GO:0097651
9	5,9	CCAAT-binding factor complex	GO:0016602	0.0183	0.0446	ATF2|4.44768538347	1	19	109	112066	http://www.ebi.ac.uk/QuickGO/GTerm?id=GO:0016602
6	5,6	mitochondrial matrix	GO:0005759	0.0191	0.0462	AUH|0.0;PDPR|0.490400460794;MIPEP|0.0;TARS2|0.0	4	1040	109	112066	http://www.ebi.ac.uk/QuickGO/GTerm?id=GO:0005759
3	3	enzyme activator complex	GO:0150005	0.0193	0.0462	CDK7|0.61237442214	1	20	109	112066	http://www.ebi.ac.uk/QuickGO/GTerm?id=GO:0150005
7	7	Cul4B-RING E3 ubiquitin ligase complex	GO:0031465	0.0193	0.0462	DTL|0.241072745257	1	20	109	112066	http://www.ebi.ac.uk/QuickGO/GTerm?id=GO:0031465
5	5	dendrite	GO:0030425	0.0199	0.0474	SLC6A6|0.510256406507;CDK5|0.512352503153;DYRK1A|0.0;RPTOR|0.262727301523;HOMER3|0.248383227663	5	1590	109	112066	http://www.ebi.ac.uk/QuickGO/GTerm?id=GO:0030425
6	5,6	organelle outer membrane	GO:0031968	0.0206	0.0486	HMOX1|999.0;ATF2|4.44768538347;SPIRE1|0.364482076867	3	594	109	112066	http://www.ebi.ac.uk/QuickGO/GTerm?id=GO:0031968
3	3	extracellular region	GO:0005576	0.0206	0.0486	CHEK1|0.0;SIPA1L3|0.200076980829;WDR1|0.668304026963;HMOX1|999.0;MTHFD1|0.630268795694;COL18A1|0.0;CSK|0.652863183361;FASN|0.52398244837;RAB9A|0.156841650882;AMPD3|0.0;EFR3A|0.0;PDZD11|1.71520567138;MON2|0.656812640836;SIN3A|0.560705509474;PCIF1|0.108043172744;BOLA1|4.47364371605	16	9452	109	112066	http://www.ebi.ac.uk/QuickGO/GTerm?id=GO:0005576
4	4	catalytic step 1 spliceosome	GO:0071012	0.0212	0.0496	CWC25|999.0	1	22	109	112066	http://www.ebi.ac.uk/QuickGO/GTerm?id=GO:0071012
3	3	basal part of cell	GO:0045178	0.0216	0.0502	SLC6A6|0.510256406507;PDZD11|1.71520567138;HOMER3|0.248383227663	3	605	109	112066	http://www.ebi.ac.uk/QuickGO/GTerm?id=GO:0045178
8	3,8	actomyosin	GO:0042641	0.0221	0.0507	SIPA1L3|0.200076980829;WDR1|0.668304026963	2	234	109	112066	http://www.ebi.ac.uk/QuickGO/GTerm?id=GO:0042641
5	5	LUBAC complex	GO:0071797	0.0221	0.0507	RNF31|0.0	1	23	109	112066	http://www.ebi.ac.uk/QuickGO/GTerm?id=GO:0071797
8	5,8	GINS complex	GO:0000811	0.0221	0.0507	GINS2|1.50661569702	1	23	109	112066	http://www.ebi.ac.uk/QuickGO/GTerm?id=GO:0000811
4	4	outer membrane	GO:0019867	0.0223	0.0509	HMOX1|999.0;ATF2|4.44768538347;SPIRE1|0.364482076867	3	613	109	112066	http://www.ebi.ac.uk/QuickGO/GTerm?id=GO:0019867
5	4,5	endosome	GO:0005768	0.0231	0.0525	RAB9A|0.156841650882;WASHC5|0.321069587491;USP10|0.667018345261;AP5B1|0.214364809963;MON2|0.656812640836;INPP4A|0.520461963007;WASHC3|2.24339660409	7	2891	109	112066	http://www.ebi.ac.uk/QuickGO/GTerm?id=GO:0005768
8	4,8	chromosome, centromeric region	GO:0000775	0.0237	0.0536	SEPTIN6|0.0;ERCC6L|0.65442398047;SIN3A|0.560705509474	3	628	109	112066	http://www.ebi.ac.uk/QuickGO/GTerm?id=GO:0000775
6	6	lipid droplet	GO:0005811	0.0255	0.0573	ATG2A|0.668034427444;GBF1|0.584383135086	2	253	109	112066	http://www.ebi.ac.uk/QuickGO/GTerm?id=GO:0005811
4	4	cytoplasmic region	GO:0099568	0.0257	0.0575	WDR1|0.668304026963;SPIRE1|0.364482076867;MYO9B|0.0;SEPTIN6|0.0	4	1142	109	112066	http://www.ebi.ac.uk/QuickGO/GTerm?id=GO:0099568
4	4	phosphorylase kinase complex	GO:0005964	0.0259	0.0575	PHKG2|0.0	1	27	109	112066	http://www.ebi.ac.uk/QuickGO/GTerm?id=GO:0005964
4	4	neuronal cell body	GO:0043025	0.026	0.0575	SLC6A6|0.510256406507;CDK5|0.512352503153;WASHC5|0.321069587491;RPTOR|0.262727301523	4	1146	109	112066	http://www.ebi.ac.uk/QuickGO/GTerm?id=GO:0043025
6	6	filopodium	GO:0030175	0.0264	0.0581	CDK5|0.512352503153;MYO9B|0.0	2	258	109	112066	http://www.ebi.ac.uk/QuickGO/GTerm?id=GO:0030175
5	3,5	postsynapse	GO:0098794	0.0272	0.0595	SLC6A6|0.510256406507;CDK5|0.512352503153;INPP4A|0.520461963007;EPB41L1|0.213903308879;HOMER3|0.248383227663	5	1728	109	112066	http://www.ebi.ac.uk/QuickGO/GTerm?id=GO:0098794
3	3	intercellular bridge	GO:0045171	0.0276	0.0595	SIN3A|0.560705509474;PCIF1|0.108043172744	2	264	109	112066	http://www.ebi.ac.uk/QuickGO/GTerm?id=GO:0045171
8	4,8	nuclear origin of replication recognition complex	GO:0005664	0.0278	0.0595	ORC3|0.0	1	29	109	112066	http://www.ebi.ac.uk/QuickGO/GTerm?id=GO:0005664
8	4,8	NF-kappaB complex	GO:0071159	0.0278	0.0595	NFKB2|0.590001371527	1	29	109	112066	http://www.ebi.ac.uk/QuickGO/GTerm?id=GO:0071159
4	4	I-kappaB/NF-kappaB complex	GO:0033256	0.0278	0.0595	NFKB2|0.590001371527	1	29	109	112066	http://www.ebi.ac.uk/QuickGO/GTerm?id=GO:0033256
4	4	endoplasmic reticulum	GO:0005783	0.0279	0.0595	FZD6|0.312490562275;YIF1A|0.393948971056;HMOX1|999.0;COL18A1|0.0;VHL|0.0;RAB9A|0.156841650882;WASHC5|0.321069587491;KEAP1|0.507926528092;PDIA5|0.201599282108;ATG2A|0.668034427444;GBF1|0.584383135086	11	5870	109	112066	http://www.ebi.ac.uk/QuickGO/GTerm?id=GO:0005783
False	obselete	obsolete endosomal part	GO:0044440	0.0295	0.0626	WASHC5|0.321069587491;MON2|0.656812640836;INPP4A|0.520461963007;WASHC3|2.24339660409	4	1192	109	112066	http://www.ebi.ac.uk/QuickGO/GTerm?id=GO:0044440
4	3,4	extrinsic component of membrane	GO:0019898	0.0312	0.066	PIK3R2|0.0486272341923;CSK|0.652863183361;ATG2A|0.668034427444;EPB41L1|0.213903308879	4	1214	109	112066	http://www.ebi.ac.uk/QuickGO/GTerm?id=GO:0019898
4	4	equatorial microtubule organizing center	GO:0000923	0.0316	0.0661	MZT1|6.91531382747	1	33	109	112066	http://www.ebi.ac.uk/QuickGO/GTerm?id=GO:0000923
8	4,8	replication fork protection complex	GO:0031298	0.0316	0.0661	GINS2|1.50661569702	1	33	109	112066	http://www.ebi.ac.uk/QuickGO/GTerm?id=GO:0031298
8	6,8	spindle	GO:0005819	0.0324	0.0671	MZT1|6.91531382747;SEPTIN6|0.0;SHCBP1|0.0;KIF15|0.0	4	1229	109	112066	http://www.ebi.ac.uk/QuickGO/GTerm?id=GO:0005819
7	6,7	polymeric cytoskeletal fiber	GO:0099513	0.0325	0.0671	WDR1|0.668304026963;CDK5|0.512352503153;MYO9B|0.0;KEAP1|0.507926528092;DPP9|0.621670229512;KIF15|0.0	6	2443	109	112066	http://www.ebi.ac.uk/QuickGO/GTerm?id=GO:0099513
7	7	Cul4A-RING E3 ubiquitin ligase complex	GO:0031464	0.0325	0.0671	DTL|0.241072745257	1	34	109	112066	http://www.ebi.ac.uk/QuickGO/GTerm?id=GO:0031464
5	5	synaptic membrane	GO:0097060	0.0328	0.0673	SLC6A6|0.510256406507;CDK5|0.512352503153;INPP4A|0.520461963007;HOMER3|0.248383227663	4	1233	109	112066	http://www.ebi.ac.uk/QuickGO/GTerm?id=GO:0097060
6	6	melanosome	GO:0042470	0.0336	0.0683	FASN|0.52398244837;RAB9A|0.156841650882	2	294	109	112066	http://www.ebi.ac.uk/QuickGO/GTerm?id=GO:0042470
5	5	pigment granule	GO:0048770	0.0336	0.0683	FASN|0.52398244837;RAB9A|0.156841650882	2	294	109	112066	http://www.ebi.ac.uk/QuickGO/GTerm?id=GO:0048770
3	3	cell body	GO:0044297	0.0351	0.0711	SLC6A6|0.510256406507;CDK5|0.512352503153;WASHC5|0.321069587491;RPTOR|0.262727301523	4	1261	109	112066	http://www.ebi.ac.uk/QuickGO/GTerm?id=GO:0044297
4	4	endoplasmic reticulum-Golgi intermediate compartment	GO:0005793	0.0374	0.0754	YIF1A|0.393948971056;GBF1|0.584383135086	2	312	109	112066	http://www.ebi.ac.uk/QuickGO/GTerm?id=GO:0005793
5	4,5	Golgi apparatus subcompartment	GO:0098791	0.0379	0.0758	YIF1A|0.393948971056;RAB9A|0.156841650882;MON2|0.656812640836;GBF1|0.584383135086;RGP1|0.0	5	1892	109	112066	http://www.ebi.ac.uk/QuickGO/GTerm?id=GO:0098791
9	5,9	transcription factor TFIIH core complex	GO:0000439	0.0382	0.0758	CDK7|0.61237442214	1	40	109	112066	http://www.ebi.ac.uk/QuickGO/GTerm?id=GO:0000439
5	5	apicolateral plasma membrane	GO:0016327	0.0382	0.0758	FZD6|0.312490562275	1	40	109	112066	http://www.ebi.ac.uk/QuickGO/GTerm?id=GO:0016327
5	3,5	organelle subcompartment	GO:0031984	0.0385	0.0761	FZD6|0.312490562275;YIF1A|0.393948971056;HMOX1|999.0;RAB9A|0.156841650882;PDIA5|0.201599282108;ATG2A|0.668034427444;MON2|0.656812640836;GBF1|0.584383135086;RGP1|0.0	9	4666	109	112066	http://www.ebi.ac.uk/QuickGO/GTerm?id=GO:0031984
8	4,8	nuclear cyclin-dependent protein kinase holoenzyme complex	GO:0019908	0.0391	0.0763	CDK7|0.61237442214	1	41	109	112066	http://www.ebi.ac.uk/QuickGO/GTerm?id=GO:0019908
7	3,7	filopodium tip	GO:0032433	0.0391	0.0763	MYO9B|0.0	1	41	109	112066	http://www.ebi.ac.uk/QuickGO/GTerm?id=GO:0032433
8	4,8	BRISC complex	GO:0070552	0.0391	0.0763	BABAM2|0.636605835126	1	41	109	112066	http://www.ebi.ac.uk/QuickGO/GTerm?id=GO:0070552
9	5,9	beta-catenin-TCF complex	GO:1990907	0.0401	0.0771	TLE3|0.620823491688	1	42	109	112066	http://www.ebi.ac.uk/QuickGO/GTerm?id=GO:1990907
3	3	origin recognition complex	GO:0000808	0.0401	0.0771	ORC3|0.0	1	42	109	112066	http://www.ebi.ac.uk/QuickGO/GTerm?id=GO:0000808
4	4	cytoplasmic ubiquitin ligase complex	GO:0000153	0.0401	0.0771	VHL|0.0	1	42	109	112066	http://www.ebi.ac.uk/QuickGO/GTerm?id=GO:0000153
5	4,5	apical plasma membrane	GO:0016324	0.0409	0.0783	SIPA1L3|0.200076980829;FZD6|0.312490562275;SLC6A6|0.510256406507	3	779	109	112066	http://www.ebi.ac.uk/QuickGO/GTerm?id=GO:0016324
4	4	supramolecular polymer	GO:0099081	0.0411	0.0783	WDR1|0.668304026963;CDK5|0.512352503153;MYO9B|0.0;KEAP1|0.507926528092;DPP9|0.621670229512;KIF15|0.0	6	2587	109	112066	http://www.ebi.ac.uk/QuickGO/GTerm?id=GO:0099081
6	6	asymmetric synapse	GO:0032279	0.043	0.0816	CDK5|0.512352503153;INPP4A|0.520461963007;HOMER3|0.248383227663	3	795	109	112066	http://www.ebi.ac.uk/QuickGO/GTerm?id=GO:0032279
False	obselete	obsolete Sin3 complex	GO:0016580	0.0438	0.0828	SIN3A|0.560705509474	1	46	109	112066	http://www.ebi.ac.uk/QuickGO/GTerm?id=GO:0016580
5	5	TORC2 complex	GO:0031932	0.0447	0.0837	MLST8|0.226301519546	1	47	109	112066	http://www.ebi.ac.uk/QuickGO/GTerm?id=GO:0031932
False	obselete	obsolete cell cortex part	GO:0044448	0.0448	0.0837	WDR1|0.668304026963;SEPTIN6|0.0	2	345	109	112066	http://www.ebi.ac.uk/QuickGO/GTerm?id=GO:0044448
6	6	phagocytic vesicle	GO:0045335	0.0451	0.0837	RAB9A|0.156841650882;CDC42EP4|4.54851503623	2	346	109	112066	http://www.ebi.ac.uk/QuickGO/GTerm?id=GO:0045335
6	6	tight junction	GO:0070160	0.0451	0.0837	SIPA1L3|0.200076980829;CDK4|0.619400786905	2	346	109	112066	http://www.ebi.ac.uk/QuickGO/GTerm?id=GO:0070160
7	6,7	microvillus membrane	GO:0031528	0.0456	0.0844	SLC6A6|0.510256406507	1	48	109	112066	http://www.ebi.ac.uk/QuickGO/GTerm?id=GO:0031528
6	4,6	postsynaptic specialization	GO:0099572	0.0479	0.0882	CDK5|0.512352503153;INPP4A|0.520461963007;HOMER3|0.248383227663	3	831	109	112066	http://www.ebi.ac.uk/QuickGO/GTerm?id=GO:0099572
5	5	neuron to neuron synapse	GO:0098984	0.0487	0.0894	CDK5|0.512352503153;INPP4A|0.520461963007;HOMER3|0.248383227663	3	837	109	112066	http://www.ebi.ac.uk/QuickGO/GTerm?id=GO:0098984
4	4	plasma membrane bounded cell projection	GO:0120025	0.0504	0.092	SLC6A6|0.510256406507;CDK5|0.512352503153;WASHC5|0.321069587491;MYO9B|0.0;DYRK1A|0.0;SEPTIN6|0.0;RPTOR|0.262727301523;MTMR14|0.624620647546;PIP5K1A|0.0;HOMER3|0.248383227663	10	5682	109	112066	http://www.ebi.ac.uk/QuickGO/GTerm?id=GO:0120025
9	5,9	RNA polymerase I complex	GO:0005736	0.0512	0.0931	POLR1B|0.200512992651	1	54	109	112066	http://www.ebi.ac.uk/QuickGO/GTerm?id=GO:0005736
6	5,6	endosome membrane	GO:0010008	0.0531	0.0961	WASHC5|0.321069587491;MON2|0.656812640836;INPP4A|0.520461963007;WASHC3|2.24339660409	4	1445	109	112066	http://www.ebi.ac.uk/QuickGO/GTerm?id=GO:0010008
3	3	gamma-tubulin complex	GO:0000930	0.0558	0.1	MZT1|6.91531382747	1	59	109	112066	http://www.ebi.ac.uk/QuickGO/GTerm?id=GO:0000930
9	5,9	transcription factor TFIIH holo complex	GO:0005675	0.0558	0.1	CDK7|0.61237442214	1	59	109	112066	http://www.ebi.ac.uk/QuickGO/GTerm?id=GO:0005675
3	3	fibrillar center	GO:0001650	0.0588	0.105	CDK7|0.61237442214;POLR1B|0.200512992651	2	402	109	112066	http://www.ebi.ac.uk/QuickGO/GTerm?id=GO:0001650
5	5	preribosome, large subunit precursor	GO:0030687	0.0595	0.105	RPF1|0.0	1	63	109	112066	http://www.ebi.ac.uk/QuickGO/GTerm?id=GO:0030687
6	6	Cul2-RING ubiquitin ligase complex	GO:0031462	0.0595	0.105	ZER1|0.229138839685	1	63	109	112066	http://www.ebi.ac.uk/QuickGO/GTerm?id=GO:0031462
4	4	RNA polymerase II, holoenzyme	GO:0016591	0.0606	0.107	ERCC1|0.0;CDK7|0.61237442214	2	409	109	112066	http://www.ebi.ac.uk/QuickGO/GTerm?id=GO:0016591
8	4,8	BRCA1-A complex	GO:0070531	0.0613	0.108	BABAM2|0.636605835126	1	65	109	112066	http://www.ebi.ac.uk/QuickGO/GTerm?id=GO:0070531
8	4,8	nucleotide-excision repair complex	GO:0000109	0.0622	0.109	ERCC1|0.0	1	66	109	112066	http://www.ebi.ac.uk/QuickGO/GTerm?id=GO:0000109
3	3	MCM complex	GO:0042555	0.0622	0.109	MCM7|0.508703075363	1	66	109	112066	http://www.ebi.ac.uk/QuickGO/GTerm?id=GO:0042555
6	6	lysosome	GO:0005764	0.0627	0.109	RAB9A|0.156841650882;AP5B1|0.214364809963;RPTOR|0.262727301523;MLST8|0.226301519546;EPG5|0.0	5	2185	109	112066	http://www.ebi.ac.uk/QuickGO/GTerm?id=GO:0005764
8	8	male germ cell nucleus	GO:0001673	0.0631	0.109	CDK7|0.61237442214	1	67	109	112066	http://www.ebi.ac.uk/QuickGO/GTerm?id=GO:0001673
3	3	apical part of cell	GO:0045177	0.0632	0.109	SIPA1L3|0.200076980829;FZD6|0.312490562275;SLC6A6|0.510256406507	3	933	109	112066	http://www.ebi.ac.uk/QuickGO/GTerm?id=GO:0045177
4	4	guanyl-nucleotide exchange factor complex	GO:0032045	0.064	0.11	RGP1|0.0	1	68	109	112066	http://www.ebi.ac.uk/QuickGO/GTerm?id=GO:0032045
5	5	lytic vacuole	GO:0000323	0.0642	0.11	RAB9A|0.156841650882;AP5B1|0.214364809963;RPTOR|0.262727301523;MLST8|0.226301519546;EPG5|0.0	5	2200	109	112066	http://www.ebi.ac.uk/QuickGO/GTerm?id=GO:0000323
5	5	vacuolar membrane	GO:0005774	0.0659	0.112	RAB9A|0.156841650882;AP5B1|0.214364809963;RPTOR|0.262727301523;MLST8|0.226301519546	4	1556	109	112066	http://www.ebi.ac.uk/QuickGO/GTerm?id=GO:0005774
False	obselete	obsolete Golgi apparatus part	GO:0044431	0.0666	0.113	YIF1A|0.393948971056;RAB9A|0.156841650882;MON2|0.656812640836;GBF1|0.584383135086;RGP1|0.0	5	2225	109	112066	http://www.ebi.ac.uk/QuickGO/GTerm?id=GO:0044431
4	4	Golgi apparatus	GO:0005794	0.0676	0.114	SIPA1L3|0.200076980829;YIF1A|0.393948971056;ID1|0.0;FASN|0.52398244837;RAB9A|0.156841650882;SPIRE1|0.364482076867;MON2|0.656812640836;GBF1|0.584383135086;RGP1|0.0	9	5207	109	112066	http://www.ebi.ac.uk/QuickGO/GTerm?id=GO:0005794
5	5	Sin3-type complex	GO:0070822	0.0704	0.119	SIN3A|0.560705509474	1	75	109	112066	http://www.ebi.ac.uk/QuickGO/GTerm?id=GO:0070822
5	5	neuron projection	GO:0043005	0.0738	0.124	SLC6A6|0.510256406507;CDK5|0.512352503153;WASHC5|0.321069587491;DYRK1A|0.0;SEPTIN6|0.0;RPTOR|0.262727301523;HOMER3|0.248383227663	7	3751	109	112066	http://www.ebi.ac.uk/QuickGO/GTerm?id=GO:0043005
5	5	supramolecular fiber	GO:0099512	0.0752	0.126	WDR1|0.668304026963;CDK5|0.512352503153;MYO9B|0.0;KEAP1|0.507926528092;DPP9|0.621670229512;KIF15|0.0	6	3023	109	112066	http://www.ebi.ac.uk/QuickGO/GTerm?id=GO:0099512
4	4	phagophore assembly site membrane	GO:0034045	0.0767	0.128	ATG2A|0.668034427444	1	82	109	112066	http://www.ebi.ac.uk/QuickGO/GTerm?id=GO:0034045
4	3,4	extracellular space	GO:0005615	0.0775	0.129	CHEK1|0.0;SIPA1L3|0.200076980829;WDR1|0.668304026963;HMOX1|999.0;MTHFD1|0.630268795694;COL18A1|0.0;CSK|0.652863183361;FASN|0.52398244837;RAB9A|0.156841650882;MON2|0.656812640836	10	6162	109	112066	http://www.ebi.ac.uk/QuickGO/GTerm?id=GO:0005615
4	4	CCR4-NOT complex	GO:0030014	0.0794	0.131	PATL1|0.651388909758	1	85	109	112066	http://www.ebi.ac.uk/QuickGO/GTerm?id=GO:0030014
False	obselete	obsolete microtubule organizing center part	GO:0044450	0.0808	0.133	MZT1|6.91531382747;KEAP1|0.507926528092	2	483	109	112066	http://www.ebi.ac.uk/QuickGO/GTerm?id=GO:0044450
4	4	microbody	GO:0042579	0.0819	0.134	GBF1|0.584383135086;HACL1|0.0	2	487	109	112066	http://www.ebi.ac.uk/QuickGO/GTerm?id=GO:0042579
5	5	peroxisome	GO:0005777	0.0819	0.134	GBF1|0.584383135086;HACL1|0.0	2	487	109	112066	http://www.ebi.ac.uk/QuickGO/GTerm?id=GO:0005777
7	7	germ cell nucleus	GO:0043073	0.0821	0.134	CDK7|0.61237442214	1	88	109	112066	http://www.ebi.ac.uk/QuickGO/GTerm?id=GO:0043073
False	obselete	obsolete nucleolar part	GO:0044452	0.0833	0.135	CDK7|0.61237442214;POLR1B|0.200512992651	2	492	109	112066	http://www.ebi.ac.uk/QuickGO/GTerm?id=GO:0044452
8	4,8	carboxy-terminal domain protein kinase complex	GO:0032806	0.0839	0.135	CDK7|0.61237442214	1	90	109	112066	http://www.ebi.ac.uk/QuickGO/GTerm?id=GO:0032806
4	4	synapse	GO:0045202	0.0847	0.136	SLC6A6|0.510256406507;CDK5|0.512352503153;SEPTIN6|0.0;PDZD11|1.71520567138;INPP4A|0.520461963007;EPB41L1|0.213903308879;HOMER3|0.248383227663	7	3880	109	112066	http://www.ebi.ac.uk/QuickGO/GTerm?id=GO:0045202
7	5,7	septin ring	GO:0005940	0.0866	0.138	SEPTIN6|0.0	1	93	109	112066	http://www.ebi.ac.uk/QuickGO/GTerm?id=GO:0005940
6	4,6	endoplasmic reticulum subcompartment	GO:0098827	0.0867	0.138	FZD6|0.312490562275;YIF1A|0.393948971056;HMOX1|999.0;RAB9A|0.156841650882;PDIA5|0.201599282108;ATG2A|0.668034427444	6	3142	109	112066	http://www.ebi.ac.uk/QuickGO/GTerm?id=GO:0098827
6	6	peroxisomal matrix	GO:0005782	0.0901	0.143	HACL1|0.0	1	97	109	112066	http://www.ebi.ac.uk/QuickGO/GTerm?id=GO:0005782
5	5	microbody lumen	GO:0031907	0.0901	0.143	HACL1|0.0	1	97	109	112066	http://www.ebi.ac.uk/QuickGO/GTerm?id=GO:0031907
4	3,4	organelle membrane contact site	GO:0044232	0.091	0.144	ATG2A|0.668034427444	1	98	109	112066	http://www.ebi.ac.uk/QuickGO/GTerm?id=GO:0044232
3	3	septin complex	GO:0031105	0.0981	0.154	SEPTIN6|0.0	1	106	109	112066	http://www.ebi.ac.uk/QuickGO/GTerm?id=GO:0031105
4	4	organelle membrane	GO:0031090	0.0996	0.156	FZD6|0.312490562275;IPO13|0.467272548655;YIF1A|0.393948971056;HMOX1|999.0;CDK4|0.619400786905;ATF2|4.44768538347;RAB9A|0.156841650882;SPIRE1|0.364482076867;WASHC5|0.321069587491;PDIA5|0.201599282108;ATG2A|0.668034427444;AP5B1|0.214364809963;MON2|0.656812640836;RPTOR|0.262727301523;GBF1|0.584383135086;RGP1|0.0;MOCOS|0.227031504091;INPP4A|0.520461963007;MLST8|0.226301519546;DTL|0.241072745257;SNX24…	22	17088	109	112066	http://www.ebi.ac.uk/QuickGO/GTerm?id=GO:0031090
6	6	Cul4-RING E3 ubiquitin ligase complex	GO:0080008	0.0998	0.156	DTL|0.241072745257	1	108	109	112066	http://www.ebi.ac.uk/QuickGO/GTerm?id=GO:0080008
5	5	actin-based cell projection	GO:0098858	0.101	0.157	SLC6A6|0.510256406507;CDK5|0.512352503153	2	551	109	112066	http://www.ebi.ac.uk/QuickGO/GTerm?id=GO:0098858
5	4,5	basal plasma membrane	GO:0009925	0.102	0.158	SLC6A6|0.510256406507;PDZD11|1.71520567138	2	554	109	112066	http://www.ebi.ac.uk/QuickGO/GTerm?id=GO:0009925
4	4	vacuole	GO:0005773	0.104	0.16	RAB9A|0.156841650882;AP5B1|0.214364809963;RPTOR|0.262727301523;MLST8|0.226301519546;EPG5|0.0	5	2550	109	112066	http://www.ebi.ac.uk/QuickGO/GTerm?id=GO:0005773
9	5,9	mRNA cleavage and polyadenylation specificity factor complex	GO:0005847	0.104	0.16	PIP5K1A|0.0	1	113	109	112066	http://www.ebi.ac.uk/QuickGO/GTerm?id=GO:0005847
7	7	septin cytoskeleton	GO:0032156	0.104	0.16	SEPTIN6|0.0	1	113	109	112066	http://www.ebi.ac.uk/QuickGO/GTerm?id=GO:0032156
5	5	endoplasmic reticulum membrane	GO:0005789	0.106	0.161	FZD6|0.312490562275;YIF1A|0.393948971056;HMOX1|999.0;RAB9A|0.156841650882;PDIA5|0.201599282108;ATG2A|0.668034427444	6	3320	109	112066	http://www.ebi.ac.uk/QuickGO/GTerm?id=GO:0005789
6	5,6	cytoplasmic side of plasma membrane	GO:0009898	0.107	0.162	CSK|0.652863183361;RNF31|0.0	2	570	109	112066	http://www.ebi.ac.uk/QuickGO/GTerm?id=GO:0009898
5	5	Schaffer collateral - CA1 synapse	GO:0098685	0.109	0.165	CDK5|0.512352503153	1	118	109	112066	http://www.ebi.ac.uk/QuickGO/GTerm?id=GO:0098685
3	3	filamentous actin	GO:0031941	0.112	0.169	MYO9B|0.0	1	122	109	112066	http://www.ebi.ac.uk/QuickGO/GTerm?id=GO:0031941
False	obselete	obsolete integral component of Golgi membrane	GO:0030173	0.112	0.169	YIF1A|0.393948971056	1	122	109	112066	http://www.ebi.ac.uk/QuickGO/GTerm?id=GO:0030173
4	4	nuclear outer membrane-endoplasmic reticulum membrane network	GO:0042175	0.114	0.17	FZD6|0.312490562275;YIF1A|0.393948971056;HMOX1|999.0;RAB9A|0.156841650882;PDIA5|0.201599282108;ATG2A|0.668034427444	6	3390	109	112066	http://www.ebi.ac.uk/QuickGO/GTerm?id=GO:0042175
6	6	ficolin-1-rich granule lumen	GO:1904813	0.114	0.17	AMPD3|0.0	1	124	109	112066	http://www.ebi.ac.uk/QuickGO/GTerm?id=GO:1904813
5	5	GABA-ergic synapse	GO:0098982	0.115	0.172	SLC6A6|0.510256406507	1	126	109	112066	http://www.ebi.ac.uk/QuickGO/GTerm?id=GO:0098982
4	4	membrane microdomain	GO:0098857	0.116	0.172	HMOX1|999.0;CSK|0.652863183361	2	599	109	112066	http://www.ebi.ac.uk/QuickGO/GTerm?id=GO:0098857
False	obselete	obsolete intrinsic component of Golgi membrane	GO:0031228	0.116	0.172	YIF1A|0.393948971056	1	127	109	112066	http://www.ebi.ac.uk/QuickGO/GTerm?id=GO:0031228
3	3	distal axon	GO:0150034	0.117	0.173	CDK5|0.512352503153;SEPTIN6|0.0	2	603	109	112066	http://www.ebi.ac.uk/QuickGO/GTerm?id=GO:0150034
5	5	basolateral plasma membrane	GO:0016323	0.118	0.174	SLC6A6|0.510256406507;PDZD11|1.71520567138	2	606	109	112066	http://www.ebi.ac.uk/QuickGO/GTerm?id=GO:0016323
5	5	membrane raft	GO:0045121	0.122	0.179	HMOX1|999.0;CSK|0.652863183361	2	618	109	112066	http://www.ebi.ac.uk/QuickGO/GTerm?id=GO:0045121
6	5,6	endoplasmic reticulum-Golgi intermediate compartment membrane	GO:0033116	0.123	0.18	YIF1A|0.393948971056	1	135	109	112066	http://www.ebi.ac.uk/QuickGO/GTerm?id=GO:0033116
8	4,8	mRNA cleavage factor complex	GO:0005849	0.124	0.18	PIP5K1A|0.0	1	136	109	112066	http://www.ebi.ac.uk/QuickGO/GTerm?id=GO:0005849
False	obselete	obsolete axon part	GO:0033267	0.124	0.18	CDK5|0.512352503153;SEPTIN6|0.0	2	625	109	112066	http://www.ebi.ac.uk/QuickGO/GTerm?id=GO:0033267
5	5	Golgi membrane	GO:0000139	0.126	0.183	YIF1A|0.393948971056;RAB9A|0.156841650882;GBF1|0.584383135086;RGP1|0.0	4	1971	109	112066	http://www.ebi.ac.uk/QuickGO/GTerm?id=GO:0000139
6	6	Cul3-RING ubiquitin ligase complex	GO:0031463	0.127	0.184	KEAP1|0.507926528092	1	140	109	112066	http://www.ebi.ac.uk/QuickGO/GTerm?id=GO:0031463
5	4,5	cytoplasmic side of membrane	GO:0098562	0.128	0.184	CSK|0.652863183361;RNF31|0.0	2	637	109	112066	http://www.ebi.ac.uk/QuickGO/GTerm?id=GO:0098562
5	5	glutamatergic synapse	GO:0098978	0.13	0.186	CDK5|0.512352503153;HOMER3|0.248383227663	2	644	109	112066	http://www.ebi.ac.uk/QuickGO/GTerm?id=GO:0098978
6	6	lytic vacuole membrane	GO:0098852	0.13	0.186	AP5B1|0.214364809963;RPTOR|0.262727301523;MLST8|0.226301519546	3	1285	109	112066	http://www.ebi.ac.uk/QuickGO/GTerm?id=GO:0098852
5	4,5	phosphatidylinositol 3-kinase complex	GO:0005942	0.131	0.186	PIK3R2|0.0486272341923	1	144	109	112066	http://www.ebi.ac.uk/QuickGO/GTerm?id=GO:0005942
4	4	cytoplasmic ribonucleoprotein granule	GO:0036464	0.135	0.191	PATL1|0.651388909758;RPTOR|0.262727301523	2	658	109	112066	http://www.ebi.ac.uk/QuickGO/GTerm?id=GO:0036464
7	7	lysosomal membrane	GO:0005765	0.135	0.191	AP5B1|0.214364809963;RPTOR|0.262727301523;MLST8|0.226301519546	3	1308	109	112066	http://www.ebi.ac.uk/QuickGO/GTerm?id=GO:0005765
5	4,5	transport vesicle	GO:0030133	0.136	0.191	YIF1A|0.393948971056;RAB9A|0.156841650882;SEPTIN6|0.0	3	1310	109	112066	http://www.ebi.ac.uk/QuickGO/GTerm?id=GO:0030133
False	obselete	obsolete vacuolar part	GO:0044437	0.136	0.191	RAB9A|0.156841650882;AP5B1|0.214364809963;RPTOR|0.262727301523	3	1311	109	112066	http://www.ebi.ac.uk/QuickGO/GTerm?id=GO:0044437
8	5,8	heterochromatin	GO:0000792	0.138	0.194	SMARCAD1|0.147696368681	1	153	109	112066	http://www.ebi.ac.uk/QuickGO/GTerm?id=GO:0000792
4	4	ribonucleoprotein granule	GO:0035770	0.142	0.198	PATL1|0.651388909758;RPTOR|0.262727301523	2	680	109	112066	http://www.ebi.ac.uk/QuickGO/GTerm?id=GO:0035770
4	4	intracellular ribonucleoprotein complex	GO:0030529	0.146	0.203	DYRK1A|0.0;PATL1|0.651388909758;RPTOR|0.262727301523;RPF1|0.0	4	2086	109	112066	http://www.ebi.ac.uk/QuickGO/GTerm?id=GO:0030529
5	5	transcription factor TFIID complex	GO:0005669	0.148	0.206	ERCC1|0.0	1	165	109	112066	http://www.ebi.ac.uk/QuickGO/GTerm?id=GO:0005669
5	5	cell projection membrane	GO:0031253	0.15	0.207	SLC6A6|0.510256406507;PIP5K1A|0.0	2	704	109	112066	http://www.ebi.ac.uk/QuickGO/GTerm?id=GO:0031253
9	5,9	U2-type spliceosomal complex	GO:0005684	0.152	0.209	CWC25|999.0	1	169	109	112066	http://www.ebi.ac.uk/QuickGO/GTerm?id=GO:0005684
4	4	inclusion body	GO:0016234	0.153	0.21	KEAP1|0.507926528092	1	171	109	112066	http://www.ebi.ac.uk/QuickGO/GTerm?id=GO:0016234
5	4,5	PML body	GO:0016605	0.153	0.21	PATL1|0.651388909758	1	171	109	112066	http://www.ebi.ac.uk/QuickGO/GTerm?id=GO:0016605
5	4,5	ruffle membrane	GO:0032587	0.162	0.222	PIP5K1A|0.0	1	182	109	112066	http://www.ebi.ac.uk/QuickGO/GTerm?id=GO:0032587
8	4,8	nuclear ubiquitin ligase complex	GO:0000152	0.163	0.222	BABAM2|0.636605835126	1	183	109	112066	http://www.ebi.ac.uk/QuickGO/GTerm?id=GO:0000152
5	5	ficolin-1-rich granule	GO:0101002	0.165	0.223	AMPD3|0.0	1	185	109	112066	http://www.ebi.ac.uk/QuickGO/GTerm?id=GO:0101002
6	6	caveola	GO:0005901	0.167	0.224	HMOX1|999.0	1	187	109	112066	http://www.ebi.ac.uk/QuickGO/GTerm?id=GO:0005901
7	7	intermediate filament cytoskeleton	GO:0045111	0.167	0.224	VHL|0.0;USP10|0.667018345261	2	754	109	112066	http://www.ebi.ac.uk/QuickGO/GTerm?id=GO:0045111
5	5	endocytic vesicle	GO:0030139	0.167	0.224	RAB9A|0.156841650882;CDC42EP4|4.54851503623	2	754	109	112066	http://www.ebi.ac.uk/QuickGO/GTerm?id=GO:0030139
4	4	transcription repressor complex	GO:0017053	0.171	0.228	SIN3A|0.560705509474	1	193	109	112066	http://www.ebi.ac.uk/QuickGO/GTerm?id=GO:0017053
6	5,6	late endosome	GO:0005770	0.172	0.228	RAB9A|0.156841650882;AP5B1|0.214364809963	2	767	109	112066	http://www.ebi.ac.uk/QuickGO/GTerm?id=GO:0005770
3	3	cell periphery	GO:0071944	0.172	0.228	AKAP10|0.178783167671;SIPA1L3|0.200076980829;FZD6|0.312490562275;WDR1|0.668304026963;TACC2|0.160255331932;HMOX1|999.0;CCND3|0.0;SLC6A6|0.510256406507;COL18A1|0.0;VHL|0.0;CSK|0.652863183361;FASN|0.52398244837;CDK7|0.61237442214;RAB9A|0.156841650882;CDK5|0.512352503153;SPIRE1|0.364482076867;MYO9B|0.0;SEPTIN6|0.0;EFR3A|0.0;SETDB1|0.0;ERCC6L|0.65442398047;PDZD11|1.71520567138;ARHGEF28|0.0;GBF1|0.5843…	35	30944	109	112066	http://www.ebi.ac.uk/QuickGO/GTerm?id=GO:0071944
5	4,5	pore complex	GO:0046930	0.172	0.228	PDZD11|1.71520567138	1	194	109	112066	http://www.ebi.ac.uk/QuickGO/GTerm?id=GO:0046930
5	5	cis-Golgi network	GO:0005801	0.172	0.228	GBF1|0.584383135086	1	194	109	112066	http://www.ebi.ac.uk/QuickGO/GTerm?id=GO:0005801
5	5	cytoplasmic stress granule	GO:0010494	0.173	0.228	RPTOR|0.262727301523	1	195	109	112066	http://www.ebi.ac.uk/QuickGO/GTerm?id=GO:0010494
4	3,4	phagophore assembly site	GO:0000407	0.175	0.229	ATG2A|0.668034427444	1	197	109	112066	http://www.ebi.ac.uk/QuickGO/GTerm?id=GO:0000407
5	3,5	presynapse	GO:0098793	0.176	0.23	CDK5|0.512352503153;SEPTIN6|0.0;PDZD11|1.71520567138	3	1484	109	112066	http://www.ebi.ac.uk/QuickGO/GTerm?id=GO:0098793
4	3,4	nuclear matrix	GO:0016363	0.176	0.23	SMARCAD1|0.147696368681	1	199	109	112066	http://www.ebi.ac.uk/QuickGO/GTerm?id=GO:0016363
4	4	DNA repair complex	GO:1990391	0.177	0.23	ERCC1|0.0	1	200	109	112066	http://www.ebi.ac.uk/QuickGO/GTerm?id=GO:1990391
False	obselete	obsolete microbody part	GO:0044438	0.181	0.234	HACL1|0.0	1	205	109	112066	http://www.ebi.ac.uk/QuickGO/GTerm?id=GO:0044438
False	obselete	obsolete peroxisomal part	GO:0044439	0.181	0.234	HACL1|0.0	1	205	109	112066	http://www.ebi.ac.uk/QuickGO/GTerm?id=GO:0044439
9	4,9	contractile actin filament bundle	GO:0097517	0.184	0.238	SIPA1L3|0.200076980829	1	209	109	112066	http://www.ebi.ac.uk/QuickGO/GTerm?id=GO:0097517
10	4,5,10	stress fiber	GO:0001725	0.185	0.238	SIPA1L3|0.200076980829	1	210	109	112066	http://www.ebi.ac.uk/QuickGO/GTerm?id=GO:0001725
4	4	mitochondrion	GO:0005739	0.186	0.238	AKAP10|0.178783167671;OGA|0.57294400884;HMOX1|999.0;MTHFD1|0.630268795694;ATF2|4.44768538347;DCK|0.58904599773;VHL|0.0;FASN|0.52398244837;CDK7|0.61237442214;SPIRE1|0.364482076867;AUH|0.0;KEAP1|0.507926528092;PDPR|0.490400460794;GBF1|0.584383135086;MOCOS|0.227031504091;MIPEP|0.0;TARS2|0.0;BOLA1|4.47364371605	18	14776	109	112066	http://www.ebi.ac.uk/QuickGO/GTerm?id=GO:0005739
9	4,9	kinesin complex	GO:0005871	0.188	0.24	KIF15|0.0	1	214	109	112066	http://www.ebi.ac.uk/QuickGO/GTerm?id=GO:0005871
False	obselete	obsolete extracellular matrix component	GO:0044420	0.188	0.24	COL18A1|0.0	1	214	109	112066	http://www.ebi.ac.uk/QuickGO/GTerm?id=GO:0044420
3	3	ribonucleoprotein complex	GO:1990904	0.195	0.248	DYRK1A|0.0;PATL1|0.651388909758;RPTOR|0.262727301523;RPF1|0.0;CWC25|999.0	5	3161	109	112066	http://www.ebi.ac.uk/QuickGO/GTerm?id=GO:1990904
5	5	plasma membrane raft	GO:0044853	0.197	0.249	HMOX1|999.0	1	225	109	112066	http://www.ebi.ac.uk/QuickGO/GTerm?id=GO:0044853
6	6	microvillus	GO:0005902	0.197	0.249	SLC6A6|0.510256406507	1	225	109	112066	http://www.ebi.ac.uk/QuickGO/GTerm?id=GO:0005902
7	7	phagocytic vesicle membrane	GO:0030670	0.2	0.252	RAB9A|0.156841650882	1	229	109	112066	http://www.ebi.ac.uk/QuickGO/GTerm?id=GO:0030670
8	3,8	actin filament bundle	GO:0032432	0.202	0.253	SIPA1L3|0.200076980829	1	231	109	112066	http://www.ebi.ac.uk/QuickGO/GTerm?id=GO:0032432
8	7,8	microtubule	GO:0005874	0.204	0.255	CDK5|0.512352503153;DPP9|0.621670229512;KIF15|0.0	3	1597	109	112066	http://www.ebi.ac.uk/QuickGO/GTerm?id=GO:0005874
7	6,7	basement membrane	GO:0005604	0.205	0.257	COL18A1|0.0	1	236	109	112066	http://www.ebi.ac.uk/QuickGO/GTerm?id=GO:0005604
4	4	plasma membrane	GO:0005886	0.208	0.259	AKAP10|0.178783167671;SIPA1L3|0.200076980829;FZD6|0.312490562275;WDR1|0.668304026963;TACC2|0.160255331932;HMOX1|999.0;CCND3|0.0;SLC6A6|0.510256406507;VHL|0.0;CSK|0.652863183361;FASN|0.52398244837;CDK7|0.61237442214;RAB9A|0.156841650882;CDK5|0.512352503153;SPIRE1|0.364482076867;SEPTIN6|0.0;EFR3A|0.0;SETDB1|0.0;ERCC6L|0.65442398047;PDZD11|1.71520567138;ARHGEF28|0.0;GBF1|0.584383135086;RGP1|0.0;RABG…	33	29601	109	112066	http://www.ebi.ac.uk/QuickGO/GTerm?id=GO:0005886
8	8	condensed nuclear chromosome	GO:0000794	0.208	0.259	CHEK1|0.0	1	240	109	112066	http://www.ebi.ac.uk/QuickGO/GTerm?id=GO:0000794
8	6,8	cortical actin cytoskeleton	GO:0030864	0.21	0.26	WDR1|0.668304026963	1	242	109	112066	http://www.ebi.ac.uk/QuickGO/GTerm?id=GO:0030864
8	6,8	H4 histone acetyltransferase complex	GO:1902562	0.213	0.263	ATF2|4.44768538347	1	246	109	112066	http://www.ebi.ac.uk/QuickGO/GTerm?id=GO:1902562
8	4,8	mediator complex	GO:0016592	0.214	0.263	CDK4|0.619400786905	1	247	109	112066	http://www.ebi.ac.uk/QuickGO/GTerm?id=GO:0016592
4	4	phosphatase complex	GO:1903293	0.217	0.266	PDPR|0.490400460794	1	251	109	112066	http://www.ebi.ac.uk/QuickGO/GTerm?id=GO:1903293
5	5	protein serine/threonine phosphatase complex	GO:0008287	0.217	0.266	PDPR|0.490400460794	1	251	109	112066	http://www.ebi.ac.uk/QuickGO/GTerm?id=GO:0008287
6	6	axon	GO:0030424	0.218	0.266	CDK5|0.512352503153;DYRK1A|0.0;SEPTIN6|0.0	3	1654	109	112066	http://www.ebi.ac.uk/QuickGO/GTerm?id=GO:0030424
5	5	neuromuscular junction	GO:0031594	0.226	0.275	CDK5|0.512352503153	1	263	109	112066	http://www.ebi.ac.uk/QuickGO/GTerm?id=GO:0031594
3	3	nuclear periphery	GO:0034399	0.229	0.278	SMARCAD1|0.147696368681	1	267	109	112066	http://www.ebi.ac.uk/QuickGO/GTerm?id=GO:0034399
5	4,5	AP-type membrane coat adaptor complex	GO:0030119	0.24	0.291	AP5B1|0.214364809963	1	282	109	112066	http://www.ebi.ac.uk/QuickGO/GTerm?id=GO:0030119
5	5	P-body	GO:0000932	0.244	0.295	PATL1|0.651388909758	1	287	109	112066	http://www.ebi.ac.uk/QuickGO/GTerm?id=GO:0000932
5	3,5	perikaryon	GO:0043204	0.247	0.297	CDK5|0.512352503153	1	291	109	112066	http://www.ebi.ac.uk/QuickGO/GTerm?id=GO:0043204
7	6,7	recycling endosome membrane	GO:0055038	0.251	0.301	INPP4A|0.520461963007	1	296	109	112066	http://www.ebi.ac.uk/QuickGO/GTerm?id=GO:0055038
3	3	myelin sheath	GO:0043209	0.258	0.309	WDR1|0.668304026963	1	306	109	112066	http://www.ebi.ac.uk/QuickGO/GTerm?id=GO:0043209
4	4	axon terminus	GO:0043679	0.264	0.315	SEPTIN6|0.0	1	315	109	112066	http://www.ebi.ac.uk/QuickGO/GTerm?id=GO:0043679
4	4	preribosome	GO:0030684	0.264	0.315	RPF1|0.0	1	315	109	112066	http://www.ebi.ac.uk/QuickGO/GTerm?id=GO:0030684
8	8	sperm flagellum	GO:0036126	0.267	0.317	SEPTIN6|0.0	1	319	109	112066	http://www.ebi.ac.uk/QuickGO/GTerm?id=GO:0036126
7	5,7	cortical cytoskeleton	GO:0030863	0.269	0.318	WDR1|0.668304026963	1	321	109	112066	http://www.ebi.ac.uk/QuickGO/GTerm?id=GO:0030863
5	5	secretory granule lumen	GO:0034774	0.273	0.322	AMPD3|0.0	1	327	109	112066	http://www.ebi.ac.uk/QuickGO/GTerm?id=GO:0034774
7	7	9+2 motile cilium	GO:0097729	0.277	0.326	SEPTIN6|0.0	1	333	109	112066	http://www.ebi.ac.uk/QuickGO/GTerm?id=GO:0097729
7	7	bicellular tight junction	GO:0005923	0.279	0.327	CDK4|0.619400786905	1	335	109	112066	http://www.ebi.ac.uk/QuickGO/GTerm?id=GO:0005923
3	3	neuron projection terminus	GO:0044306	0.283	0.332	SEPTIN6|0.0	1	342	109	112066	http://www.ebi.ac.uk/QuickGO/GTerm?id=GO:0044306
3	3	collagen trimer	GO:0005581	0.29	0.338	COL18A1|0.0	1	351	109	112066	http://www.ebi.ac.uk/QuickGO/GTerm?id=GO:0005581
8	4,8	nuclear pore	GO:0005643	0.295	0.344	XPO4|0.171922377193	1	359	109	112066	http://www.ebi.ac.uk/QuickGO/GTerm?id=GO:0005643
10	3,5,10	centriolar satellite	GO:0034451	0.299	0.347	KEAP1|0.507926528092	1	365	109	112066	http://www.ebi.ac.uk/QuickGO/GTerm?id=GO:0034451
3	3	myosin complex	GO:0016459	0.299	0.347	MYO9B|0.0	1	365	109	112066	http://www.ebi.ac.uk/QuickGO/GTerm?id=GO:0016459
5	5	cytoplasmic vesicle lumen	GO:0060205	0.303	0.35	AMPD3|0.0	1	371	109	112066	http://www.ebi.ac.uk/QuickGO/GTerm?id=GO:0060205
6	5,6	vesicle lumen	GO:0031983	0.304	0.35	AMPD3|0.0	1	372	109	112066	http://www.ebi.ac.uk/QuickGO/GTerm?id=GO:0031983
4	4	histone deacetylase complex	GO:0000118	0.31	0.356	SIN3A|0.560705509474	1	380	109	112066	http://www.ebi.ac.uk/QuickGO/GTerm?id=GO:0000118
4	3,4	leading edge membrane	GO:0031256	0.312	0.358	PIP5K1A|0.0	1	384	109	112066	http://www.ebi.ac.uk/QuickGO/GTerm?id=GO:0031256
6	5,6	Golgi stack	GO:0005795	0.315	0.359	GBF1|0.584383135086	1	388	109	112066	http://www.ebi.ac.uk/QuickGO/GTerm?id=GO:0005795
False	obselete	obsolete sperm part	GO:0097223	0.315	0.359	SEPTIN6|0.0	1	388	109	112066	http://www.ebi.ac.uk/QuickGO/GTerm?id=GO:0097223
6	6	apical junction complex	GO:0043296	0.324	0.368	CDK4|0.619400786905	1	402	109	112066	http://www.ebi.ac.uk/QuickGO/GTerm?id=GO:0043296
6	5,6	extrinsic component of cytoplasmic side of plasma membrane	GO:0031234	0.325	0.368	CSK|0.652863183361	1	403	109	112066	http://www.ebi.ac.uk/QuickGO/GTerm?id=GO:0031234
4	4	growth cone	GO:0030426	0.326	0.369	CDK5|0.512352503153	1	405	109	112066	http://www.ebi.ac.uk/QuickGO/GTerm?id=GO:0030426
6	6	COPII-coated ER to Golgi transport vesicle	GO:0030134	0.344	0.388	YIF1A|0.393948971056	1	432	109	112066	http://www.ebi.ac.uk/QuickGO/GTerm?id=GO:0030134
6	6	endocytic vesicle membrane	GO:0030666	0.346	0.39	RAB9A|0.156841650882	1	436	109	112066	http://www.ebi.ac.uk/QuickGO/GTerm?id=GO:0030666
3	3	site of polarized growth	GO:0030427	0.348	0.391	CDK5|0.512352503153	1	439	109	112066	http://www.ebi.ac.uk/QuickGO/GTerm?id=GO:0030427
5	4,5	cytosolic ribosome	GO:0022626	0.372	0.416	USP10|0.667018345261	1	477	109	112066	http://www.ebi.ac.uk/QuickGO/GTerm?id=GO:0022626
7	5,7	histone acetyltransferase complex	GO:0000123	0.377	0.421	ATF2|4.44768538347	1	486	109	112066	http://www.ebi.ac.uk/QuickGO/GTerm?id=GO:0000123
6	4,6	protein acetyltransferase complex	GO:0031248	0.398	0.443	ATF2|4.44768538347	1	521	109	112066	http://www.ebi.ac.uk/QuickGO/GTerm?id=GO:0031248
5	5	acetyltransferase complex	GO:1902493	0.399	0.443	ATF2|4.44768538347	1	522	109	112066	http://www.ebi.ac.uk/QuickGO/GTerm?id=GO:1902493
5	5	Golgi-associated vesicle	GO:0005798	0.416	0.461	YIF1A|0.393948971056	1	551	109	112066	http://www.ebi.ac.uk/QuickGO/GTerm?id=GO:0005798
3	3	cell surface	GO:0009986	0.422	0.466	FZD6|0.312490562275;SPIRE1|0.364482076867;SEPTIN6|0.0	3	2431	109	112066	http://www.ebi.ac.uk/QuickGO/GTerm?id=GO:0009986
6	6	motile cilium	GO:0031514	0.432	0.476	SEPTIN6|0.0	1	579	109	112066	http://www.ebi.ac.uk/QuickGO/GTerm?id=GO:0031514
6	5,6	proteinaceous extracellular matrix	GO:0005578	0.434	0.478	COL18A1|0.0	1	584	109	112066	http://www.ebi.ac.uk/QuickGO/GTerm?id=GO:0005578
6	5,6	recycling endosome	GO:0055037	0.439	0.482	INPP4A|0.520461963007	1	593	109	112066	http://www.ebi.ac.uk/QuickGO/GTerm?id=GO:0055037
4	4	coated membrane	GO:0048475	0.444	0.485	AP5B1|0.214364809963	1	602	109	112066	http://www.ebi.ac.uk/QuickGO/GTerm?id=GO:0048475
4	4	membrane coat	GO:0030117	0.444	0.485	AP5B1|0.214364809963	1	602	109	112066	http://www.ebi.ac.uk/QuickGO/GTerm?id=GO:0030117
False	obselete	integral component of plasma membrane	GO:0005887	0.458	0.498	FZD6|0.312490562275;SLC6A6|0.510256406507;PTPRU|0.0;RNF31|0.0	4	3563	109	112066	http://www.ebi.ac.uk/QuickGO/GTerm?id=GO:0005887
False	obselete	obsolete cytosolic part	GO:0044445	0.461	0.501	BOLA1|4.47364371605	1	634	109	112066	http://www.ebi.ac.uk/QuickGO/GTerm?id=GO:0044445
8	3,8	microtubule associated complex	GO:0005875	0.466	0.505	KIF15|0.0	1	643	109	112066	http://www.ebi.ac.uk/QuickGO/GTerm?id=GO:0005875
5	4,5	extrinsic component of plasma membrane	GO:0019897	0.469	0.506	CSK|0.652863183361	1	648	109	112066	http://www.ebi.ac.uk/QuickGO/GTerm?id=GO:0019897
7	4,6,7	synaptic vesicle	GO:0008021	0.471	0.508	SEPTIN6|0.0	1	653	109	112066	http://www.ebi.ac.uk/QuickGO/GTerm?id=GO:0008021
False	obselete	obsolete integral component of organelle membrane	GO:0031301	0.487	0.524	YIF1A|0.393948971056	1	684	109	112066	http://www.ebi.ac.uk/QuickGO/GTerm?id=GO:0031301
False	obselete	obsolete intrinsic component of plasma membrane	GO:0031226	0.489	0.524	FZD6|0.312490562275;SLC6A6|0.510256406507;PTPRU|0.0;RNF31|0.0	4	3711	109	112066	http://www.ebi.ac.uk/QuickGO/GTerm?id=GO:0031226
6	5,6	exocytic vesicle	GO:0070382	0.493	0.527	SEPTIN6|0.0	1	695	109	112066	http://www.ebi.ac.uk/QuickGO/GTerm?id=GO:0070382
8	4,8	spliceosomal complex	GO:0005681	0.498	0.531	CWC25|999.0	1	705	109	112066	http://www.ebi.ac.uk/QuickGO/GTerm?id=GO:0005681
False	obselete	obsolete intrinsic component of organelle membrane	GO:0031300	0.501	0.534	YIF1A|0.393948971056	1	713	109	112066	http://www.ebi.ac.uk/QuickGO/GTerm?id=GO:0031300
5	5	secretory vesicle	GO:0099503	0.534	0.567	AMPD3|0.0;SEPTIN6|0.0	2	1832	109	112066	http://www.ebi.ac.uk/QuickGO/GTerm?id=GO:0099503
6	4,5,6	plasma membrane signaling receptor complex	GO:0098802	0.54	0.572	RNF31|0.0	1	796	109	112066	http://www.ebi.ac.uk/QuickGO/GTerm?id=GO:0098802
6	5,6	collagen-containing extracellular matrix	GO:0062023	0.569	0.601	COL18A1|0.0	1	861	109	112066	http://www.ebi.ac.uk/QuickGO/GTerm?id=GO:0062023
4	3,4	side of membrane	GO:0098552	0.614	0.646	CSK|0.652863183361;RNF31|0.0	2	2124	109	112066	http://www.ebi.ac.uk/QuickGO/GTerm?id=GO:0098552
False	obselete	obsolete ciliary part	GO:0044441	0.614	0.646	SEPTIN6|0.0	1	975	109	112066	http://www.ebi.ac.uk/QuickGO/GTerm?id=GO:0044441
4	3,4	external encapsulating structure	GO:0030312	0.653	0.685	COL18A1|0.0	1	1083	109	112066	http://www.ebi.ac.uk/QuickGO/GTerm?id=GO:0030312
5	5	coated vesicle	GO:0030135	0.659	0.69	YIF1A|0.393948971056	1	1101	109	112066	http://www.ebi.ac.uk/QuickGO/GTerm?id=GO:0030135
6	6	ribosome	GO:0005840	0.682	0.712	USP10|0.667018345261	1	1172	109	112066	http://www.ebi.ac.uk/QuickGO/GTerm?id=GO:0005840
5	4,5	organelle envelope	GO:0031967	0.695	0.722	IPO13|0.467272548655;HMOX1|999.0;CDK4|0.619400786905;ATF2|4.44768538347;SPIRE1|0.364482076867;MOCOS|0.227031504091;INPP4A|0.520461963007;XPO4|0.171922377193;DTL|0.241072745257	9	10427	109	112066	http://www.ebi.ac.uk/QuickGO/GTerm?id=GO:0031967
3	3	envelope	GO:0031975	0.695	0.722	IPO13|0.467272548655;HMOX1|999.0;CDK4|0.619400786905;ATF2|4.44768538347;SPIRE1|0.364482076867;MOCOS|0.227031504091;INPP4A|0.520461963007;XPO4|0.171922377193;DTL|0.241072745257	9	10431	109	112066	http://www.ebi.ac.uk/QuickGO/GTerm?id=GO:0031975
4	4	secretory granule	GO:0030141	0.712	0.738	AMPD3|0.0	1	1273	109	112066	http://www.ebi.ac.uk/QuickGO/GTerm?id=GO:0030141
3	3	receptor complex	GO:0043235	0.74	0.764	RNF31|0.0	1	1374	109	112066	http://www.ebi.ac.uk/QuickGO/GTerm?id=GO:0043235
5	4,5	extracellular matrix	GO:0031012	0.756	0.78	COL18A1|0.0	1	1442	109	112066	http://www.ebi.ac.uk/QuickGO/GTerm?id=GO:0031012
False	obselete	obsolete mitochondrial part	GO:0044429	0.786	0.808	HMOX1|999.0;ATF2|4.44768538347;SPIRE1|0.364482076867;AUH|0.0;PDPR|0.490400460794;MIPEP|0.0;TARS2|0.0	7	9044	109	112066	http://www.ebi.ac.uk/QuickGO/GTerm?id=GO:0044429
False	obselete	obsolete plasma membrane part	GO:0044459	0.866	0.888	SIPA1L3|0.200076980829;FZD6|0.312490562275;HMOX1|999.0;SLC6A6|0.510256406507;CSK|0.652863183361;CDK5|0.512352503153;SPIRE1|0.364482076867;SEPTIN6|0.0;PDZD11|1.71520567138;PTPRU|0.0;RNF31|0.0;INPP4A|0.520461963007;PIP5K1A|0.0;HOMER3|0.248383227663	14	18228	109	112066	http://www.ebi.ac.uk/QuickGO/GTerm?id=GO:0044459
5	5	cilium	GO:0005929	0.878	0.899	SEPTIN6|0.0	1	2145	109	112066	http://www.ebi.ac.uk/QuickGO/GTerm?id=GO:0005929
3	3	membrane	GO:0016020	0.921	0.941	PIK3R2|0.0486272341923;AKAP10|0.178783167671;SIPA1L3|0.200076980829;FZD6|0.312490562275;OGA|0.57294400884;WDR1|0.668304026963;IPO13|0.467272548655;CCNB2|0.297787335255;YIF1A|0.393948971056;TACC2|0.160255331932;HMOX1|999.0;MTHFD1|0.630268795694;CDK4|0.619400786905;ATF2|4.44768538347;CCND3|0.0;SLC6A6|0.510256406507;MCM7|0.508703075363;VHL|0.0;CSK|0.652863183361;FASN|0.52398244837;CDK7|0.61237442214…	56	64571	109	112066	http://www.ebi.ac.uk/QuickGO/GTerm?id=GO:0016020
7	5,6,7	mitochondrial membrane	GO:0031966	0.978	0.996	HMOX1|999.0;ATF2|4.44768538347;SPIRE1|0.364482076867;MOCOS|0.227031504091	4	8922	109	112066	http://www.ebi.ac.uk/QuickGO/GTerm?id=GO:0031966
6	5,6	mitochondrial envelope	GO:0005740	0.979	0.996	HMOX1|999.0;ATF2|4.44768538347;SPIRE1|0.364482076867;MOCOS|0.227031504091	4	9045	109	112066	http://www.ebi.ac.uk/QuickGO/GTerm?id=GO:0005740
6	6	mitochondrial inner membrane	GO:0005743	1.00e+00	1.00e+00	MOCOS|0.227031504091	1	7981	109	112066	http://www.ebi.ac.uk/QuickGO/GTerm?id=GO:0005743
5	5	organelle inner membrane	GO:0019866	1.00e+00	1.00e+00	MOCOS|0.227031504091	1	8188	109	112066	http://www.ebi.ac.uk/QuickGO/GTerm?id=GO:0019866
5	4,5	plasma membrane protein complex	GO:0098797	1.00e+00	1.00e+00	SLC6A6|0.510256406507;RNF31|0.0	2	14129	109	112066	http://www.ebi.ac.uk/QuickGO/GTerm?id=GO:0098797
4	3,4	membrane protein complex	GO:0098796	1.00e+00	1.00e+00	PIK3R2|0.0486272341923;SLC6A6|0.510256406507;AP5B1|0.214364809963;PDZD11|1.71520567138;RNF31|0.0	5	20454	109	112066	http://www.ebi.ac.uk/QuickGO/GTerm?id=GO:0098796
False	obselete	obsolete membrane part	GO:0044425	1.00e+00	1.00e+00	PIK3R2|0.0486272341923;SIPA1L3|0.200076980829;FZD6|0.312490562275;YIF1A|0.393948971056;HMOX1|999.0;SLC6A6|0.510256406507;CSK|0.652863183361;RAB9A|0.156841650882;CDK5|0.512352503153;SPIRE1|0.364482076867;SEPTIN6|0.0;PDIA5|0.201599282108;ATG2A|0.668034427444;AP5B1|0.214364809963;PDZD11|1.71520567138;PTPRU|0.0;RNF31|0.0;INPP4A|0.520461963007;PIP5K1A|0.0;EPB41L1|0.213903308879;HOMER3|0.248383227663	21	51008	109	112066	http://www.ebi.ac.uk/QuickGO/GTerm?id=GO:0044425
False	obselete	integral component of membrane	GO:0016021	1.00e+00	1.00e+00	FZD6|0.312490562275;YIF1A|0.393948971056;SLC6A6|0.510256406507;PDZD11|1.71520567138;PTPRU|0.0;RNF31|0.0	6	39667	109	112066	http://www.ebi.ac.uk/QuickGO/GTerm?id=GO:0016021
False	obselete	obsolete intrinsic component of membrane	GO:0031224	1.00e+00	1.00e+00	FZD6|0.312490562275;YIF1A|0.393948971056;SLC6A6|0.510256406507;PDZD11|1.71520567138;PTPRU|0.0;RNF31|0.0	6	39941	109	112066	http://www.ebi.ac.uk/QuickGO/GTerm?id=GO:0031224
