# Supplementary material for: YX-112, a novel celastrol-derived PROTAC, inhibits the development of triple-negative breast cancer by targeting the degradation of multiple proteins
Source: Front Pharmacol. 2025 Apr 15;16:1571135. doi: 10.3389/fphar.2025.1571135 (PMC12037497; doi:10.3389/fphar.2025.1571135)
Supplement: Supplementary file 2 [file DataSheet2.zip › raw data/DIA Proteomics/GO/CC/cc_Expressed.xls.xls]

GO Name	GO ID	Pvalue	Count
cytosol	GO:0005829	1.85e-39	72
query	gene	Fold Change
O00459	PIK3R2	0.0486272341923
O14757	CHEK1	0.0
O43572	AKAP10	0.178783167671
O60502	OGA	0.57294400884
O75083	WDR1	0.668304026963
O95067	CCNB2	0.297787335255
O95359	TACC2	0.160255331932
P07992	ERCC1	0.0
P09601	HMOX1	999.0
P11586	MTHFD1	0.630268795694
P11802	CDK4	0.619400786905
P15735	PHKG2	0.0
P18440	NAT1	0.191995863086
P27707	DCK	0.58904599773
P28702	RXRB	0.0
P30281	CCND3	0.0
P33993	MCM7	0.508703075363
P40337	VHL	0.0
P41226	UBA7	0.194154214011
P41240	CSK	0.652863183361
P49327	FASN	0.52398244837
P50613	CDK7	0.61237442214
P51151	RAB9A	0.156841650882
Q00535	CDK5	0.512352503153
Q00653	NFKB2	0.590001371527
Q01432	AMPD3	0.0
Q08AE8	SPIRE1	0.364482076867
Q08AG7	MZT1	6.91531382747
Q12768	WASHC5	0.321069587491
Q13112	CHAF1B	0.0
Q13459	MYO9B	0.0
Q14145	KEAP1	0.507926528092
Q14156	EFR3A	0.0
Q14694	USP10	0.667018345261
Q15047	SETDB1	0.0
Q16875	PFKFB3	0.211933497533
Q2NKX8	ERCC6L	0.65442398047
Q2TAZ0	ATG2A	0.668034427444
Q5EBL8	PDZD11	1.71520567138
Q68CZ2	TNS3	0.477878306793
Q7RTN6	STRADA	0.0
Q7Z3U7	MON2	0.656812640836
Q86TB9	PATL1	0.651388909758
Q86TI2	DPP9	0.621670229512
Q8N122	RPTOR	0.262727301523
Q8N1W1	ARHGEF28	0.0
Q8NCE2	MTMR14	0.624620647546
Q8TD19	NEK9	0.546397316849
Q92538	GBF1	0.584383135086
Q92546	RGP1	0.0
Q92696	RABGGTA	0.565027201588
Q92997	DVL3	0.0
Q96EN8	MOCOS	0.227031504091
Q96EP0	RNF31	0.0
Q96PE3	INPP4A	0.520461963007
Q99707	MTR	0.411173097461
Q99755	PIP5K1A	0.0
Q9BVC4	MLST8	0.226301519546
Q9C0E2	XPO4	0.171922377193
Q9H3Q1	CDC42EP4	4.54851503623
Q9H4G0	EPB41L1	0.213903308879
Q9H7D0	DOCK5	0.616404274486
Q9H9Y6	POLR1B	0.200512992651
Q9NS87	KIF15	0.0
Q9NSC5	HOMER3	0.248383227663
Q9NVE7	PANK4	0.303295964174
Q9NWZ5	UCKL1	0.536362845027
Q9NXR7	BABAM2	0.636605835126
Q9NZJ0	DTL	0.241072745257
Q9UJ83	HACL1	0.0
Q9Y3E2	BOLA1	4.47364371605
Q9Y5B6	PAXBP1	0.253430647071
obsolete intracellular part	GO:0044424	3.86e-30	35
query	gene	Fold Change
O60292	SIPA1L3	0.200076980829
O60353	FZD6	0.312490562275
O94829	IPO13	0.467272548655
O95070	YIF1A	0.393948971056
P15336	ATF2	4.44768538347
P39060	COL18A1	0.0
P41134	ID1	0.0
Q04726	TLE3	0.620823491688
Q13627	DYRK1A	0.0
Q13825	AUH	0.0
Q14141	SEPTIN6	0.0
Q14554	PDIA5	0.201599282108
Q15004	PCLAF	1.56893358625
Q2VPB7	AP5B1	0.214364809963
Q5T447	HECTD3	0.535915675722
Q7Z7L7	ZER1	0.229138839685
Q8NCN5	PDPR	0.490400460794
Q8NDH3	NPEPL1	0.61404581191
Q8NEM2	SHCBP1	0.0
Q8WW12	PCNP	1.52732518023
Q96ST3	SIN3A	0.560705509474
Q99797	MIPEP	0.0
Q9BW92	TARS2	0.0
Q9BWH6	RPAP1	0.333631688615
Q9H4L7	SMARCAD1	0.147696368681
Q9H4Z3	PCIF1	0.108043172744
Q9H9Y2	RPF1	0.0
Q9HCE0	EPG5	0.0
Q9NXE8	CWC25	999.0
Q9UBD5	ORC3	0.0
Q9UIU6	SIX4	0.0
Q9Y248	GINS2	1.50661569702
Q9Y2L9	LRCH1	0.0
Q9Y343	SNX24	0.650108445098
Q9Y3C0	WASHC3	2.24339660409
cellular anatomical entity	GO:0110165	1.56e-28	2
query	gene	Fold Change
P31641	SLC6A6	0.510256406507
Q92729	PTPRU	0.0
Unknown	-	-	3
query	gene	Fold Change
Q5W0V3	FHIP2A	0.480046147653
Q8TB03	CXorf38	0.58411187048
Q9H496	TOR1AIP2	0.467289518321
