# Supplementary material for: YX-112, a novel celastrol-derived PROTAC, inhibits the development of triple-negative breast cancer by targeting the degradation of multiple proteins
Source: Front Pharmacol. 2025 Apr 15;16:1571135. doi: 10.3389/fphar.2025.1571135 (PMC12037497; doi:10.3389/fphar.2025.1571135)
Supplement: Supplementary file 2 [file DataSheet2.zip › raw data/DIA Proteomics/GO/MF/mf.xlsx]

## Sheet: Tablib Dataset
maxLevel	levels	GO_Name	GO_ID	Pvalue	Pvalue_adjusted	Genes	Count	Pop_Hit	List_Total	Background_Genes	URL
3	3	protein binding	GO:0005515	1.87e-45	1.22e-42	PIK3R2|0.0486272341923;CHEK1|0.0;AKAP10|0.178783167671;SIPA1L3|0.200076980829;FZD6|0.312490562275;OGA|0.57294400884;WDR1|0.668304026963;IPO13|0.467272548655;CCNB2|0.297787335255;YIF1A|0.393948971056;TACC2|0.160255331932;ERCC1|0.0;HMOX1|999.0;MTHFD1|0.630268795694;CDK4|0.619400786905;ATF2|4.44768538347;PHKG2|0.0;DCK|0.58904599773;RXRB|0.0;CCND3|0.0;MCM7|0.508703075363;COL18A1|0.0;VHL|0.0;ID1|0.0;U…	103	28677	111	98367	http://www.ebi.ac.uk/QuickGO/GTerm?id=GO:0005515
2	2	binding	GO:0005488	1.61e-16	5.24e-14	PIK3R2|0.0486272341923;CHEK1|0.0;AKAP10|0.178783167671;SIPA1L3|0.200076980829;FZD6|0.312490562275;OGA|0.57294400884;WDR1|0.668304026963;IPO13|0.467272548655;CCNB2|0.297787335255;YIF1A|0.393948971056;TACC2|0.160255331932;ERCC1|0.0;HMOX1|999.0;MTHFD1|0.630268795694;CDK4|0.619400786905;ATF2|4.44768538347;PHKG2|0.0;DCK|0.58904599773;RXRB|0.0;CCND3|0.0;SLC6A6|0.510256406507;MCM7|0.508703075363;COL18A1…	108	64550	111	98367	http://www.ebi.ac.uk/QuickGO/GTerm?id=GO:0005488
4	4	enzyme binding	GO:0019899	4.34e-11	9.42e-09	PIK3R2|0.0486272341923;FZD6|0.312490562275;IPO13|0.467272548655;CCNB2|0.297787335255;HMOX1|999.0;ATF2|4.44768538347;PHKG2|0.0;CCND3|0.0;VHL|0.0;CSK|0.652863183361;CDK5|0.512352503153;MYO9B|0.0;STRADA|0.0;RPTOR|0.262727301523;ARHGEF28|0.0;NEK9|0.546397316849;GBF1|0.584383135086;RGP1|0.0;RABGGTA|0.565027201588;DVL3|0.0;RNF31|0.0;PIP5K1A|0.0;XPO4|0.171922377193;CDC42EP4|4.54851503623;PCIF1|0.1080431…	27	5387	111	98367	http://www.ebi.ac.uk/QuickGO/GTerm?id=GO:0019899
False	obselete	obsolete drug binding	GO:0008144	7.61e-11	1.24e-08	CHEK1|0.0;MTHFD1|0.630268795694;CDK4|0.619400786905;PHKG2|0.0;DCK|0.58904599773;MCM7|0.508703075363;UBA7|0.194154214011;CSK|0.652863183361;FASN|0.52398244837;CDK7|0.61237442214;CDK5|0.512352503153;MYO9B|0.0;DYRK1A|0.0;PFKFB3|0.211933497533;ERCC6L|0.65442398047;STRADA|0.0;NEK9|0.546397316849;MOCOS|0.227031504091;MTR|0.411173097461;PIP5K1A|0.0;TARS2|0.0;SMARCAD1|0.147696368681;PCIF1|0.108043172744;…	27	5524	111	98367	http://www.ebi.ac.uk/QuickGO/GTerm?id=GO:0008144
4	4	identical protein binding	GO:0042802	5.27e-10	6.86e-08	OGA|0.57294400884;HMOX1|999.0;ATF2|4.44768538347;DCK|0.58904599773;RXRB|0.0;COL18A1|0.0;ID1|0.0;CSK|0.652863183361;FASN|0.52398244837;RAB9A|0.156841650882;MYO9B|0.0;DYRK1A|0.0;KEAP1|0.507926528092;DPP9|0.621670229512;PTPRU|0.0;RNF31|0.0;TARS2|0.0;HOMER3|0.248383227663;HACL1|0.0	19	2853	111	98367	http://www.ebi.ac.uk/QuickGO/GTerm?id=GO:0042802
5	5	ribonucleoside binding	GO:0032549	7.89e-10	7.75e-08	CHEK1|0.0;MTHFD1|0.630268795694;CDK4|0.619400786905;PHKG2|0.0;DCK|0.58904599773;MCM7|0.508703075363;UBA7|0.194154214011;CSK|0.652863183361;CDK7|0.61237442214;RAB9A|0.156841650882;CDK5|0.512352503153;MYO9B|0.0;DYRK1A|0.0;SEPTIN6|0.0;PFKFB3|0.211933497533;ERCC6L|0.65442398047;STRADA|0.0;NEK9|0.546397316849;PIP5K1A|0.0;TARS2|0.0;SMARCAD1|0.147696368681;POLR1B|0.200512992651;KIF15|0.0;PANK4|0.3032959…	25	5261	111	98367	http://www.ebi.ac.uk/QuickGO/GTerm?id=GO:0032549
4	4	nucleoside binding	GO:0001882	8.33e-10	7.75e-08	CHEK1|0.0;MTHFD1|0.630268795694;CDK4|0.619400786905;PHKG2|0.0;DCK|0.58904599773;MCM7|0.508703075363;UBA7|0.194154214011;CSK|0.652863183361;CDK7|0.61237442214;RAB9A|0.156841650882;CDK5|0.512352503153;MYO9B|0.0;DYRK1A|0.0;SEPTIN6|0.0;PFKFB3|0.211933497533;ERCC6L|0.65442398047;STRADA|0.0;NEK9|0.546397316849;PIP5K1A|0.0;TARS2|0.0;SMARCAD1|0.147696368681;POLR1B|0.200512992651;KIF15|0.0;PANK4|0.3032959…	25	5275	111	98367	http://www.ebi.ac.uk/QuickGO/GTerm?id=GO:0001882
6	6	purine ribonucleoside binding	GO:0032550	3.59e-09	2.64e-07	CHEK1|0.0;MTHFD1|0.630268795694;CDK4|0.619400786905;PHKG2|0.0;DCK|0.58904599773;MCM7|0.508703075363;UBA7|0.194154214011;CSK|0.652863183361;CDK7|0.61237442214;RAB9A|0.156841650882;CDK5|0.512352503153;MYO9B|0.0;DYRK1A|0.0;SEPTIN6|0.0;PFKFB3|0.211933497533;ERCC6L|0.65442398047;STRADA|0.0;NEK9|0.546397316849;PIP5K1A|0.0;TARS2|0.0;SMARCAD1|0.147696368681;KIF15|0.0;PANK4|0.303295964174;UCKL1|0.53636284…	24	5227	111	98367	http://www.ebi.ac.uk/QuickGO/GTerm?id=GO:0032550
5	5	purine nucleoside binding	GO:0001883	3.65e-09	2.64e-07	CHEK1|0.0;MTHFD1|0.630268795694;CDK4|0.619400786905;PHKG2|0.0;DCK|0.58904599773;MCM7|0.508703075363;UBA7|0.194154214011;CSK|0.652863183361;CDK7|0.61237442214;RAB9A|0.156841650882;CDK5|0.512352503153;MYO9B|0.0;DYRK1A|0.0;SEPTIN6|0.0;PFKFB3|0.211933497533;ERCC6L|0.65442398047;STRADA|0.0;NEK9|0.546397316849;PIP5K1A|0.0;TARS2|0.0;SMARCAD1|0.147696368681;KIF15|0.0;PANK4|0.303295964174;UCKL1|0.53636284…	24	5231	111	98367	http://www.ebi.ac.uk/QuickGO/GTerm?id=GO:0001883
8	6,8	cyclin-dependent protein serine/threonine kinase activity	GO:0004693	2.36e-08	1.5e-06	CCNB2|0.297787335255;CDK4|0.619400786905;CCND3|0.0;CDK7|0.61237442214;CDK5|0.512352503153	5	73	111	98367	http://www.ebi.ac.uk/QuickGO/GTerm?id=GO:0004693
7	5,7	cyclin-dependent protein kinase activity	GO:0097472	2.53e-08	1.5e-06	CCNB2|0.297787335255;CDK4|0.619400786905;CCND3|0.0;CDK7|0.61237442214;CDK5|0.512352503153	5	74	111	98367	http://www.ebi.ac.uk/QuickGO/GTerm?id=GO:0097472
3	3	catalytic activity, acting on a protein	GO:0140096	4.86e-08	2.64e-06	CHEK1|0.0;CCNB2|0.297787335255;CDK4|0.619400786905;ATF2|4.44768538347;PHKG2|0.0;CCND3|0.0;VHL|0.0;UBA7|0.194154214011;CSK|0.652863183361;CDK7|0.61237442214;CDK5|0.512352503153;DYRK1A|0.0;PDIA5|0.201599282108;USP10|0.667018345261;SETDB1|0.0;HECTD3|0.535915675722;TNS3|0.477878306793;STRADA|0.0;ZER1|0.229138839685;DPP9|0.621670229512;MTMR14|0.624620647546;PDPR|0.490400460794;NPEPL1|0.61404581191;NEK…	30	9038	111	98367	http://www.ebi.ac.uk/QuickGO/GTerm?id=GO:0140096
6	6	small GTPase binding	GO:0031267	4.45e-07	2.06e-05	IPO13|0.467272548655;MYO9B|0.0;STRADA|0.0;RPTOR|0.262727301523;ARHGEF28|0.0;RGP1|0.0;RABGGTA|0.565027201588;DVL3|0.0;XPO4|0.171922377193;CDC42EP4|4.54851503623;DOCK5|0.616404274486	11	1357	111	98367	http://www.ebi.ac.uk/QuickGO/GTerm?id=GO:0031267
False	obselete	obsolete protein C-terminus binding	GO:0008022	4.7e-07	2.06e-05	ERCC1|0.0;ID1|0.0;CSK|0.652863183361;CDK7|0.61237442214;PDZD11|1.71520567138;HOMER3|0.248383227663	6	251	111	98367	http://www.ebi.ac.uk/QuickGO/GTerm?id=GO:0008022
4	4	transcription factor binding	GO:0008134	4.75e-07	2.06e-05	TACC2|0.160255331932;ERCC1|0.0;ATF2|4.44768538347;VHL|0.0;ID1|0.0;CDK7|0.61237442214;TLE3|0.620823491688;KEAP1|0.507926528092;RPTOR|0.262727301523;SIN3A|0.560705509474;PAXBP1|0.253430647071	11	1366	111	98367	http://www.ebi.ac.uk/QuickGO/GTerm?id=GO:0008134
5	5	GTPase binding	GO:0051020	1.08e-06	4.41e-05	IPO13|0.467272548655;MYO9B|0.0;STRADA|0.0;RPTOR|0.262727301523;ARHGEF28|0.0;GBF1|0.584383135086;RGP1|0.0;RABGGTA|0.565027201588;DVL3|0.0;XPO4|0.171922377193;CDC42EP4|4.54851503623;DOCK5|0.616404274486	12	1812	111	98367	http://www.ebi.ac.uk/QuickGO/GTerm?id=GO:0051020
4	4	kinase regulator activity	GO:0019207	3.53e-06	0.000134	PIK3R2|0.0486272341923;CCNB2|0.297787335255;CDK4|0.619400786905;CCND3|0.0;STRADA|0.0;RPTOR|0.262727301523;NEK9|0.546397316849;MLST8|0.226301519546	8	789	111	98367	http://www.ebi.ac.uk/QuickGO/GTerm?id=GO:0019207
7	7	Ras GTPase binding	GO:0017016	3.7e-06	0.000134	IPO13|0.467272548655;MYO9B|0.0;STRADA|0.0;ARHGEF28|0.0;RGP1|0.0;RABGGTA|0.565027201588;DVL3|0.0;XPO4|0.171922377193;CDC42EP4|4.54851503623	9	1064	111	98367	http://www.ebi.ac.uk/QuickGO/GTerm?id=GO:0017016
6	6	cytidine kinase activity	GO:0043771	7.56e-06	0.000259	DCK|0.58904599773;UCKL1|0.536362845027	2	4	111	98367	http://www.ebi.ac.uk/QuickGO/GTerm?id=GO:0043771
7	5,7	protein serine kinase activity	GO:0106310	8.95e-06	0.000291	CHEK1|0.0;CDK4|0.619400786905;CDK7|0.61237442214;CDK5|0.512352503153;DYRK1A|0.0;NEK9|0.546397316849	6	419	111	98367	http://www.ebi.ac.uk/QuickGO/GTerm?id=GO:0106310
3	3	transferase activity	GO:0016740	9.44e-06	0.000293	PIK3R2|0.0486272341923;CHEK1|0.0;OGA|0.57294400884;CCNB2|0.297787335255;CDK4|0.619400786905;ATF2|4.44768538347;PHKG2|0.0;NAT1|0.191995863086;DCK|0.58904599773;CCND3|0.0;VHL|0.0;UBA7|0.194154214011;CSK|0.652863183361;FASN|0.52398244837;CDK7|0.61237442214;CDK5|0.512352503153;DYRK1A|0.0;KEAP1|0.507926528092;SETDB1|0.0;PFKFB3|0.211933497533;HECTD3|0.535915675722;STRADA|0.0;ZER1|0.229138839685;NEK9|0.…	35	14798	111	98367	http://www.ebi.ac.uk/QuickGO/GTerm?id=GO:0016740
5	5	protein kinase regulator activity	GO:0019887	1.47e-05	0.000434	CCNB2|0.297787335255;CDK4|0.619400786905;CCND3|0.0;STRADA|0.0;RPTOR|0.262727301523;NEK9|0.546397316849;MLST8|0.226301519546	7	690	111	98367	http://www.ebi.ac.uk/QuickGO/GTerm?id=GO:0019887
8	5,6,8	RNA polymerase II CTD heptapeptide repeat kinase activity	GO:0008353	1.55e-05	0.00044	CDK4|0.619400786905;CDK7|0.61237442214;DYRK1A|0.0	3	42	111	98367	http://www.ebi.ac.uk/QuickGO/GTerm?id=GO:0008353
5	5	kinase binding	GO:0019900	2.13e-05	0.000577	PIK3R2|0.0486272341923;CCNB2|0.297787335255;ATF2|4.44768538347;CCND3|0.0;CSK|0.652863183361;CDK5|0.512352503153;STRADA|0.0;RPTOR|0.262727301523;NEK9|0.546397316849;PIP5K1A|0.0	10	1671	111	98367	http://www.ebi.ac.uk/QuickGO/GTerm?id=GO:0019900
5	5	protein homodimerization activity	GO:0042803	2.34e-05	0.000608	HMOX1|999.0;ATF2|4.44768538347;DCK|0.58904599773;RXRB|0.0;ID1|0.0;FASN|0.52398244837;MYO9B|0.0;KEAP1|0.507926528092;TARS2|0.0	9	1343	111	98367	http://www.ebi.ac.uk/QuickGO/GTerm?id=GO:0042803
5	5	RNA polymerase II transcription factor binding	GO:0001085	3.17e-05	0.000775	ERCC1|0.0;ATF2|4.44768538347;ID1|0.0;KEAP1|0.507926528092;SIN3A|0.560705509474	5	315	111	98367	http://www.ebi.ac.uk/QuickGO/GTerm?id=GO:0001085
5	5	phosphotransferase activity, alcohol group as acceptor	GO:0016773	3.22e-05	0.000775	PIK3R2|0.0486272341923;CHEK1|0.0;CCNB2|0.297787335255;CDK4|0.619400786905;PHKG2|0.0;DCK|0.58904599773;CCND3|0.0;CSK|0.652863183361;CDK7|0.61237442214;CDK5|0.512352503153;DYRK1A|0.0;PFKFB3|0.211933497533;STRADA|0.0;NEK9|0.546397316849;PIP5K1A|0.0;PANK4|0.303295964174;UCKL1|0.536362845027	17	4855	111	98367	http://www.ebi.ac.uk/QuickGO/GTerm?id=GO:0016773
4	4	protein dimerization activity	GO:0046983	3.35e-05	0.00078	PIK3R2|0.0486272341923;HMOX1|999.0;ATF2|4.44768538347;DCK|0.58904599773;RXRB|0.0;ID1|0.0;FASN|0.52398244837;MYO9B|0.0;KEAP1|0.507926528092;RABGGTA|0.565027201588;DVL3|0.0;TARS2|0.0	12	2553	111	98367	http://www.ebi.ac.uk/QuickGO/GTerm?id=GO:0046983
6	6	protein kinase activator activity	GO:0030295	3.57e-05	0.000801	CCND3|0.0;STRADA|0.0;RPTOR|0.262727301523;NEK9|0.546397316849;MLST8|0.226301519546	5	323	111	98367	http://www.ebi.ac.uk/QuickGO/GTerm?id=GO:0030295
5	5	histone kinase activity	GO:0035173	3.91e-05	0.000849	CHEK1|0.0;CDK5|0.512352503153;DYRK1A|0.0	3	57	111	98367	http://www.ebi.ac.uk/QuickGO/GTerm?id=GO:0035173
5	5	kinase activator activity	GO:0019209	4.18e-05	0.000878	CCND3|0.0;STRADA|0.0;RPTOR|0.262727301523;NEK9|0.546397316849;MLST8|0.226301519546	5	334	111	98367	http://www.ebi.ac.uk/QuickGO/GTerm?id=GO:0019209
2	2	molecular function regulator activity	GO:0098772	4.58e-05	0.000931	PIK3R2|0.0486272341923;SIPA1L3|0.200076980829;CCNB2|0.297787335255;CDK4|0.619400786905;CCND3|0.0;ID1|0.0;CDK5|0.512352503153;MYO9B|0.0;USP10|0.667018345261;STRADA|0.0;MON2|0.656812640836;RPTOR|0.262727301523;ARHGEF28|0.0;NEK9|0.546397316849;GBF1|0.584383135086;RGP1|0.0;SIN3A|0.560705509474;MLST8|0.226301519546;CDC42EP4|4.54851503623;DOCK5|0.616404274486	20	6589	111	98367	http://www.ebi.ac.uk/QuickGO/GTerm?id=GO:0098772
6	6	histone H3 kinase activity	GO:0140996	6.89e-05	0.00136	CHEK1|0.0;DYRK1A|0.0	2	11	111	98367	http://www.ebi.ac.uk/QuickGO/GTerm?id=GO:0140996
4	4	enzyme-substrate adaptor activity	GO:0140767	9.62e-05	0.00184	VHL|0.0;KEAP1|0.507926528092;RPTOR|0.262727301523	3	77	111	98367	http://www.ebi.ac.uk/QuickGO/GTerm?id=GO:0140767
8	8	Rho GTPase binding	GO:0017048	0.000162	0.00301	MYO9B|0.0;STRADA|0.0;ARHGEF28|0.0;DVL3|0.0;CDC42EP4|4.54851503623	5	446	111	98367	http://www.ebi.ac.uk/QuickGO/GTerm?id=GO:0017048
4	4	enzyme activator activity	GO:0008047	0.000171	0.00309	PIK3R2|0.0486272341923;SIPA1L3|0.200076980829;CCND3|0.0;MYO9B|0.0;STRADA|0.0;RPTOR|0.262727301523;NEK9|0.546397316849;MLST8|0.226301519546;CDC42EP4|4.54851503623;DOCK5|0.616404274486	10	2151	111	98367	http://www.ebi.ac.uk/QuickGO/GTerm?id=GO:0008047
7	6,7	ATP binding	GO:0005524	0.000198	0.00348	CHEK1|0.0;MTHFD1|0.630268795694;CDK4|0.619400786905;PHKG2|0.0;DCK|0.58904599773;MCM7|0.508703075363;UBA7|0.194154214011;CSK|0.652863183361;CDK7|0.61237442214;CDK5|0.512352503153;MYO9B|0.0;DYRK1A|0.0;PFKFB3|0.211933497533;ERCC6L|0.65442398047;STRADA|0.0;NEK9|0.546397316849;PIP5K1A|0.0;TARS2|0.0;SMARCAD1|0.147696368681;KIF15|0.0;PANK4|0.303295964174;UCKL1|0.536362845027;HACL1|0.0	23	9138	111	98367	http://www.ebi.ac.uk/QuickGO/GTerm?id=GO:0005524
5	5	promoter-specific chromatin binding	GO:1990841	0.000215	0.00359	ERCC1|0.0;ATF2|4.44768538347;SETDB1|0.0	3	101	111	98367	http://www.ebi.ac.uk/QuickGO/GTerm?id=GO:1990841
7	5,7	tau-protein kinase activity	GO:0050321	0.000215	0.00359	PHKG2|0.0;CDK5|0.512352503153;DYRK1A|0.0	3	101	111	98367	http://www.ebi.ac.uk/QuickGO/GTerm?id=GO:0050321
4	4	transferase activity, transferring phosphorus-containing groups	GO:0016772	0.000232	0.00377	PIK3R2|0.0486272341923;CHEK1|0.0;CCNB2|0.297787335255;CDK4|0.619400786905;PHKG2|0.0;DCK|0.58904599773;CCND3|0.0;CSK|0.652863183361;CDK7|0.61237442214;CDK5|0.512352503153;DYRK1A|0.0;PFKFB3|0.211933497533;STRADA|0.0;NEK9|0.546397316849;PIP5K1A|0.0;RPAP1|0.333631688615;POLR1B|0.200512992651;PANK4|0.303295964174;UCKL1|0.536362845027	19	6845	111	98367	http://www.ebi.ac.uk/QuickGO/GTerm?id=GO:0016772
5	5	kinase activity	GO:0016301	0.000251	0.00398	PIK3R2|0.0486272341923;CHEK1|0.0;CCNB2|0.297787335255;CDK4|0.619400786905;PHKG2|0.0;DCK|0.58904599773;CCND3|0.0;CSK|0.652863183361;CDK7|0.61237442214;CDK5|0.512352503153;DYRK1A|0.0;PFKFB3|0.211933497533;STRADA|0.0;NEK9|0.546397316849;PIP5K1A|0.0;PANK4|0.303295964174;UCKL1|0.536362845027	17	5753	111	98367	http://www.ebi.ac.uk/QuickGO/GTerm?id=GO:0016301
8	6,8	adenyl ribonucleotide binding	GO:0032559	0.000265	0.00411	CHEK1|0.0;MTHFD1|0.630268795694;CDK4|0.619400786905;PHKG2|0.0;DCK|0.58904599773;MCM7|0.508703075363;UBA7|0.194154214011;CSK|0.652863183361;CDK7|0.61237442214;CDK5|0.512352503153;MYO9B|0.0;DYRK1A|0.0;PFKFB3|0.211933497533;ERCC6L|0.65442398047;STRADA|0.0;NEK9|0.546397316849;PIP5K1A|0.0;TARS2|0.0;SMARCAD1|0.147696368681;KIF15|0.0;PANK4|0.303295964174;UCKL1|0.536362845027;HACL1|0.0	23	9324	111	98367	http://www.ebi.ac.uk/QuickGO/GTerm?id=GO:0032559
6	6	protein kinase binding	GO:0019901	0.000294	0.00445	PIK3R2|0.0486272341923;CCNB2|0.297787335255;ATF2|4.44768538347;CCND3|0.0;CSK|0.652863183361;CDK5|0.512352503153;RPTOR|0.262727301523;NEK9|0.546397316849	8	1483	111	98367	http://www.ebi.ac.uk/QuickGO/GTerm?id=GO:0019901
3	3	enzyme regulator activity	GO:0030234	0.000306	0.00453	PIK3R2|0.0486272341923;SIPA1L3|0.200076980829;CCNB2|0.297787335255;CDK4|0.619400786905;CCND3|0.0;MYO9B|0.0;STRADA|0.0;RPTOR|0.262727301523;ARHGEF28|0.0;NEK9|0.546397316849;GBF1|0.584383135086;RGP1|0.0;MLST8|0.226301519546;CDC42EP4|4.54851503623;DOCK5|0.616404274486	15	4760	111	98367	http://www.ebi.ac.uk/QuickGO/GTerm?id=GO:0030234
7	5,7	protein serine/threonine kinase activity	GO:0004674	0.000322	0.00465	CHEK1|0.0;CCNB2|0.297787335255;CDK4|0.619400786905;PHKG2|0.0;CCND3|0.0;CDK7|0.61237442214;CDK5|0.512352503153;DYRK1A|0.0;STRADA|0.0;NEK9|0.546397316849	10	2330	111	98367	http://www.ebi.ac.uk/QuickGO/GTerm?id=GO:0004674
7	7	adenyl nucleotide binding	GO:0030554	0.000415	0.00587	CHEK1|0.0;MTHFD1|0.630268795694;CDK4|0.619400786905;PHKG2|0.0;DCK|0.58904599773;MCM7|0.508703075363;UBA7|0.194154214011;CSK|0.652863183361;CDK7|0.61237442214;CDK5|0.512352503153;MYO9B|0.0;DYRK1A|0.0;PFKFB3|0.211933497533;ERCC6L|0.65442398047;STRADA|0.0;NEK9|0.546397316849;PIP5K1A|0.0;TARS2|0.0;SMARCAD1|0.147696368681;KIF15|0.0;PANK4|0.303295964174;UCKL1|0.536362845027;HACL1|0.0	23	9620	111	98367	http://www.ebi.ac.uk/QuickGO/GTerm?id=GO:0030554
5	4,5	transcription coactivator activity	GO:0003713	0.000435	0.00599	ATF2|4.44768538347;RXRB|0.0;CDK7|0.61237442214;NFKB2|0.590001371527;DYRK1A|0.0;SIN3A|0.560705509474	6	852	111	98367	http://www.ebi.ac.uk/QuickGO/GTerm?id=GO:0003713
6	5,6	purine ribonucleoside triphosphate binding	GO:0035639	0.000442	0.00599	CHEK1|0.0;MTHFD1|0.630268795694;CDK4|0.619400786905;PHKG2|0.0;DCK|0.58904599773;MCM7|0.508703075363;UBA7|0.194154214011;CSK|0.652863183361;CDK7|0.61237442214;RAB9A|0.156841650882;CDK5|0.512352503153;MYO9B|0.0;DYRK1A|0.0;SEPTIN6|0.0;PFKFB3|0.211933497533;ERCC6L|0.65442398047;STRADA|0.0;NEK9|0.546397316849;PIP5K1A|0.0;TARS2|0.0;SMARCAD1|0.147696368681;KIF15|0.0;PANK4|0.303295964174;UCKL1|0.53636284…	25	10946	111	98367	http://www.ebi.ac.uk/QuickGO/GTerm?id=GO:0035639
4	4	protein domain specific binding	GO:0019904	0.000512	0.0068	CHEK1|0.0;TACC2|0.160255331932;ERCC1|0.0;ATF2|4.44768538347;KEAP1|0.507926528092;SHCBP1|0.0;HOMER3|0.248383227663	7	1228	111	98367	http://www.ebi.ac.uk/QuickGO/GTerm?id=GO:0019904
4	4	transcription regulator inhibitor activity	GO:0140416	0.000538	0.007	ID1|0.0;SIN3A|0.560705509474	2	30	111	98367	http://www.ebi.ac.uk/QuickGO/GTerm?id=GO:0140416
4	4	DNA helicase activity	GO:0003678	0.000549	0.00701	MCM7|0.508703075363;ERCC6L|0.65442398047;SMARCAD1|0.147696368681;GINS2|1.50661569702	4	328	111	98367	http://www.ebi.ac.uk/QuickGO/GTerm?id=GO:0003678
7	5,7	purine ribonucleotide binding	GO:0032555	0.000579	0.00725	CHEK1|0.0;MTHFD1|0.630268795694;CDK4|0.619400786905;PHKG2|0.0;DCK|0.58904599773;MCM7|0.508703075363;UBA7|0.194154214011;CSK|0.652863183361;CDK7|0.61237442214;RAB9A|0.156841650882;CDK5|0.512352503153;MYO9B|0.0;DYRK1A|0.0;SEPTIN6|0.0;PFKFB3|0.211933497533;ERCC6L|0.65442398047;STRADA|0.0;NEK9|0.546397316849;PIP5K1A|0.0;TARS2|0.0;SMARCAD1|0.147696368681;KIF15|0.0;PANK4|0.303295964174;UCKL1|0.53636284…	25	11147	111	98367	http://www.ebi.ac.uk/QuickGO/GTerm?id=GO:0032555
4	4	chromatin binding	GO:0003682	0.000614	0.00754	ERCC1|0.0;ATF2|4.44768538347;NFKB2|0.590001371527;CHAF1B|0.0;PCLAF|1.56893358625;SETDB1|0.0;SIN3A|0.560705509474;SMARCAD1|0.147696368681	8	1659	111	98367	http://www.ebi.ac.uk/QuickGO/GTerm?id=GO:0003682
5	5	anion binding	GO:0043168	0.000653	0.00788	CHEK1|0.0;MTHFD1|0.630268795694;CDK4|0.619400786905;PHKG2|0.0;DCK|0.58904599773;MCM7|0.508703075363;UBA7|0.194154214011;CSK|0.652863183361;FASN|0.52398244837;CDK7|0.61237442214;RAB9A|0.156841650882;CDK5|0.512352503153;MYO9B|0.0;DYRK1A|0.0;SEPTIN6|0.0;PFKFB3|0.211933497533;ERCC6L|0.65442398047;ATG2A|0.668034427444;STRADA|0.0;NEK9|0.546397316849;GBF1|0.584383135086;MOCOS|0.227031504091;PIP5K1A|0.0;…	30	14626	111	98367	http://www.ebi.ac.uk/QuickGO/GTerm?id=GO:0043168
4	4	ribonucleotide binding	GO:0032553	0.000668	0.00791	CHEK1|0.0;MTHFD1|0.630268795694;CDK4|0.619400786905;PHKG2|0.0;DCK|0.58904599773;MCM7|0.508703075363;UBA7|0.194154214011;CSK|0.652863183361;CDK7|0.61237442214;RAB9A|0.156841650882;CDK5|0.512352503153;MYO9B|0.0;DYRK1A|0.0;SEPTIN6|0.0;PFKFB3|0.211933497533;ERCC6L|0.65442398047;STRADA|0.0;NEK9|0.546397316849;PIP5K1A|0.0;TARS2|0.0;SMARCAD1|0.147696368681;KIF15|0.0;PANK4|0.303295964174;UCKL1|0.53636284…	25	11256	111	98367	http://www.ebi.ac.uk/QuickGO/GTerm?id=GO:0032553
6	6	cyclin-dependent protein serine/threonine kinase regulator activity	GO:0016538	0.000809	0.0094	CCNB2|0.297787335255;CDK4|0.619400786905;CCND3|0.0	3	159	111	98367	http://www.ebi.ac.uk/QuickGO/GTerm?id=GO:0016538
5	5	DNA-binding transcription factor binding	GO:0140297	0.000829	0.00946	TACC2|0.160255331932;ATF2|4.44768538347;VHL|0.0;KEAP1|0.507926528092;SIN3A|0.560705509474	5	639	111	98367	http://www.ebi.ac.uk/QuickGO/GTerm?id=GO:0140297
6	6	purine nucleotide binding	GO:0017076	0.000881	0.00976	CHEK1|0.0;MTHFD1|0.630268795694;CDK4|0.619400786905;PHKG2|0.0;DCK|0.58904599773;MCM7|0.508703075363;UBA7|0.194154214011;CSK|0.652863183361;CDK7|0.61237442214;RAB9A|0.156841650882;CDK5|0.512352503153;MYO9B|0.0;DYRK1A|0.0;SEPTIN6|0.0;PFKFB3|0.211933497533;ERCC6L|0.65442398047;STRADA|0.0;NEK9|0.546397316849;PIP5K1A|0.0;TARS2|0.0;SMARCAD1|0.147696368681;KIF15|0.0;PANK4|0.303295964174;UCKL1|0.53636284…	25	11472	111	98367	http://www.ebi.ac.uk/QuickGO/GTerm?id=GO:0017076
7	7	protein serine/threonine kinase activator activity	GO:0043539	0.000884	0.00976	CCND3|0.0;STRADA|0.0;MLST8|0.226301519546	3	164	111	98367	http://www.ebi.ac.uk/QuickGO/GTerm?id=GO:0043539
3	3	small molecule binding	GO:0036094	0.001	0.00993	CHEK1|0.0;HMOX1|999.0;MTHFD1|0.630268795694;CDK4|0.619400786905;ATF2|4.44768538347;PHKG2|0.0;DCK|0.58904599773;RXRB|0.0;MCM7|0.508703075363;COL18A1|0.0;UBA7|0.194154214011;CSK|0.652863183361;FASN|0.52398244837;CDK7|0.61237442214;RAB9A|0.156841650882;CDK5|0.512352503153;AMPD3|0.0;MYO9B|0.0;DYRK1A|0.0;SEPTIN6|0.0;SETDB1|0.0;PFKFB3|0.211933497533;ERCC6L|0.65442398047;STRADA|0.0;ARHGEF28|0.0;NPEPL1|0…	42	23865	111	98367	http://www.ebi.ac.uk/QuickGO/GTerm?id=GO:0036094
3	3	carbohydrate derivative binding	GO:0097367	0.00105	0.00993	CHEK1|0.0;MTHFD1|0.630268795694;CDK4|0.619400786905;PHKG2|0.0;DCK|0.58904599773;MCM7|0.508703075363;UBA7|0.194154214011;CSK|0.652863183361;CDK7|0.61237442214;RAB9A|0.156841650882;CDK5|0.512352503153;MYO9B|0.0;DYRK1A|0.0;SEPTIN6|0.0;PFKFB3|0.211933497533;ERCC6L|0.65442398047;STRADA|0.0;NEK9|0.546397316849;PIP5K1A|0.0;TARS2|0.0;SMARCAD1|0.147696368681;POLR1B|0.200512992651;KIF15|0.0;PANK4|0.3032959…	26	12284	111	98367	http://www.ebi.ac.uk/QuickGO/GTerm?id=GO:0097367
6	6	Mo-molybdopterin cofactor sulfurase activity	GO:0008265	0.00113	0.00993	MOCOS|0.227031504091	1	1	111	98367	http://www.ebi.ac.uk/QuickGO/GTerm?id=GO:0008265
6	6	2-hydroxyacyl-CoA lyase activity	GO:0106359	0.00113	0.00993	HACL1|0.0	1	1	111	98367	http://www.ebi.ac.uk/QuickGO/GTerm?id=GO:0106359
6	6	[protein]-3-O-(N-acetyl-D-glucosaminyl)-L-threonine O-N-acetyl-alpha-D-glucosaminase activity	GO:0102166	0.00113	0.00993	OGA|0.57294400884	1	1	111	98367	http://www.ebi.ac.uk/QuickGO/GTerm?id=GO:0102166
False	obselete	obsolete 3-oxo-glutaryl-[acp] methyl ester reductase activity	GO:0102131	0.00113	0.00993	FASN|0.52398244837	1	1	111	98367	http://www.ebi.ac.uk/QuickGO/GTerm?id=GO:0102131
7	7	(3R)-3-hydroxybutanoyl-[acyl-carrier-protein] hydratase activity	GO:0047450	0.00113	0.00993	FASN|0.52398244837	1	1	111	98367	http://www.ebi.ac.uk/QuickGO/GTerm?id=GO:0047450
6	6	[protein]-3-O-(N-acetyl-D-glucosaminyl)-L-serine/L-threonine O-N-acetyl-alpha-D-glucosaminase activity	GO:0102571	0.00113	0.00993	OGA|0.57294400884	1	1	111	98367	http://www.ebi.ac.uk/QuickGO/GTerm?id=GO:0102571
4	4	ISG15 activating enzyme activity	GO:0019782	0.00113	0.00993	UBA7|0.194154214011	1	1	111	98367	http://www.ebi.ac.uk/QuickGO/GTerm?id=GO:0019782
7	7	2-hydroxyphytanoyl-CoA lyase activity	GO:0106376	0.00113	0.00993	HACL1|0.0	1	1	111	98367	http://www.ebi.ac.uk/QuickGO/GTerm?id=GO:0106376
6	6	molybdenum cofactor sulfurtransferase activity	GO:0102867	0.00113	0.00993	MOCOS|0.227031504091	1	1	111	98367	http://www.ebi.ac.uk/QuickGO/GTerm?id=GO:0102867
6	6	itaconyl-CoA hydratase activity	GO:0050011	0.00113	0.00993	AUH|0.0	1	1	111	98367	http://www.ebi.ac.uk/QuickGO/GTerm?id=GO:0050011
6	6	methylglutaconyl-CoA hydratase activity	GO:0004490	0.00113	0.00993	AUH|0.0	1	1	111	98367	http://www.ebi.ac.uk/QuickGO/GTerm?id=GO:0004490
6	6	[protein]-3-O-(N-acetyl-D-glucosaminyl)-L-serine O-N-acetyl-alpha-D-glucosaminase activity	GO:0102167	0.00113	0.00993	OGA|0.57294400884	1	1	111	98367	http://www.ebi.ac.uk/QuickGO/GTerm?id=GO:0102167
8	6,8	histone H3T45 kinase activity	GO:0140857	0.00113	0.00993	DYRK1A|0.0	1	1	111	98367	http://www.ebi.ac.uk/QuickGO/GTerm?id=GO:0140857
2	2	molecular adaptor activity	GO:0060090	0.00134	0.0115	VHL|0.0;TLE3|0.620823491688;DYRK1A|0.0;SEPTIN6|0.0;KEAP1|0.507926528092;PCLAF|1.56893358625;ATG2A|0.668034427444;RPTOR|0.262727301523;SIN3A|0.560705509474;DTL|0.241072745257	10	2810	111	98367	http://www.ebi.ac.uk/QuickGO/GTerm?id=GO:0060090
3	3	molecular function activator activity	GO:0140677	0.00134	0.0115	SIPA1L3|0.200076980829;CCND3|0.0;CDK5|0.512352503153;MYO9B|0.0;STRADA|0.0;RPTOR|0.262727301523;NEK9|0.546397316849;MLST8|0.226301519546;DOCK5|0.616404274486	9	2330	111	98367	http://www.ebi.ac.uk/QuickGO/GTerm?id=GO:0140677
5	5	tau protein binding	GO:0048156	0.00149	0.0126	CDK5|0.512352503153;DYRK1A|0.0	2	50	111	98367	http://www.ebi.ac.uk/QuickGO/GTerm?id=GO:0048156
6	6	phosphatase activity	GO:0016791	0.0016	0.0132	PFKFB3|0.211933497533;TNS3|0.477878306793;MTMR14|0.624620647546;PDPR|0.490400460794;PTPRU|0.0;INPP4A|0.520461963007;PANK4|0.303295964174	7	1496	111	98367	http://www.ebi.ac.uk/QuickGO/GTerm?id=GO:0016791
8	8	DNA replication origin binding	GO:0003688	0.00161	0.0132	MCM7|0.508703075363;ORC3|0.0	2	52	111	98367	http://www.ebi.ac.uk/QuickGO/GTerm?id=GO:0003688
4	3,4	transcription coregulator activity	GO:0003712	0.00162	0.0132	ATF2|4.44768538347;RXRB|0.0;VHL|0.0;CDK7|0.61237442214;NFKB2|0.590001371527;TLE3|0.620823491688;DYRK1A|0.0;SIN3A|0.560705509474	8	1932	111	98367	http://www.ebi.ac.uk/QuickGO/GTerm?id=GO:0003712
4	4	RNA polymerase II CTD heptapeptide repeat modifying activity	GO:0140994	0.00167	0.0132	CDK7|0.61237442214;DYRK1A|0.0	2	53	111	98367	http://www.ebi.ac.uk/QuickGO/GTerm?id=GO:0140994
3	3	protein-containing complex binding	GO:0044877	0.0017	0.0132	WDR1|0.668304026963;ERCC1|0.0;CDK4|0.619400786905;ATF2|4.44768538347;ID1|0.0;NFKB2|0.590001371527;CHAF1B|0.0;MYO9B|0.0;PCLAF|1.56893358625;SETDB1|0.0;RPTOR|0.262727301523;SIN3A|0.560705509474;SMARCAD1|0.147696368681;KIF15|0.0	14	5058	111	98367	http://www.ebi.ac.uk/QuickGO/GTerm?id=GO:0044877
6	6	RNA polymerase II-specific DNA-binding transcription factor binding	GO:0061629	0.00172	0.0132	TACC2|0.160255331932;ATF2|4.44768538347;KEAP1|0.507926528092;SIN3A|0.560705509474	4	447	111	98367	http://www.ebi.ac.uk/QuickGO/GTerm?id=GO:0061629
6	6	acetyltransferase activity	GO:0016407	0.00172	0.0132	OGA|0.57294400884;ATF2|4.44768538347;NAT1|0.191995863086;FASN|0.52398244837	4	447	111	98367	http://www.ebi.ac.uk/QuickGO/GTerm?id=GO:0016407
4	4	catalytic activity, acting on DNA	GO:0140097	0.00172	0.0132	ERCC1|0.0;MCM7|0.508703075363;CDK7|0.61237442214;ERCC6L|0.65442398047;SMARCAD1|0.147696368681;GINS2|1.50661569702	6	1114	111	98367	http://www.ebi.ac.uk/QuickGO/GTerm?id=GO:0140097
5	5	phosphoric ester hydrolase activity	GO:0042578	0.00188	0.0142	HMOX1|999.0;PFKFB3|0.211933497533;TNS3|0.477878306793;MTMR14|0.624620647546;PDPR|0.490400460794;PTPRU|0.0;INPP4A|0.520461963007;PANK4|0.303295964174	8	1979	111	98367	http://www.ebi.ac.uk/QuickGO/GTerm?id=GO:0042578
6	6	regulatory region DNA binding	GO:0000975	0.00205	0.0153	ATF2|4.44768538347;RXRB|0.0;NFKB2|0.590001371527;RPTOR|0.262727301523;SIN3A|0.560705509474;SIX4|0.0;PAXBP1|0.253430647071	7	1563	111	98367	http://www.ebi.ac.uk/QuickGO/GTerm?id=GO:0000975
9	9	inositol-1,3,4-trisphosphate 4-phosphatase activity	GO:0017161	0.00226	0.0156	INPP4A|0.520461963007	1	2	111	98367	http://www.ebi.ac.uk/QuickGO/GTerm?id=GO:0017161
8	8	[acyl-carrier-protein] S-acetyltransferase activity	GO:0004313	0.00226	0.0156	FASN|0.52398244837	1	2	111	98367	http://www.ebi.ac.uk/QuickGO/GTerm?id=GO:0004313
8	8	beta-N-acetylglucosaminidase activity	GO:0016231	0.00226	0.0156	OGA|0.57294400884	1	2	111	98367	http://www.ebi.ac.uk/QuickGO/GTerm?id=GO:0016231
9	9	inositol-3,4-bisphosphate 4-phosphatase activity	GO:0052828	0.00226	0.0156	INPP4A|0.520461963007	1	2	111	98367	http://www.ebi.ac.uk/QuickGO/GTerm?id=GO:0052828
7	7	enoyl-[acyl-carrier-protein] reductase (NADPH, A-specific) activity	GO:0047117	0.00226	0.0156	FASN|0.52398244837	1	2	111	98367	http://www.ebi.ac.uk/QuickGO/GTerm?id=GO:0047117
6	6	histone H2B acetyltransferase activity	GO:0044013	0.00226	0.0156	ATF2|4.44768538347	1	2	111	98367	http://www.ebi.ac.uk/QuickGO/GTerm?id=GO:0044013
7	7	enoyl-[acyl-carrier-protein] reductase (NADPH, B-specific) activity	GO:0004319	0.00226	0.0156	FASN|0.52398244837	1	2	111	98367	http://www.ebi.ac.uk/QuickGO/GTerm?id=GO:0004319
6	6	RNA polymerase II activating transcription factor binding	GO:0001102	0.00243	0.0167	ATF2|4.44768538347;SIN3A|0.560705509474	2	64	111	98367	http://www.ebi.ac.uk/QuickGO/GTerm?id=GO:0001102
5	5	transcription factor activity, RNA polymerase II core promoter proximal region sequence-specific binding	GO:0000982	0.00254	0.0172	ATF2|4.44768538347;NFKB2|0.590001371527;SIX4|0.0;PAXBP1|0.253430647071	4	498	111	98367	http://www.ebi.ac.uk/QuickGO/GTerm?id=GO:0000982
5	5	ubiquitin ligase-substrate adaptor activity	GO:1990756	0.00258	0.0173	VHL|0.0;KEAP1|0.507926528092	2	66	111	98367	http://www.ebi.ac.uk/QuickGO/GTerm?id=GO:1990756
8	8	acetyl-CoA:L-lysine N6-acetyltransferase	GO:0090595	0.00282	0.0187	OGA|0.57294400884;ATF2|4.44768538347	2	69	111	98367	http://www.ebi.ac.uk/QuickGO/GTerm?id=GO:0090595
6	6	poly(A) RNA binding	GO:0044822	0.00297	0.0195	FASN|0.52398244837;AUH|0.0;USP10|0.667018345261;PATL1|0.651388909758;CDC42EP4|4.54851503623;RPF1|0.0	6	1244	111	98367	http://www.ebi.ac.uk/QuickGO/GTerm?id=GO:0044822
4	4	acyltransferase activity	GO:0016746	0.003	0.0195	OGA|0.57294400884;ATF2|4.44768538347;NAT1|0.191995863086;VHL|0.0;UBA7|0.194154214011;FASN|0.52398244837;HECTD3|0.535915675722;RNF31|0.0;DTL|0.241072745257	9	2626	111	98367	http://www.ebi.ac.uk/QuickGO/GTerm?id=GO:0016746
7	7	(3R)-3-hydroxymyristoyl-[acyl-carrier-protein] dehydratase activity	GO:0008659	0.00338	0.0208	FASN|0.52398244837	1	3	111	98367	http://www.ebi.ac.uk/QuickGO/GTerm?id=GO:0008659
6	6	enoyl-[acyl-carrier-protein] reductase activity	GO:0016631	0.00338	0.0208	FASN|0.52398244837	1	3	111	98367	http://www.ebi.ac.uk/QuickGO/GTerm?id=GO:0016631
9	8,9	3' overhang single-stranded DNA endodeoxyribonuclease activity	GO:1990599	0.00338	0.0208	ERCC1|0.0	1	3	111	98367	http://www.ebi.ac.uk/QuickGO/GTerm?id=GO:1990599
8	6,8	histone H3T11 kinase activity	GO:0035402	0.00338	0.0208	CHEK1|0.0	1	3	111	98367	http://www.ebi.ac.uk/QuickGO/GTerm?id=GO:0035402
7	7	(3R)-3-hydroxypalmitoyl-[acyl-carrier-protein] dehydratase activity	GO:0004317	0.00338	0.0208	FASN|0.52398244837	1	3	111	98367	http://www.ebi.ac.uk/QuickGO/GTerm?id=GO:0004317
9	9	deoxyadenosine kinase activity	GO:0004136	0.00338	0.0208	DCK|0.58904599773	1	3	111	98367	http://www.ebi.ac.uk/QuickGO/GTerm?id=GO:0004136
5	5	nucleotide binding	GO:0000166	0.00379	0.0229	CHEK1|0.0;MTHFD1|0.630268795694;CDK4|0.619400786905;PHKG2|0.0;DCK|0.58904599773;MCM7|0.508703075363;UBA7|0.194154214011;CSK|0.652863183361;FASN|0.52398244837;CDK7|0.61237442214;RAB9A|0.156841650882;CDK5|0.512352503153;MYO9B|0.0;DYRK1A|0.0;SEPTIN6|0.0;PFKFB3|0.211933497533;ERCC6L|0.65442398047;STRADA|0.0;NEK9|0.546397316849;PIP5K1A|0.0;TARS2|0.0;SMARCAD1|0.147696368681;KIF15|0.0;PANK4|0.3032959641…	26	13453	111	98367	http://www.ebi.ac.uk/QuickGO/GTerm?id=GO:0000166
4	4	nucleoside phosphate binding	GO:1901265	0.00379	0.0229	CHEK1|0.0;MTHFD1|0.630268795694;CDK4|0.619400786905;PHKG2|0.0;DCK|0.58904599773;MCM7|0.508703075363;UBA7|0.194154214011;CSK|0.652863183361;FASN|0.52398244837;CDK7|0.61237442214;RAB9A|0.156841650882;CDK5|0.512352503153;MYO9B|0.0;DYRK1A|0.0;SEPTIN6|0.0;PFKFB3|0.211933497533;ERCC6L|0.65442398047;STRADA|0.0;NEK9|0.546397316849;PIP5K1A|0.0;TARS2|0.0;SMARCAD1|0.147696368681;KIF15|0.0;PANK4|0.3032959641…	26	13454	111	98367	http://www.ebi.ac.uk/QuickGO/GTerm?id=GO:1901265
4	4	DNA-binding transcription activator activity	GO:0001216	0.00383	0.0229	ATF2|4.44768538347;RXRB|0.0;NFKB2|0.590001371527;SIX4|0.0	4	559	111	98367	http://www.ebi.ac.uk/QuickGO/GTerm?id=GO:0001216
5	5	3'-5' DNA helicase activity	GO:0043138	0.00414	0.0242	MCM7|0.508703075363;GINS2|1.50661569702	2	84	111	98367	http://www.ebi.ac.uk/QuickGO/GTerm?id=GO:0043138
5	5	GTPase regulator activity	GO:0030695	0.0043	0.0242	PIK3R2|0.0486272341923;SIPA1L3|0.200076980829;MYO9B|0.0;ARHGEF28|0.0;GBF1|0.584383135086;RGP1|0.0;CDC42EP4|4.54851503623;DOCK5|0.616404274486	8	2269	111	98367	http://www.ebi.ac.uk/QuickGO/GTerm?id=GO:0030695
4	4	hydrolase activity, acting on ester bonds	GO:0016788	0.00443	0.0242	ERCC1|0.0;HMOX1|999.0;FASN|0.52398244837;PFKFB3|0.211933497533;TNS3|0.477878306793;MTMR14|0.624620647546;PDPR|0.490400460794;PTPRU|0.0;INPP4A|0.520461963007;TARS2|0.0;PANK4|0.303295964174	11	3870	111	98367	http://www.ebi.ac.uk/QuickGO/GTerm?id=GO:0016788
7	7	S-malonyltransferase activity	GO:0016419	0.00451	0.0242	FASN|0.52398244837	1	4	111	98367	http://www.ebi.ac.uk/QuickGO/GTerm?id=GO:0016419
6	6	malonyltransferase activity	GO:0016420	0.00451	0.0242	FASN|0.52398244837	1	4	111	98367	http://www.ebi.ac.uk/QuickGO/GTerm?id=GO:0016420
9	9	deoxycytidine kinase activity	GO:0004137	0.00451	0.0242	DCK|0.58904599773	1	4	111	98367	http://www.ebi.ac.uk/QuickGO/GTerm?id=GO:0004137
11	9,11	voltage-gated calcium channel activity involved in positive regulation of presynaptic cytosolic calcium levels	GO:0099635	0.00451	0.0242	CDK5|0.512352503153	1	4	111	98367	http://www.ebi.ac.uk/QuickGO/GTerm?id=GO:0099635
7	7	(3R)-3-hydroxyoctanoyl-[acyl-carrier-protein] dehydratase activity	GO:0047451	0.00451	0.0242	FASN|0.52398244837	1	4	111	98367	http://www.ebi.ac.uk/QuickGO/GTerm?id=GO:0047451
9	9	deoxyguanosine kinase activity	GO:0004138	0.00451	0.0242	DCK|0.58904599773	1	4	111	98367	http://www.ebi.ac.uk/QuickGO/GTerm?id=GO:0004138
7	7	(3R)-3-hydroxydecanoyl-[acyl-carrier-protein] dehydratase activity	GO:0008693	0.00451	0.0242	FASN|0.52398244837	1	4	111	98367	http://www.ebi.ac.uk/QuickGO/GTerm?id=GO:0008693
6	6	single-stranded 3'-5' DNA helicase activity	GO:1990518	0.00451	0.0242	MCM7|0.508703075363	1	4	111	98367	http://www.ebi.ac.uk/QuickGO/GTerm?id=GO:1990518
8	8	[acyl-carrier-protein] S-malonyltransferase activity	GO:0004314	0.00451	0.0242	FASN|0.52398244837	1	4	111	98367	http://www.ebi.ac.uk/QuickGO/GTerm?id=GO:0004314
4	4	protein self-association	GO:0043621	0.00474	0.0253	ID1|0.0;DYRK1A|0.0	2	90	111	98367	http://www.ebi.ac.uk/QuickGO/GTerm?id=GO:0043621
False	obselete	obsolete phosphatidylinositol bisphosphate kinase activity	GO:0052813	0.00484	0.0255	PIK3R2|0.0486272341923;PIP5K1A|0.0	2	91	111	98367	http://www.ebi.ac.uk/QuickGO/GTerm?id=GO:0052813
3	3	catalytic activity, acting on a nucleic acid	GO:0140640	0.00488	0.0255	ERCC1|0.0;MCM7|0.508703075363;CDK7|0.61237442214;ERCC6L|0.65442398047;TARS2|0.0;SMARCAD1|0.147696368681;PCIF1|0.108043172744;POLR1B|0.200512992651	8	2318	111	98367	http://www.ebi.ac.uk/QuickGO/GTerm?id=GO:0140640
5	5	ubiquitin-protein transferase activity	GO:0004842	0.00493	0.0255	VHL|0.0;UBA7|0.194154214011;KEAP1|0.507926528092;HECTD3|0.535915675722;ZER1|0.229138839685;RNF31|0.0;DTL|0.241072745257	7	1836	111	98367	http://www.ebi.ac.uk/QuickGO/GTerm?id=GO:0004842
7	7	nucleoside kinase activity	GO:0019206	0.00494	0.0255	DCK|0.58904599773;UCKL1|0.536362845027	2	92	111	98367	http://www.ebi.ac.uk/QuickGO/GTerm?id=GO:0019206
7	7	N-acetyltransferase activity	GO:0008080	0.00511	0.0262	OGA|0.57294400884;ATF2|4.44768538347;NAT1|0.191995863086	3	305	111	98367	http://www.ebi.ac.uk/QuickGO/GTerm?id=GO:0008080
4	4	nucleoside-triphosphatase regulator activity	GO:0060589	0.00521	0.0265	PIK3R2|0.0486272341923;SIPA1L3|0.200076980829;MYO9B|0.0;ARHGEF28|0.0;GBF1|0.584383135086;RGP1|0.0;CDC42EP4|4.54851503623;DOCK5|0.616404274486	8	2344	111	98367	http://www.ebi.ac.uk/QuickGO/GTerm?id=GO:0060589
7	7	ARF guanyl-nucleotide exchange factor activity	GO:0005086	0.00537	0.0271	MON2|0.656812640836;GBF1|0.584383135086	2	96	111	98367	http://www.ebi.ac.uk/QuickGO/GTerm?id=GO:0005086
4	4	heterocyclic compound binding	GO:1901363	0.00557	0.0271	CHEK1|0.0;ERCC1|0.0;HMOX1|999.0;MTHFD1|0.630268795694;CDK4|0.619400786905;ATF2|4.44768538347;PHKG2|0.0;DCK|0.58904599773;RXRB|0.0;MCM7|0.508703075363;UBA7|0.194154214011;CSK|0.652863183361;FASN|0.52398244837;CDK7|0.61237442214;RAB9A|0.156841650882;CDK5|0.512352503153;NFKB2|0.590001371527;MYO9B|0.0;DYRK1A|0.0;AUH|0.0;SEPTIN6|0.0;USP10|0.667018345261;SETDB1|0.0;PFKFB3|0.211933497533;ERCC6L|0.654423…	47	30038	111	98367	http://www.ebi.ac.uk/QuickGO/GTerm?id=GO:1901363
5	5	DNA/RNA hybrid binding	GO:0071667	0.00563	0.0271	POLR1B|0.200512992651	1	5	111	98367	http://www.ebi.ac.uk/QuickGO/GTerm?id=GO:0071667
10	8,10	RNA polymerase III type 1 promoter DNA binding	GO:0001030	0.00563	0.0271	RPTOR|0.262727301523	1	5	111	98367	http://www.ebi.ac.uk/QuickGO/GTerm?id=GO:0001030
10	8,10	RNA polymerase III type 2 promoter DNA binding	GO:0001031	0.00563	0.0271	RPTOR|0.262727301523	1	5	111	98367	http://www.ebi.ac.uk/QuickGO/GTerm?id=GO:0001031
7	7	1-phosphatidylinositol-3-phosphate 4-kinase activity	GO:0052811	0.00563	0.0271	PIP5K1A|0.0	1	5	111	98367	http://www.ebi.ac.uk/QuickGO/GTerm?id=GO:0052811
5	5	9-cis retinoic acid receptor activity	GO:0004886	0.00563	0.0271	RXRB|0.0	1	5	111	98367	http://www.ebi.ac.uk/QuickGO/GTerm?id=GO:0004886
3	3	protein-macromolecule adaptor activity	GO:0030674	0.00599	0.028	VHL|0.0;TLE3|0.620823491688;DYRK1A|0.0;KEAP1|0.507926528092;ATG2A|0.668034427444;RPTOR|0.262727301523;SIN3A|0.560705509474;DTL|0.241072745257	8	2401	111	98367	http://www.ebi.ac.uk/QuickGO/GTerm?id=GO:0030674
8	8	Ran GTPase binding	GO:0008536	0.00604	0.028	IPO13|0.467272548655;XPO4|0.171922377193	2	102	111	98367	http://www.ebi.ac.uk/QuickGO/GTerm?id=GO:0008536
5	5	activating transcription factor binding	GO:0033613	0.00615	0.028	ATF2|4.44768538347;SIN3A|0.560705509474	2	103	111	98367	http://www.ebi.ac.uk/QuickGO/GTerm?id=GO:0033613
4	4	ubiquitin-like protein transferase activity	GO:0019787	0.00627	0.028	VHL|0.0;UBA7|0.194154214011;KEAP1|0.507926528092;HECTD3|0.535915675722;ZER1|0.229138839685;RNF31|0.0;DTL|0.241072745257	7	1921	111	98367	http://www.ebi.ac.uk/QuickGO/GTerm?id=GO:0019787
6	4,6	protein kinase activity	GO:0004672	0.00631	0.028	CHEK1|0.0;CCNB2|0.297787335255;CDK4|0.619400786905;PHKG2|0.0;CCND3|0.0;CSK|0.652863183361;CDK7|0.61237442214;CDK5|0.512352503153;DYRK1A|0.0;STRADA|0.0;NEK9|0.546397316849	11	4062	111	98367	http://www.ebi.ac.uk/QuickGO/GTerm?id=GO:0004672
5	5	repressing transcription factor binding	GO:0070491	0.00674	0.028	TLE3|0.620823491688;SIN3A|0.560705509474	2	108	111	98367	http://www.ebi.ac.uk/QuickGO/GTerm?id=GO:0070491
4	4	phosphopantetheine binding	GO:0031177	0.00675	0.028	FASN|0.52398244837	1	6	111	98367	http://www.ebi.ac.uk/QuickGO/GTerm?id=GO:0031177
6	6	[pyruvate dehydrogenase (acetyl-transferring)]-phosphatase activity	GO:0004741	0.00675	0.028	PDPR|0.490400460794	1	6	111	98367	http://www.ebi.ac.uk/QuickGO/GTerm?id=GO:0004741
10	7,8,10	histone H3K9 trimethyltransferase activity	GO:0140949	0.00675	0.028	SETDB1|0.0	1	6	111	98367	http://www.ebi.ac.uk/QuickGO/GTerm?id=GO:0140949
7	7	RNA polymerase II C-terminal domain phosphoserine binding	GO:1990269	0.00675	0.028	PCIF1|0.108043172744	1	6	111	98367	http://www.ebi.ac.uk/QuickGO/GTerm?id=GO:1990269
7	7	S-adenosylmethionine-homocysteine S-methyltransferase activity	GO:0008898	0.00675	0.028	MTR|0.411173097461	1	6	111	98367	http://www.ebi.ac.uk/QuickGO/GTerm?id=GO:0008898
5	5	ErbB-3 class receptor binding	GO:0043125	0.00675	0.028	CDK5|0.512352503153	1	6	111	98367	http://www.ebi.ac.uk/QuickGO/GTerm?id=GO:0043125
10	7,8,10	histone H3K9 monomethyltransferase activity	GO:0140948	0.00675	0.028	SETDB1|0.0	1	6	111	98367	http://www.ebi.ac.uk/QuickGO/GTerm?id=GO:0140948
False	obselete	obsolete myristoyl-[acyl-carrier-protein] hydrolase activity	GO:0016295	0.00675	0.028	FASN|0.52398244837	1	6	111	98367	http://www.ebi.ac.uk/QuickGO/GTerm?id=GO:0016295
7	7	TFIIIC-class transcription factor complex binding	GO:0001156	0.00675	0.028	RPTOR|0.262727301523	1	6	111	98367	http://www.ebi.ac.uk/QuickGO/GTerm?id=GO:0001156
False	obselete	obsolete oleoyl-[acyl-carrier-protein] hydrolase activity	GO:0004320	0.00675	0.028	FASN|0.52398244837	1	6	111	98367	http://www.ebi.ac.uk/QuickGO/GTerm?id=GO:0004320
False	obselete	obsolete 3-oxo-pimeloyl-[acp] methyl ester reductase activity	GO:0102132	0.00675	0.028	FASN|0.52398244837	1	6	111	98367	http://www.ebi.ac.uk/QuickGO/GTerm?id=GO:0102132
7	7	1-phosphatidylinositol-5-kinase activity	GO:0052810	0.00675	0.028	PIP5K1A|0.0	1	6	111	98367	http://www.ebi.ac.uk/QuickGO/GTerm?id=GO:0052810
6	6	oxalyl-CoA decarboxylase activity	GO:0008949	0.00675	0.028	HACL1|0.0	1	6	111	98367	http://www.ebi.ac.uk/QuickGO/GTerm?id=GO:0008949
6	6	(3R)-hydroxyacyl-[acyl-carrier-protein] dehydratase activity	GO:0019171	0.00675	0.028	FASN|0.52398244837	1	6	111	98367	http://www.ebi.ac.uk/QuickGO/GTerm?id=GO:0019171
False	obselete	obsolete palmitoyl-[acyl-carrier-protein] hydrolase activity	GO:0016296	0.00675	0.028	FASN|0.52398244837	1	6	111	98367	http://www.ebi.ac.uk/QuickGO/GTerm?id=GO:0016296
6	6	fatty acyl-[ACP] hydrolase activity	GO:0016297	0.00675	0.028	FASN|0.52398244837	1	6	111	98367	http://www.ebi.ac.uk/QuickGO/GTerm?id=GO:0016297
6	6	transcriptional activator activity, RNA polymerase II core promoter proximal region sequence-specific binding	GO:0001077	0.00701	0.0289	ATF2|4.44768538347;NFKB2|0.590001371527;SIX4|0.0	3	342	111	98367	http://www.ebi.ac.uk/QuickGO/GTerm?id=GO:0001077
10	8,10	RNA polymerase II distal enhancer sequence-specific DNA binding	GO:0000980	0.00736	0.0301	ATF2|4.44768538347;RXRB|0.0	2	113	111	98367	http://www.ebi.ac.uk/QuickGO/GTerm?id=GO:0000980
10	8,10	RNA polymerase III type 3 promoter DNA binding	GO:0001032	0.00787	0.0317	RPTOR|0.262727301523	1	7	111	98367	http://www.ebi.ac.uk/QuickGO/GTerm?id=GO:0001032
10	7,8,10	histone H3K9me2 methyltransferase activity	GO:0140947	0.00787	0.0317	SETDB1|0.0	1	7	111	98367	http://www.ebi.ac.uk/QuickGO/GTerm?id=GO:0140947
4	4	vitamin binding	GO:0019842	0.00788	0.0317	FASN|0.52398244837;MOCOS|0.227031504091;MTR|0.411173097461;HACL1|0.0	4	688	111	98367	http://www.ebi.ac.uk/QuickGO/GTerm?id=GO:0019842
3	3	ATP-dependent activity, acting on DNA	GO:0008094	0.00808	0.0323	MCM7|0.508703075363;CDK7|0.61237442214;ERCC6L|0.65442398047;SMARCAD1|0.147696368681	4	693	111	98367	http://www.ebi.ac.uk/QuickGO/GTerm?id=GO:0008094
3	3	hydrolase activity	GO:0016787	0.00844	0.0335	OGA|0.57294400884;ERCC1|0.0;HMOX1|999.0;MTHFD1|0.630268795694;MCM7|0.508703075363;FASN|0.52398244837;CDK7|0.61237442214;RAB9A|0.156841650882;AMPD3|0.0;MYO9B|0.0;SEPTIN6|0.0;USP10|0.667018345261;PFKFB3|0.211933497533;ERCC6L|0.65442398047;TNS3|0.477878306793;DPP9|0.621670229512;MTMR14|0.624620647546;PDPR|0.490400460794;NPEPL1|0.61404581191;PTPRU|0.0;INPP4A|0.520461963007;SIN3A|0.560705509474;MIPEP|…	28	15769	111	98367	http://www.ebi.ac.uk/QuickGO/GTerm?id=GO:0016787
6	6	3-oxoacyl-[acyl-carrier-protein] reductase (NADPH) activity	GO:0004316	0.00899	0.0353	FASN|0.52398244837	1	8	111	98367	http://www.ebi.ac.uk/QuickGO/GTerm?id=GO:0004316
False	obselete	obsolete histone threonine kinase activity	GO:0035184	0.00899	0.0353	CHEK1|0.0	1	8	111	98367	http://www.ebi.ac.uk/QuickGO/GTerm?id=GO:0035184
7	7	phosphatidylinositol-3-phosphate binding	GO:0032266	0.00935	0.0364	ATG2A|0.668034427444;SNX24|0.650108445098	2	128	111	98367	http://www.ebi.ac.uk/QuickGO/GTerm?id=GO:0032266
False	obselete	obsolete transcription factor activity, transcription factor binding	GO:0000989	0.00955	0.037	ATF2|4.44768538347;RXRB|0.0;CDK7|0.61237442214;NFKB2|0.590001371527;SIN3A|0.560705509474	5	1136	111	98367	http://www.ebi.ac.uk/QuickGO/GTerm?id=GO:0000989
6	5,6	RNA polymerase activity	GO:0097747	0.00963	0.0371	RPAP1|0.333631688615;POLR1B|0.200512992651	2	130	111	98367	http://www.ebi.ac.uk/QuickGO/GTerm?id=GO:0097747
5	5	ubiquitin binding	GO:0043130	0.00987	0.0373	RNF31|0.0;SMARCAD1|0.147696368681;BABAM2|0.636605835126	3	388	111	98367	http://www.ebi.ac.uk/QuickGO/GTerm?id=GO:0043130
11	9,11	RNA polymerase III type 2 promoter sequence-specific DNA binding	GO:0001003	0.0101	0.0373	RPTOR|0.262727301523	1	9	111	98367	http://www.ebi.ac.uk/QuickGO/GTerm?id=GO:0001003
5	5	acetylcholine receptor activator activity	GO:0030549	0.0101	0.0373	CDK5|0.512352503153	1	9	111	98367	http://www.ebi.ac.uk/QuickGO/GTerm?id=GO:0030549
9	9	5S rDNA binding	GO:0080084	0.0101	0.0373	RPTOR|0.262727301523	1	9	111	98367	http://www.ebi.ac.uk/QuickGO/GTerm?id=GO:0080084
7	7	1-phosphatidylinositol-3-phosphate 5-kinase activity	GO:0000285	0.0101	0.0373	PIP5K1A|0.0	1	9	111	98367	http://www.ebi.ac.uk/QuickGO/GTerm?id=GO:0000285
12	10,12	voltage-gated calcium channel activity involved in regulation of presynaptic cytosolic calcium levels	GO:0099626	0.0101	0.0373	CDK5|0.512352503153	1	9	111	98367	http://www.ebi.ac.uk/QuickGO/GTerm?id=GO:0099626
11	9,11	RNA polymerase III type 1 promoter sequence-specific DNA binding	GO:0001002	0.0101	0.0373	RPTOR|0.262727301523	1	9	111	98367	http://www.ebi.ac.uk/QuickGO/GTerm?id=GO:0001002
6	6	phosphatidylinositol kinase activity	GO:0052742	0.0102	0.0373	PIK3R2|0.0486272341923;PIP5K1A|0.0	2	134	111	98367	http://www.ebi.ac.uk/QuickGO/GTerm?id=GO:0052742
9	9	Rac GTPase binding	GO:0048365	0.0102	0.0373	STRADA|0.0;DVL3|0.0	2	134	111	98367	http://www.ebi.ac.uk/QuickGO/GTerm?id=GO:0048365
False	obselete	obsolete transcription factor activity, protein binding	GO:0000988	0.0106	0.0384	ATF2|4.44768538347;RXRB|0.0;CDK7|0.61237442214;NFKB2|0.590001371527;SIN3A|0.560705509474	5	1165	111	98367	http://www.ebi.ac.uk/QuickGO/GTerm?id=GO:0000988
9	7,9	enhancer sequence-specific DNA binding	GO:0001158	0.0111	0.0393	ATF2|4.44768538347;RXRB|0.0	2	140	111	98367	http://www.ebi.ac.uk/QuickGO/GTerm?id=GO:0001158
6	6	RNA polymerase III general transcription initiation factor binding	GO:0001025	0.0112	0.0393	RPTOR|0.262727301523	1	10	111	98367	http://www.ebi.ac.uk/QuickGO/GTerm?id=GO:0001025
11	9,11	retinoic acid-responsive element binding	GO:0044323	0.0112	0.0393	RXRB|0.0	1	10	111	98367	http://www.ebi.ac.uk/QuickGO/GTerm?id=GO:0044323
8	8	arylamine N-acetyltransferase activity	GO:0004060	0.0112	0.0393	NAT1|0.191995863086	1	10	111	98367	http://www.ebi.ac.uk/QuickGO/GTerm?id=GO:0004060
7	7	rRNA primary transcript binding	GO:0042134	0.0112	0.0393	RPF1|0.0	1	10	111	98367	http://www.ebi.ac.uk/QuickGO/GTerm?id=GO:0042134
4	4	ubiquitin activating enzyme activity	GO:0004839	0.0112	0.0393	UBA7|0.194154214011	1	10	111	98367	http://www.ebi.ac.uk/QuickGO/GTerm?id=GO:0004839
7	6,7	taurine:sodium symporter activity	GO:0005369	0.0112	0.0393	SLC6A6|0.510256406507	1	10	111	98367	http://www.ebi.ac.uk/QuickGO/GTerm?id=GO:0005369
5	5	DNA-binding transcription activator activity, RNA polymerase II-specific	GO:0001228	0.0117	0.0407	ATF2|4.44768538347;RXRB|0.0;NFKB2|0.590001371527;SIX4|0.0	4	773	111	98367	http://www.ebi.ac.uk/QuickGO/GTerm?id=GO:0001228
4	4	histone modifying activity	GO:0140993	0.0117	0.0407	CHEK1|0.0;ATF2|4.44768538347;DYRK1A|0.0;SETDB1|0.0	4	774	111	98367	http://www.ebi.ac.uk/QuickGO/GTerm?id=GO:0140993
6	6	N-acyltransferase activity	GO:0016410	0.012	0.0414	OGA|0.57294400884;ATF2|4.44768538347;NAT1|0.191995863086	3	418	111	98367	http://www.ebi.ac.uk/QuickGO/GTerm?id=GO:0016410
8	8	phosphatidylinositol bisphosphate phosphatase activity	GO:0034593	0.0123	0.0414	MTMR14|0.624620647546;INPP4A|0.520461963007	2	148	111	98367	http://www.ebi.ac.uk/QuickGO/GTerm?id=GO:0034593
8	7,8	mRNA (2'-O-methyladenosine-N6-)-methyltransferase activity	GO:0016422	0.0123	0.0414	PCIF1|0.108043172744	1	11	111	98367	http://www.ebi.ac.uk/QuickGO/GTerm?id=GO:0016422
4	4	ATP-dependent protein binding	GO:0043008	0.0123	0.0414	MYO9B|0.0	1	11	111	98367	http://www.ebi.ac.uk/QuickGO/GTerm?id=GO:0043008
3	3	transcription elongation factor activity	GO:0003711	0.0123	0.0414	VHL|0.0	1	11	111	98367	http://www.ebi.ac.uk/QuickGO/GTerm?id=GO:0003711
9	9	phosphatidylinositol-4,5-bisphosphate 4-phosphatase activity	GO:0034597	0.0123	0.0414	INPP4A|0.520461963007	1	11	111	98367	http://www.ebi.ac.uk/QuickGO/GTerm?id=GO:0034597
5	5	protein phosphorylated amino acid binding	GO:0045309	0.0126	0.0422	PIK3R2|0.0486272341923;PCIF1|0.108043172744	2	150	111	98367	http://www.ebi.ac.uk/QuickGO/GTerm?id=GO:0045309
4	4	ubiquitin-like protein binding	GO:0032182	0.0132	0.0434	RNF31|0.0;SMARCAD1|0.147696368681;BABAM2|0.636605835126	3	432	111	98367	http://www.ebi.ac.uk/QuickGO/GTerm?id=GO:0032182
5	5	alkanesulfonate transmembrane transporter activity	GO:0042959	0.0135	0.0434	SLC6A6|0.510256406507	1	12	111	98367	http://www.ebi.ac.uk/QuickGO/GTerm?id=GO:0042959
7	7	methylenetetrahydrofolate dehydrogenase (NAD+) activity	GO:0004487	0.0135	0.0434	MTHFD1|0.630268795694	1	12	111	98367	http://www.ebi.ac.uk/QuickGO/GTerm?id=GO:0004487
11	9,11	voltage-gated calcium channel activity involved in regulation of cytosolic calcium levels	GO:0099511	0.0135	0.0434	CDK5|0.512352503153	1	12	111	98367	http://www.ebi.ac.uk/QuickGO/GTerm?id=GO:0099511
6	6	taurine transmembrane transporter activity	GO:0005368	0.0135	0.0434	SLC6A6|0.510256406507	1	12	111	98367	http://www.ebi.ac.uk/QuickGO/GTerm?id=GO:0005368
4	4	TFIID-class transcription factor complex binding	GO:0001094	0.0135	0.0434	ERCC1|0.0	1	12	111	98367	http://www.ebi.ac.uk/QuickGO/GTerm?id=GO:0001094
8	7,8	DNA-directed 5'-3' RNA polymerase activity	GO:0003899	0.0135	0.0434	RPAP1|0.333631688615;POLR1B|0.200512992651	2	155	111	98367	http://www.ebi.ac.uk/QuickGO/GTerm?id=GO:0003899
5	5	basal RNA polymerase II transcription machinery binding	GO:0001099	0.0136	0.0435	ERCC1|0.0;PCIF1|0.108043172744	2	156	111	98367	http://www.ebi.ac.uk/QuickGO/GTerm?id=GO:0001099
4	4	basal transcription machinery binding	GO:0001098	0.0136	0.0435	ERCC1|0.0;PCIF1|0.108043172744	2	156	111	98367	http://www.ebi.ac.uk/QuickGO/GTerm?id=GO:0001098
7	7	enhancer binding	GO:0035326	0.0138	0.0438	ATF2|4.44768538347;RXRB|0.0	2	157	111	98367	http://www.ebi.ac.uk/QuickGO/GTerm?id=GO:0035326
7	6,7	5'-3' RNA polymerase activity	GO:0034062	0.014	0.0441	RPAP1|0.333631688615;POLR1B|0.200512992651	2	158	111	98367	http://www.ebi.ac.uk/QuickGO/GTerm?id=GO:0034062
4	4	p53 binding	GO:0002039	0.0143	0.045	CDK5|0.512352503153;USP10|0.667018345261	2	160	111	98367	http://www.ebi.ac.uk/QuickGO/GTerm?id=GO:0002039
6	6	leucine zipper domain binding	GO:0043522	0.0146	0.0452	ATF2|4.44768538347	1	13	111	98367	http://www.ebi.ac.uk/QuickGO/GTerm?id=GO:0043522
False	obselete	obsolete 1-phosphatidylinositol-3,4-bisphosphate 5-kinase activity	GO:0052812	0.0146	0.0452	PIP5K1A|0.0	1	13	111	98367	http://www.ebi.ac.uk/QuickGO/GTerm?id=GO:0052812
8	8	uridine kinase activity	GO:0004849	0.0146	0.0452	UCKL1|0.536362845027	1	13	111	98367	http://www.ebi.ac.uk/QuickGO/GTerm?id=GO:0004849
4	4	protein kinase A binding	GO:0051018	0.0153	0.0473	AKAP10|0.178783167671;CSK|0.652863183361	2	166	111	98367	http://www.ebi.ac.uk/QuickGO/GTerm?id=GO:0051018
5	5	nitrate reductase activity	GO:0008940	0.0157	0.0479	MOCOS|0.227031504091	1	14	111	98367	http://www.ebi.ac.uk/QuickGO/GTerm?id=GO:0008940
7	7	phospholipase D activity	GO:0004630	0.0157	0.0479	HMOX1|999.0	1	14	111	98367	http://www.ebi.ac.uk/QuickGO/GTerm?id=GO:0004630
4	4	ATP-dependent chromatin remodeler activity	GO:0140658	0.0164	0.0498	ERCC6L|0.65442398047;SMARCAD1|0.147696368681	2	172	111	98367	http://www.ebi.ac.uk/QuickGO/GTerm?id=GO:0140658
6	6	5-methyltetrahydrofolate-dependent methyltransferase activity	GO:0042084	0.0168	0.0499	MTR|0.411173097461	1	15	111	98367	http://www.ebi.ac.uk/QuickGO/GTerm?id=GO:0042084
6	6	Rab geranylgeranyltransferase activity	GO:0004663	0.0168	0.0499	RABGGTA|0.565027201588	1	15	111	98367	http://www.ebi.ac.uk/QuickGO/GTerm?id=GO:0004663
5	5	phosphatidylinositol 3-kinase regulatory subunit binding	GO:0036312	0.0168	0.0499	PIK3R2|0.0486272341923	1	15	111	98367	http://www.ebi.ac.uk/QuickGO/GTerm?id=GO:0036312
7	7	methionine synthase activity	GO:0008705	0.0168	0.0499	MTR|0.411173097461	1	15	111	98367	http://www.ebi.ac.uk/QuickGO/GTerm?id=GO:0008705
6	6	3-oxoacyl-[acyl-carrier-protein] synthase activity	GO:0004315	0.0168	0.0499	FASN|0.52398244837	1	15	111	98367	http://www.ebi.ac.uk/QuickGO/GTerm?id=GO:0004315
2	2	ATP-dependent activity	GO:0140657	0.0175	0.0518	MCM7|0.508703075363;UBA7|0.194154214011;CDK7|0.61237442214;MYO9B|0.0;ERCC6L|0.65442398047;SMARCAD1|0.147696368681;KIF15|0.0	7	2351	111	98367	http://www.ebi.ac.uk/QuickGO/GTerm?id=GO:0140657
10	9,10	phosphatidylinositol-3,4-bisphosphate 4-phosphatase activity	GO:0016316	0.0179	0.0525	INPP4A|0.520461963007	1	16	111	98367	http://www.ebi.ac.uk/QuickGO/GTerm?id=GO:0016316
6	6	linear polyubiquitin binding	GO:1990450	0.0179	0.0525	RNF31|0.0	1	16	111	98367	http://www.ebi.ac.uk/QuickGO/GTerm?id=GO:1990450
6	6	phosphoserine residue binding	GO:0050815	0.019	0.0553	PCIF1|0.108043172744	1	17	111	98367	http://www.ebi.ac.uk/QuickGO/GTerm?id=GO:0050815
8	8	inositol bisphosphate phosphatase activity	GO:0016312	0.019	0.0553	INPP4A|0.520461963007	1	17	111	98367	http://www.ebi.ac.uk/QuickGO/GTerm?id=GO:0016312
6	5,6	GTPase activator activity	GO:0005096	0.0194	0.0561	PIK3R2|0.0486272341923;SIPA1L3|0.200076980829;MYO9B|0.0;CDC42EP4|4.54851503623;DOCK5|0.616404274486	5	1361	111	98367	http://www.ebi.ac.uk/QuickGO/GTerm?id=GO:0005096
5	5	signal sequence binding	GO:0005048	0.0199	0.0565	IPO13|0.467272548655;BABAM2|0.636605835126	2	191	111	98367	http://www.ebi.ac.uk/QuickGO/GTerm?id=GO:0005048
2	2	transcription regulator activity	GO:0140110	0.02	0.0565	ATF2|4.44768538347;RXRB|0.0;VHL|0.0;ID1|0.0;CDK7|0.61237442214;NFKB2|0.590001371527;TLE3|0.620823491688;DYRK1A|0.0;SIN3A|0.560705509474;SIX4|0.0;BOLA1|4.47364371605;PAXBP1|0.253430647071	12	5440	111	98367	http://www.ebi.ac.uk/QuickGO/GTerm?id=GO:0140110
6	6	transcription regulatory region DNA binding	GO:0044212	0.0201	0.0565	ATF2|4.44768538347;RXRB|0.0;NFKB2|0.590001371527;RPTOR|0.262727301523;SIN3A|0.560705509474;SIX4|0.0;PAXBP1|0.253430647071	7	2419	111	98367	http://www.ebi.ac.uk/QuickGO/GTerm?id=GO:0044212
8	8	molybdenum ion binding	GO:0030151	0.0201	0.0565	MOCOS|0.227031504091	1	18	111	98367	http://www.ebi.ac.uk/QuickGO/GTerm?id=GO:0030151
5	5	transmembrane receptor protein phosphatase activity	GO:0019198	0.0201	0.0565	PTPRU|0.0	1	18	111	98367	http://www.ebi.ac.uk/QuickGO/GTerm?id=GO:0019198
6	6	transmembrane receptor protein tyrosine phosphatase activity	GO:0005001	0.0201	0.0565	PTPRU|0.0	1	18	111	98367	http://www.ebi.ac.uk/QuickGO/GTerm?id=GO:0005001
5	5	Roundabout binding	GO:0048495	0.0201	0.0565	MYO9B|0.0	1	18	111	98367	http://www.ebi.ac.uk/QuickGO/GTerm?id=GO:0048495
4	4	phosphoprotein binding	GO:0051219	0.0205	0.0573	PIK3R2|0.0486272341923;PCIF1|0.108043172744	2	194	111	98367	http://www.ebi.ac.uk/QuickGO/GTerm?id=GO:0051219
6	6	phosphatidylinositol phosphate binding	GO:1901981	0.0211	0.0586	ATG2A|0.668034427444;GBF1|0.584383135086;SNX24|0.650108445098	3	517	111	98367	http://www.ebi.ac.uk/QuickGO/GTerm?id=GO:1901981
3	3	organic cyclic compound binding	GO:0097159	0.0212	0.0586	CHEK1|0.0;ERCC1|0.0;HMOX1|999.0;MTHFD1|0.630268795694;CDK4|0.619400786905;ATF2|4.44768538347;PHKG2|0.0;DCK|0.58904599773;RXRB|0.0;MCM7|0.508703075363;UBA7|0.194154214011;CSK|0.652863183361;FASN|0.52398244837;CDK7|0.61237442214;RAB9A|0.156841650882;CDK5|0.512352503153;NFKB2|0.590001371527;MYO9B|0.0;DYRK1A|0.0;AUH|0.0;SEPTIN6|0.0;USP10|0.667018345261;SETDB1|0.0;PFKFB3|0.211933497533;ERCC6L|0.654423…	47	32187	111	98367	http://www.ebi.ac.uk/QuickGO/GTerm?id=GO:0097159
11	9,11	RNA polymerase III type 3 promoter sequence-specific DNA binding	GO:0001006	0.0212	0.0586	RPTOR|0.262727301523	1	19	111	98367	http://www.ebi.ac.uk/QuickGO/GTerm?id=GO:0001006
5	5	protein heterodimerization activity	GO:0046982	0.0215	0.059	PIK3R2|0.0486272341923;ATF2|4.44768538347;RABGGTA|0.565027201588;DVL3|0.0	4	930	111	98367	http://www.ebi.ac.uk/QuickGO/GTerm?id=GO:0046982
5	5	protein geranylgeranyltransferase activity	GO:0004661	0.0223	0.0603	RABGGTA|0.565027201588	1	20	111	98367	http://www.ebi.ac.uk/QuickGO/GTerm?id=GO:0004661
9	9	phosphatidylinositol-3,4-bisphosphate phosphatase activity	GO:0106017	0.0223	0.0603	INPP4A|0.520461963007	1	20	111	98367	http://www.ebi.ac.uk/QuickGO/GTerm?id=GO:0106017
8	8	rDNA binding	GO:0000182	0.0223	0.0603	RPTOR|0.262727301523	1	20	111	98367	http://www.ebi.ac.uk/QuickGO/GTerm?id=GO:0000182
4	4	S-adenosyl-L-methionine binding	GO:1904047	0.0223	0.0603	PCIF1|0.108043172744	1	20	111	98367	http://www.ebi.ac.uk/QuickGO/GTerm?id=GO:1904047
5	5	histone acetyltransferase activity	GO:0004402	0.0227	0.0612	OGA|0.57294400884;ATF2|4.44768538347	2	205	111	98367	http://www.ebi.ac.uk/QuickGO/GTerm?id=GO:0004402
4	4	phosphoprotein phosphatase activity	GO:0004721	0.0228	0.0612	TNS3|0.477878306793;MTMR14|0.624620647546;PDPR|0.490400460794;PTPRU|0.0	4	948	111	98367	http://www.ebi.ac.uk/QuickGO/GTerm?id=GO:0004721
5	5	polyubiquitin modification-dependent protein binding	GO:0031593	0.0234	0.0618	RNF31|0.0;BABAM2|0.636605835126	2	208	111	98367	http://www.ebi.ac.uk/QuickGO/GTerm?id=GO:0031593
5	5	LRR domain binding	GO:0030275	0.0234	0.0618	ATF2|4.44768538347	1	21	111	98367	http://www.ebi.ac.uk/QuickGO/GTerm?id=GO:0030275
5	5	histone methyltransferase binding	GO:1990226	0.0234	0.0618	PAXBP1|0.253430647071	1	21	111	98367	http://www.ebi.ac.uk/QuickGO/GTerm?id=GO:1990226
6	6	cAMP response element binding protein binding	GO:0008140	0.0234	0.0618	ATF2|4.44768538347	1	21	111	98367	http://www.ebi.ac.uk/QuickGO/GTerm?id=GO:0008140
7	6,7	threonine-tRNA ligase activity	GO:0004829	0.0245	0.0639	TARS2|0.0	1	22	111	98367	http://www.ebi.ac.uk/QuickGO/GTerm?id=GO:0004829
6	6	G protein-coupled glutamate receptor binding	GO:0035256	0.0245	0.0639	HOMER3|0.248383227663	1	22	111	98367	http://www.ebi.ac.uk/QuickGO/GTerm?id=GO:0035256
4	4	proline-rich region binding	GO:0070064	0.0245	0.0639	CSK|0.652863183361	1	22	111	98367	http://www.ebi.ac.uk/QuickGO/GTerm?id=GO:0070064
4	4	protein complex binding	GO:0032403	0.0249	0.0644	WDR1|0.668304026963;CDK4|0.619400786905;ID1|0.0;RPTOR|0.262727301523;SIN3A|0.560705509474;KIF15|0.0	6	1976	111	98367	http://www.ebi.ac.uk/QuickGO/GTerm?id=GO:0032403
7	7	phosphatidylinositol phosphate phosphatase activity	GO:0052866	0.0255	0.0644	MTMR14|0.624620647546;INPP4A|0.520461963007	2	218	111	98367	http://www.ebi.ac.uk/QuickGO/GTerm?id=GO:0052866
6	6	peroxisome targeting sequence binding	GO:0000268	0.0256	0.0644	BABAM2|0.636605835126	1	23	111	98367	http://www.ebi.ac.uk/QuickGO/GTerm?id=GO:0000268
9	7,9	phosphorylase kinase activity	GO:0004689	0.0256	0.0644	PHKG2|0.0	1	23	111	98367	http://www.ebi.ac.uk/QuickGO/GTerm?id=GO:0004689
8	8	inositol trisphosphate phosphatase activity	GO:0046030	0.0256	0.0644	INPP4A|0.520461963007	1	23	111	98367	http://www.ebi.ac.uk/QuickGO/GTerm?id=GO:0046030
6	6	peptide disulfide oxidoreductase activity	GO:0015037	0.0256	0.0644	PDIA5|0.201599282108	1	23	111	98367	http://www.ebi.ac.uk/QuickGO/GTerm?id=GO:0015037
7	7	S-acetyltransferase activity	GO:0016418	0.0256	0.0644	FASN|0.52398244837	1	23	111	98367	http://www.ebi.ac.uk/QuickGO/GTerm?id=GO:0016418
6	5,6	ATP-dependent 3'-5' DNA helicase activity	GO:0043140	0.0256	0.0644	MCM7|0.508703075363	1	23	111	98367	http://www.ebi.ac.uk/QuickGO/GTerm?id=GO:0043140
5	5	acyltransferase activity, transferring groups other than amino-acyl groups	GO:0016747	0.0256	0.0644	OGA|0.57294400884;ATF2|4.44768538347;NAT1|0.191995863086;FASN|0.52398244837	4	983	111	98367	http://www.ebi.ac.uk/QuickGO/GTerm?id=GO:0016747
6	6	guanyl-nucleotide exchange factor activity	GO:0005085	0.0259	0.0648	MON2|0.656812640836;ARHGEF28|0.0;GBF1|0.584383135086;RGP1|0.0;DOCK5|0.616404274486	5	1469	111	98367	http://www.ebi.ac.uk/QuickGO/GTerm?id=GO:0005085
5	5	aminoacyltransferase activity	GO:0016755	0.0264	0.0658	VHL|0.0;UBA7|0.194154214011;HECTD3|0.535915675722;RNF31|0.0;DTL|0.241072745257	5	1477	111	98367	http://www.ebi.ac.uk/QuickGO/GTerm?id=GO:0016755
6	6	heme oxygenase (decyclizing) activity	GO:0004392	0.0267	0.0662	HMOX1|999.0	1	24	111	98367	http://www.ebi.ac.uk/QuickGO/GTerm?id=GO:0004392
8	7,8	single-stranded DNA endodeoxyribonuclease activity	GO:0000014	0.0267	0.0662	ERCC1|0.0	1	24	111	98367	http://www.ebi.ac.uk/QuickGO/GTerm?id=GO:0000014
8	6,8	non-membrane spanning protein tyrosine kinase activity	GO:0004715	0.0272	0.0669	CSK|0.652863183361;DYRK1A|0.0	2	226	111	98367	http://www.ebi.ac.uk/QuickGO/GTerm?id=GO:0004715
3	3	helicase activity	GO:0004386	0.0275	0.0669	MCM7|0.508703075363;ERCC6L|0.65442398047;SMARCAD1|0.147696368681;GINS2|1.50661569702	4	1005	111	98367	http://www.ebi.ac.uk/QuickGO/GTerm?id=GO:0004386
9	9	fructose-2,6-bisphosphate 2-phosphatase activity	GO:0004331	0.0278	0.0669	PFKFB3|0.211933497533	1	25	111	98367	http://www.ebi.ac.uk/QuickGO/GTerm?id=GO:0004331
6	6	NADPH binding	GO:0070402	0.0278	0.0669	FASN|0.52398244837	1	25	111	98367	http://www.ebi.ac.uk/QuickGO/GTerm?id=GO:0070402
7	7	1-phosphatidylinositol-4-phosphate 5-kinase activity	GO:0016308	0.0278	0.0669	PIP5K1A|0.0	1	25	111	98367	http://www.ebi.ac.uk/QuickGO/GTerm?id=GO:0016308
6	6	pantothenate kinase activity	GO:0004594	0.0278	0.0669	PANK4|0.303295964174	1	25	111	98367	http://www.ebi.ac.uk/QuickGO/GTerm?id=GO:0004594
4	4	molybdopterin cofactor binding	GO:0043546	0.0278	0.0669	MOCOS|0.227031504091	1	25	111	98367	http://www.ebi.ac.uk/QuickGO/GTerm?id=GO:0043546
10	8,10	RNA polymerase III cis-regulatory region sequence-specific DNA binding	GO:0000992	0.0278	0.0669	RPTOR|0.262727301523	1	25	111	98367	http://www.ebi.ac.uk/QuickGO/GTerm?id=GO:0000992
3	3	molecular function inhibitor activity	GO:0140678	0.028	0.0671	ID1|0.0;USP10|0.667018345261;RPTOR|0.262727301523;SIN3A|0.560705509474	4	1011	111	98367	http://www.ebi.ac.uk/QuickGO/GTerm?id=GO:0140678
7	7	sequence-specific double-stranded DNA binding	GO:1990837	0.0287	0.0684	ATF2|4.44768538347;RXRB|0.0;MCM7|0.508703075363;NFKB2|0.590001371527;RPTOR|0.262727301523;SIN3A|0.560705509474;ORC3|0.0;SIX4|0.0;PAXBP1|0.253430647071	9	3808	111	98367	http://www.ebi.ac.uk/QuickGO/GTerm?id=GO:1990837
6	5,6	nuclear hormone receptor binding	GO:0035257	0.0295	0.0701	TACC2|0.160255331932;CDK7|0.61237442214	2	236	111	98367	http://www.ebi.ac.uk/QuickGO/GTerm?id=GO:0035257
6	6	methylenetetrahydrofolate dehydrogenase [NAD(P)+] activity	GO:0004486	0.03	0.0708	MTHFD1|0.630268795694	1	27	111	98367	http://www.ebi.ac.uk/QuickGO/GTerm?id=GO:0004486
4	4	protein prenyltransferase activity	GO:0008318	0.03	0.0708	RABGGTA|0.565027201588	1	27	111	98367	http://www.ebi.ac.uk/QuickGO/GTerm?id=GO:0008318
False	obselete	obsolete transcription factor activity, RNA polymerase II transcription factor binding	GO:0001076	0.0309	0.0726	ATF2|4.44768538347;SIN3A|0.560705509474	2	242	111	98367	http://www.ebi.ac.uk/QuickGO/GTerm?id=GO:0001076
9	7,9	gamma-aminobutyric acid:sodium:chloride symporter activity	GO:0005332	0.0311	0.0729	SLC6A6|0.510256406507	1	28	111	98367	http://www.ebi.ac.uk/QuickGO/GTerm?id=GO:0005332
9	7,9	RNA polymerase III transcription regulatory region sequence-specific DNA binding	GO:0001016	0.0322	0.0749	RPTOR|0.262727301523	1	29	111	98367	http://www.ebi.ac.uk/QuickGO/GTerm?id=GO:0001016
8	8	poly(G) binding	GO:0034046	0.0322	0.0749	PATL1|0.651388909758	1	29	111	98367	http://www.ebi.ac.uk/QuickGO/GTerm?id=GO:0034046
7	7	gamma-aminobutyric acid transmembrane transporter activity	GO:0015185	0.0344	0.0794	SLC6A6|0.510256406507	1	31	111	98367	http://www.ebi.ac.uk/QuickGO/GTerm?id=GO:0015185
4	4	DNA translocase activity	GO:0015616	0.0344	0.0794	ERCC6L|0.65442398047	1	31	111	98367	http://www.ebi.ac.uk/QuickGO/GTerm?id=GO:0015616
6	6	aminopeptidase activity	GO:0004177	0.0347	0.0794	DPP9|0.621670229512;NPEPL1|0.61404581191	2	258	111	98367	http://www.ebi.ac.uk/QuickGO/GTerm?id=GO:0004177
5	5	cadherin binding	GO:0045296	0.0352	0.0794	CCNB2|0.297787335255;FASN|0.52398244837;EPB41L1|0.213903308879	3	632	111	98367	http://www.ebi.ac.uk/QuickGO/GTerm?id=GO:0045296
6	6	nucleobase-containing compound kinase activity	GO:0019205	0.0352	0.0794	DCK|0.58904599773;UCKL1|0.536362845027	2	260	111	98367	http://www.ebi.ac.uk/QuickGO/GTerm?id=GO:0019205
7	5,7	protein kinase A catalytic subunit binding	GO:0034236	0.0355	0.0794	CSK|0.652863183361	1	32	111	98367	http://www.ebi.ac.uk/QuickGO/GTerm?id=GO:0034236
7	7	hyalurononglucosaminidase activity	GO:0004415	0.0355	0.0794	OGA|0.57294400884	1	32	111	98367	http://www.ebi.ac.uk/QuickGO/GTerm?id=GO:0004415
4	4	single-stranded DNA-dependent ATPase activity	GO:0043142	0.0355	0.0794	MCM7|0.508703075363	1	32	111	98367	http://www.ebi.ac.uk/QuickGO/GTerm?id=GO:0043142
6	6	enoyl-CoA hydratase activity	GO:0004300	0.0355	0.0794	AUH|0.0	1	32	111	98367	http://www.ebi.ac.uk/QuickGO/GTerm?id=GO:0004300
8	7,8	RNA polymerase II C-terminal domain binding	GO:0099122	0.0355	0.0794	PCIF1|0.108043172744	1	32	111	98367	http://www.ebi.ac.uk/QuickGO/GTerm?id=GO:0099122
6	6	K48-linked polyubiquitin modification-dependent protein binding	GO:0036435	0.0355	0.0794	RNF31|0.0	1	32	111	98367	http://www.ebi.ac.uk/QuickGO/GTerm?id=GO:0036435
5	5	formate-tetrahydrofolate ligase activity	GO:0004329	0.0366	0.081	MTHFD1|0.630268795694	1	33	111	98367	http://www.ebi.ac.uk/QuickGO/GTerm?id=GO:0004329
8	6,7,8	monocarboxylate:sodium symporter activity	GO:0140161	0.0366	0.081	SLC6A6|0.510256406507	1	33	111	98367	http://www.ebi.ac.uk/QuickGO/GTerm?id=GO:0140161
7	6,7	mRNA methyltransferase activity	GO:0008174	0.0366	0.081	PCIF1|0.108043172744	1	33	111	98367	http://www.ebi.ac.uk/QuickGO/GTerm?id=GO:0008174
7	7	core promoter proximal region DNA binding	GO:0001159	0.0379	0.0835	NFKB2|0.590001371527;SIX4|0.0;PAXBP1|0.253430647071	3	651	111	98367	http://www.ebi.ac.uk/QuickGO/GTerm?id=GO:0001159
5	5	hydrolase activity, acting on carbon-nitrogen (but not peptide) bonds, in cyclic amidines	GO:0016814	0.0387	0.0849	MTHFD1|0.630268795694;AMPD3|0.0	2	274	111	98367	http://www.ebi.ac.uk/QuickGO/GTerm?id=GO:0016814
7	7	6-phosphofructo-2-kinase activity	GO:0003873	0.0388	0.0849	PFKFB3|0.211933497533	1	35	111	98367	http://www.ebi.ac.uk/QuickGO/GTerm?id=GO:0003873
False	obselete	obsolete protein transporter activity	GO:0008565	0.0389	0.0851	IPO13|0.467272548655;XPO4|0.171922377193	2	275	111	98367	http://www.ebi.ac.uk/QuickGO/GTerm?id=GO:0008565
4	4	signaling receptor binding	GO:0005102	0.0392	0.0853	PIK3R2|0.0486272341923;TACC2|0.160255331932;CSK|0.652863183361;CDK7|0.61237442214;CDK5|0.512352503153;MYO9B|0.0;DVL3|0.0;HOMER3|0.248383227663;BABAM2|0.636605835126;HACL1|0.0	10	4681	111	98367	http://www.ebi.ac.uk/QuickGO/GTerm?id=GO:0005102
7	7	protein tyrosine kinase binding	GO:1990782	0.0402	0.0873	PIK3R2|0.0486272341923;CSK|0.652863183361	2	280	111	98367	http://www.ebi.ac.uk/QuickGO/GTerm?id=GO:1990782
7	6,7	secondary active monocarboxylate transmembrane transporter activity	GO:0015355	0.0409	0.0876	SLC6A6|0.510256406507	1	37	111	98367	http://www.ebi.ac.uk/QuickGO/GTerm?id=GO:0015355
7	7	methenyltetrahydrofolate cyclohydrolase activity	GO:0004477	0.0409	0.0876	MTHFD1|0.630268795694	1	37	111	98367	http://www.ebi.ac.uk/QuickGO/GTerm?id=GO:0004477
6	6	adenosine-phosphate deaminase activity	GO:0047623	0.0409	0.0876	AMPD3|0.0	1	37	111	98367	http://www.ebi.ac.uk/QuickGO/GTerm?id=GO:0047623
7	7	AMP deaminase activity	GO:0003876	0.0409	0.0876	AMPD3|0.0	1	37	111	98367	http://www.ebi.ac.uk/QuickGO/GTerm?id=GO:0003876
4	4	peptide transporter activity	GO:0015197	0.0413	0.0881	IPO13|0.467272548655;XPO4|0.171922377193	2	284	111	98367	http://www.ebi.ac.uk/QuickGO/GTerm?id=GO:0015197
4	4	oxidoreductase activity, acting on other nitrogenous compounds as donors	GO:0016661	0.042	0.0894	MOCOS|0.227031504091	1	38	111	98367	http://www.ebi.ac.uk/QuickGO/GTerm?id=GO:0016661
2	2	catalytic activity	GO:0003824	0.0429	0.0906	PIK3R2|0.0486272341923;CHEK1|0.0;OGA|0.57294400884;CCNB2|0.297787335255;ERCC1|0.0;HMOX1|999.0;MTHFD1|0.630268795694;CDK4|0.619400786905;ATF2|4.44768538347;PHKG2|0.0;NAT1|0.191995863086;DCK|0.58904599773;CCND3|0.0;MCM7|0.508703075363;VHL|0.0;UBA7|0.194154214011;CSK|0.652863183361;FASN|0.52398244837;CDK7|0.61237442214;RAB9A|0.156841650882;CDK5|0.512352503153;AMPD3|0.0;MYO9B|0.0;DYRK1A|0.0;AUH|0.0;S…	61	45610	111	98367	http://www.ebi.ac.uk/QuickGO/GTerm?id=GO:0003824
6	6	histone H4 acetyltransferase activity	GO:0010485	0.0431	0.0906	ATF2|4.44768538347	1	39	111	98367	http://www.ebi.ac.uk/QuickGO/GTerm?id=GO:0010485
7	7	cyclin-dependent protein serine/threonine kinase activator activity	GO:0061575	0.0431	0.0906	CCND3|0.0	1	39	111	98367	http://www.ebi.ac.uk/QuickGO/GTerm?id=GO:0061575
6	6	protein phosphatase binding	GO:0019903	0.0431	0.0906	PIK3R2|0.0486272341923;CSK|0.652863183361	2	291	111	98367	http://www.ebi.ac.uk/QuickGO/GTerm?id=GO:0019903
6	5,6	RNA polymerase II transcription corepressor activity	GO:0001106	0.0442	0.0925	SIN3A|0.560705509474	1	40	111	98367	http://www.ebi.ac.uk/QuickGO/GTerm?id=GO:0001106
9	9	phosphatidylinositol-4,5-bisphosphate phosphatase activity	GO:0106019	0.0452	0.0941	INPP4A|0.520461963007	1	41	111	98367	http://www.ebi.ac.uk/QuickGO/GTerm?id=GO:0106019
7	7	beta-N-acetylhexosaminidase activity	GO:0004563	0.0452	0.0941	OGA|0.57294400884	1	41	111	98367	http://www.ebi.ac.uk/QuickGO/GTerm?id=GO:0004563
False	obselete	obsolete cofactor binding	GO:0048037	0.0458	0.095	HMOX1|999.0;FASN|0.52398244837;MOCOS|0.227031504091;MTR|0.411173097461;PCIF1|0.108043172744;HACL1|0.0	6	2291	111	98367	http://www.ebi.ac.uk/QuickGO/GTerm?id=GO:0048037
4	4	retinoic acid receptor activity	GO:0003708	0.0463	0.0954	RXRB|0.0	1	42	111	98367	http://www.ebi.ac.uk/QuickGO/GTerm?id=GO:0003708
4	4	14-3-3 protein binding	GO:0071889	0.0463	0.0954	RPTOR|0.262727301523	1	42	111	98367	http://www.ebi.ac.uk/QuickGO/GTerm?id=GO:0071889
4	4	beta-catenin binding	GO:0008013	0.0469	0.096	PTPRU|0.0;DVL3|0.0	2	305	111	98367	http://www.ebi.ac.uk/QuickGO/GTerm?id=GO:0008013
3	3	amide binding	GO:0033218	0.0469	0.096	FZD6|0.312490562275;IPO13|0.467272548655;FASN|0.52398244837;BABAM2|0.636605835126	4	1195	111	98367	http://www.ebi.ac.uk/QuickGO/GTerm?id=GO:0033218
7	7	phosphatidylinositol-5-phosphate binding	GO:0010314	0.0485	0.0986	SNX24|0.650108445098	1	44	111	98367	http://www.ebi.ac.uk/QuickGO/GTerm?id=GO:0010314
5	5	disordered domain specific binding	GO:0097718	0.0485	0.0986	KEAP1|0.507926528092	1	44	111	98367	http://www.ebi.ac.uk/QuickGO/GTerm?id=GO:0097718
3	3	lyase activity	GO:0016829	0.0493	0.0996	FASN|0.52398244837;AUH|0.0;MOCOS|0.227031504091;HACL1|0.0	4	1215	111	98367	http://www.ebi.ac.uk/QuickGO/GTerm?id=GO:0016829
5	5	acetylcholine receptor regulator activity	GO:0030548	0.0495	0.0996	CDK5|0.512352503153	1	45	111	98367	http://www.ebi.ac.uk/QuickGO/GTerm?id=GO:0030548
7	7	methylenetetrahydrofolate dehydrogenase (NADP+) activity	GO:0004488	0.0495	0.0996	MTHFD1|0.630268795694	1	45	111	98367	http://www.ebi.ac.uk/QuickGO/GTerm?id=GO:0004488
4	4	neurotransmitter receptor regulator activity	GO:0099602	0.0495	0.0996	CDK5|0.512352503153	1	45	111	98367	http://www.ebi.ac.uk/QuickGO/GTerm?id=GO:0099602
5	4,5	transcription corepressor activity	GO:0003714	0.0498	0.0998	VHL|0.0;TLE3|0.620823491688;SIN3A|0.560705509474	3	728	111	98367	http://www.ebi.ac.uk/QuickGO/GTerm?id=GO:0003714
9	9	GTP-Rho binding	GO:0017049	0.0506	0.101	CDC42EP4|4.54851503623	1	46	111	98367	http://www.ebi.ac.uk/QuickGO/GTerm?id=GO:0017049
4	4	phosphatidylinositol 3-kinase binding	GO:0043548	0.0506	0.101	PIK3R2|0.0486272341923	1	46	111	98367	http://www.ebi.ac.uk/QuickGO/GTerm?id=GO:0043548
6	6	double-stranded DNA binding	GO:0003690	0.0514	0.102	ATF2|4.44768538347;RXRB|0.0;MCM7|0.508703075363;NFKB2|0.590001371527;RPTOR|0.262727301523;SIN3A|0.560705509474;ORC3|0.0;SIX4|0.0;PAXBP1|0.253430647071	9	4250	111	98367	http://www.ebi.ac.uk/QuickGO/GTerm?id=GO:0003690
9	6,7,9	histone H3K9 methyltransferase activity	GO:0046974	0.0517	0.102	SETDB1|0.0	1	47	111	98367	http://www.ebi.ac.uk/QuickGO/GTerm?id=GO:0046974
4	4	ion binding	GO:0043167	0.0527	0.104	CHEK1|0.0;HMOX1|999.0;MTHFD1|0.630268795694;CDK4|0.619400786905;ATF2|4.44768538347;PHKG2|0.0;DCK|0.58904599773;RXRB|0.0;MCM7|0.508703075363;COL18A1|0.0;UBA7|0.194154214011;CSK|0.652863183361;FASN|0.52398244837;CDK7|0.61237442214;RAB9A|0.156841650882;CDK5|0.512352503153;AMPD3|0.0;MYO9B|0.0;DYRK1A|0.0;SEPTIN6|0.0;SETDB1|0.0;PFKFB3|0.211933497533;ERCC6L|0.65442398047;ATG2A|0.668034427444;STRADA|0.0;…	44	31429	111	98367	http://www.ebi.ac.uk/QuickGO/GTerm?id=GO:0043167
8	8	nuclear androgen receptor binding	GO:0050681	0.0538	0.106	CDK7|0.61237442214	1	49	111	98367	http://www.ebi.ac.uk/QuickGO/GTerm?id=GO:0050681
6	6	S-methyltransferase activity	GO:0008172	0.0549	0.107	MTR|0.411173097461	1	50	111	98367	http://www.ebi.ac.uk/QuickGO/GTerm?id=GO:0008172
5	5	SH2 domain binding	GO:0042169	0.056	0.107	SHCBP1|0.0	1	51	111	98367	http://www.ebi.ac.uk/QuickGO/GTerm?id=GO:0042169
8	8	deoxynucleoside kinase activity	GO:0019136	0.056	0.107	DCK|0.58904599773	1	51	111	98367	http://www.ebi.ac.uk/QuickGO/GTerm?id=GO:0019136
5	5	single-stranded DNA helicase activity	GO:0017116	0.056	0.107	MCM7|0.508703075363	1	51	111	98367	http://www.ebi.ac.uk/QuickGO/GTerm?id=GO:0017116
8	8	phosphatidylinositol phosphate 4-phosphatase activity	GO:0034596	0.056	0.107	INPP4A|0.520461963007	1	51	111	98367	http://www.ebi.ac.uk/QuickGO/GTerm?id=GO:0034596
10	10	phosphatidylinositol-3,5-bisphosphate 3-phosphatase activity	GO:0052629	0.056	0.107	MTMR14|0.624620647546	1	51	111	98367	http://www.ebi.ac.uk/QuickGO/GTerm?id=GO:0052629
4	4	proteasome binding	GO:0070628	0.056	0.107	ID1|0.0	1	51	111	98367	http://www.ebi.ac.uk/QuickGO/GTerm?id=GO:0070628
5	5	hydro-lyase activity	GO:0016836	0.056	0.107	FASN|0.52398244837;AUH|0.0	2	337	111	98367	http://www.ebi.ac.uk/QuickGO/GTerm?id=GO:0016836
3	3	ligase activity	GO:0016874	0.0568	0.108	MTHFD1|0.630268795694;UBA7|0.194154214011;HECTD3|0.535915675722;RNF31|0.0;TARS2|0.0	5	1829	111	98367	http://www.ebi.ac.uk/QuickGO/GTerm?id=GO:0016874
8	8	Rab GTPase binding	GO:0017137	0.0569	0.108	RGP1|0.0;RABGGTA|0.565027201588	2	340	111	98367	http://www.ebi.ac.uk/QuickGO/GTerm?id=GO:0017137
6	6	fatty acid synthase activity	GO:0004312	0.057	0.108	FASN|0.52398244837	1	52	111	98367	http://www.ebi.ac.uk/QuickGO/GTerm?id=GO:0004312
9	8,9	sodium:chloride symporter activity	GO:0015378	0.057	0.108	SLC6A6|0.510256406507	1	52	111	98367	http://www.ebi.ac.uk/QuickGO/GTerm?id=GO:0015378
5	5	tubulin binding	GO:0015631	0.0579	0.109	CDK5|0.512352503153;MZT1|6.91531382747;MYO9B|0.0;DYRK1A|0.0;KIF15|0.0	5	1840	111	98367	http://www.ebi.ac.uk/QuickGO/GTerm?id=GO:0015631
5	5	1-phosphatidylinositol-3-kinase regulator activity	GO:0046935	0.0581	0.109	PIK3R2|0.0486272341923	1	53	111	98367	http://www.ebi.ac.uk/QuickGO/GTerm?id=GO:0046935
4	4	nuclear export signal receptor activity	GO:0005049	0.0581	0.109	XPO4|0.171922377193	1	53	111	98367	http://www.ebi.ac.uk/QuickGO/GTerm?id=GO:0005049
8	8	sugar-phosphatase activity	GO:0050308	0.0592	0.11	PFKFB3|0.211933497533	1	54	111	98367	http://www.ebi.ac.uk/QuickGO/GTerm?id=GO:0050308
8	8	alanine transmembrane transporter activity	GO:0022858	0.0592	0.11	SLC6A6|0.510256406507	1	54	111	98367	http://www.ebi.ac.uk/QuickGO/GTerm?id=GO:0022858
9	8,9	RNA polymerase I activity	GO:0001054	0.0592	0.11	POLR1B|0.200512992651	1	54	111	98367	http://www.ebi.ac.uk/QuickGO/GTerm?id=GO:0001054
8	7,8	monoatomic anion:sodium symporter activity	GO:0015373	0.0602	0.111	SLC6A6|0.510256406507	1	55	111	98367	http://www.ebi.ac.uk/QuickGO/GTerm?id=GO:0015373
7	7	carbohydrate phosphatase activity	GO:0019203	0.0602	0.111	PFKFB3|0.211933497533	1	55	111	98367	http://www.ebi.ac.uk/QuickGO/GTerm?id=GO:0019203
6	6	cyclohydrolase activity	GO:0019238	0.0602	0.111	MTHFD1|0.630268795694	1	55	111	98367	http://www.ebi.ac.uk/QuickGO/GTerm?id=GO:0019238
6	6	ADP binding	GO:0043531	0.0613	0.113	MYO9B|0.0	1	56	111	98367	http://www.ebi.ac.uk/QuickGO/GTerm?id=GO:0043531
6	4,6	thiamine pyrophosphate binding	GO:0030976	0.0613	0.113	HACL1|0.0	1	56	111	98367	http://www.ebi.ac.uk/QuickGO/GTerm?id=GO:0030976
5	5	ErbB-2 class receptor binding	GO:0005176	0.0645	0.118	CDK5|0.512352503153	1	59	111	98367	http://www.ebi.ac.uk/QuickGO/GTerm?id=GO:0005176
5	5	cobalamin binding	GO:0031419	0.0655	0.12	MTR|0.411173097461	1	60	111	98367	http://www.ebi.ac.uk/QuickGO/GTerm?id=GO:0031419
5	5	hormone receptor binding	GO:0051427	0.0659	0.12	TACC2|0.160255331932;CDK7|0.61237442214	2	370	111	98367	http://www.ebi.ac.uk/QuickGO/GTerm?id=GO:0051427
7	7	RNA polymerase II regulatory region DNA binding	GO:0001012	0.0663	0.121	ATF2|4.44768538347;RXRB|0.0;NFKB2|0.590001371527;SIX4|0.0;PAXBP1|0.253430647071	5	1915	111	98367	http://www.ebi.ac.uk/QuickGO/GTerm?id=GO:0001012
8	8	poly(U) RNA binding	GO:0008266	0.0676	0.123	PATL1|0.651388909758	1	62	111	98367	http://www.ebi.ac.uk/QuickGO/GTerm?id=GO:0008266
5	5	phosphatase binding	GO:0019902	0.0678	0.123	PIK3R2|0.0486272341923;CSK|0.652863183361	2	376	111	98367	http://www.ebi.ac.uk/QuickGO/GTerm?id=GO:0019902
6	6	RNA polymerase II general transcription initiation factor binding	GO:0001091	0.0687	0.124	ERCC1|0.0	1	63	111	98367	http://www.ebi.ac.uk/QuickGO/GTerm?id=GO:0001091
6	6	RNA polymerase II repressing transcription factor binding	GO:0001103	0.0697	0.125	SIN3A|0.560705509474	1	64	111	98367	http://www.ebi.ac.uk/QuickGO/GTerm?id=GO:0001103
5	5	Wnt receptor activity	GO:0042813	0.0697	0.125	FZD6|0.312490562275	1	64	111	98367	http://www.ebi.ac.uk/QuickGO/GTerm?id=GO:0042813
3	3	nucleocytoplasmic transporter activity	GO:0005487	0.0708	0.127	XPO4|0.171922377193	1	65	111	98367	http://www.ebi.ac.uk/QuickGO/GTerm?id=GO:0005487
False	obselete	obsolete phosphatidylinositol phosphate kinase activity	GO:0016307	0.0729	0.13	PIP5K1A|0.0	1	67	111	98367	http://www.ebi.ac.uk/QuickGO/GTerm?id=GO:0016307
4	4	xenobiotic transmembrane transporter activity	GO:0042910	0.0739	0.131	SLC6A6|0.510256406507	1	68	111	98367	http://www.ebi.ac.uk/QuickGO/GTerm?id=GO:0042910
9	9	phosphatidylinositol-3-phosphate phosphatase activity	GO:0004438	0.0739	0.131	MTMR14|0.624620647546	1	68	111	98367	http://www.ebi.ac.uk/QuickGO/GTerm?id=GO:0004438
4	4	cyclin binding	GO:0030332	0.075	0.133	CDK4|0.619400786905	1	69	111	98367	http://www.ebi.ac.uk/QuickGO/GTerm?id=GO:0030332
7	7	inositol phosphate phosphatase activity	GO:0052745	0.076	0.134	INPP4A|0.520461963007	1	70	111	98367	http://www.ebi.ac.uk/QuickGO/GTerm?id=GO:0052745
False	obselete	obsolete coenzyme binding	GO:0050662	0.0769	0.135	FASN|0.52398244837;MOCOS|0.227031504091;PCIF1|0.108043172744;HACL1|0.0	4	1415	111	98367	http://www.ebi.ac.uk/QuickGO/GTerm?id=GO:0050662
6	6	structure-specific DNA binding	GO:0043566	0.077	0.135	ERCC1|0.0;MCM7|0.508703075363	2	405	111	98367	http://www.ebi.ac.uk/QuickGO/GTerm?id=GO:0043566
6	6	dipeptidyl-peptidase activity	GO:0008239	0.0771	0.135	DPP9|0.621670229512	1	71	111	98367	http://www.ebi.ac.uk/QuickGO/GTerm?id=GO:0008239
5	5	sulfurtransferase activity	GO:0016783	0.0781	0.136	MOCOS|0.227031504091	1	72	111	98367	http://www.ebi.ac.uk/QuickGO/GTerm?id=GO:0016783
7	7	phosphatidylinositol-4-phosphate binding	GO:0070273	0.0791	0.138	SNX24|0.650108445098	1	73	111	98367	http://www.ebi.ac.uk/QuickGO/GTerm?id=GO:0070273
4	4	hydrolase activity, acting on carbon-nitrogen (but not peptide) bonds	GO:0016810	0.0795	0.138	MTHFD1|0.630268795694;AMPD3|0.0;SIN3A|0.560705509474	3	887	111	98367	http://www.ebi.ac.uk/QuickGO/GTerm?id=GO:0016810
False	obselete	obsolete neurotransmitter binding	GO:0042165	0.0802	0.139	SLC6A6|0.510256406507	1	74	111	98367	http://www.ebi.ac.uk/QuickGO/GTerm?id=GO:0042165
8	8	Rab guanyl-nucleotide exchange factor activity	GO:0017112	0.0812	0.14	RGP1|0.0	1	75	111	98367	http://www.ebi.ac.uk/QuickGO/GTerm?id=GO:0017112
4	4	catalytic activity, acting on RNA	GO:0140098	0.0815	0.14	TARS2|0.0;RPAP1|0.333631688615;PCIF1|0.108043172744;POLR1B|0.200512992651	4	1445	111	98367	http://www.ebi.ac.uk/QuickGO/GTerm?id=GO:0140098
4	4	carbon-oxygen lyase activity	GO:0016835	0.0823	0.141	FASN|0.52398244837;AUH|0.0	2	421	111	98367	http://www.ebi.ac.uk/QuickGO/GTerm?id=GO:0016835
5	5	phosphatidylinositol 3-kinase regulator activity	GO:0035014	0.0833	0.142	PIK3R2|0.0486272341923	1	77	111	98367	http://www.ebi.ac.uk/QuickGO/GTerm?id=GO:0035014
11	9,11	cAMP response element binding	GO:0035497	0.0833	0.142	ATF2|4.44768538347	1	77	111	98367	http://www.ebi.ac.uk/QuickGO/GTerm?id=GO:0035497
6	6	phosphatidylinositol-3,4,5-trisphosphate binding	GO:0005547	0.0854	0.145	GBF1|0.584383135086	1	79	111	98367	http://www.ebi.ac.uk/QuickGO/GTerm?id=GO:0005547
6	6	K63-linked polyubiquitin modification-dependent protein binding	GO:0070530	0.0854	0.145	RNF31|0.0	1	79	111	98367	http://www.ebi.ac.uk/QuickGO/GTerm?id=GO:0070530
6	6	S-adenosylmethionine-dependent methyltransferase activity	GO:0008757	0.0869	0.147	SETDB1|0.0;MTR|0.411173097461;PCIF1|0.108043172744	3	922	111	98367	http://www.ebi.ac.uk/QuickGO/GTerm?id=GO:0008757
9	9	phosphatidylinositol-3,5-bisphosphate phosphatase activity	GO:0106018	0.0874	0.148	MTMR14|0.624620647546	1	81	111	98367	http://www.ebi.ac.uk/QuickGO/GTerm?id=GO:0106018
3	3	ubiquitin-like modifier activating enzyme activity	GO:0008641	0.0885	0.148	UBA7|0.194154214011	1	82	111	98367	http://www.ebi.ac.uk/QuickGO/GTerm?id=GO:0008641
5	5	Hsp90 protein binding	GO:0051879	0.0885	0.148	CDK5|0.512352503153	1	82	111	98367	http://www.ebi.ac.uk/QuickGO/GTerm?id=GO:0051879
5	5	ephrin receptor binding	GO:0046875	0.0885	0.148	CDK5|0.512352503153	1	82	111	98367	http://www.ebi.ac.uk/QuickGO/GTerm?id=GO:0046875
7	7	poly-pyrimidine tract binding	GO:0008187	0.0895	0.15	PATL1|0.651388909758	1	83	111	98367	http://www.ebi.ac.uk/QuickGO/GTerm?id=GO:0008187
6	6	phosphofructokinase activity	GO:0008443	0.0915	0.152	PFKFB3|0.211933497533	1	85	111	98367	http://www.ebi.ac.uk/QuickGO/GTerm?id=GO:0008443
6	6	hexosaminidase activity	GO:0015929	0.0915	0.152	OGA|0.57294400884	1	85	111	98367	http://www.ebi.ac.uk/QuickGO/GTerm?id=GO:0015929
6	6	single-stranded DNA binding	GO:0003697	0.0925	0.154	ERCC1|0.0;MCM7|0.508703075363	2	451	111	98367	http://www.ebi.ac.uk/QuickGO/GTerm?id=GO:0003697
5	5	aldehyde-lyase activity	GO:0016832	0.0946	0.156	HACL1|0.0	1	88	111	98367	http://www.ebi.ac.uk/QuickGO/GTerm?id=GO:0016832
5	5	prenyltransferase activity	GO:0004659	0.0946	0.156	RABGGTA|0.565027201588	1	88	111	98367	http://www.ebi.ac.uk/QuickGO/GTerm?id=GO:0004659
7	7	1-phosphatidylinositol-4,5-bisphosphate 3-kinase activity	GO:0046934	0.0956	0.157	PIK3R2|0.0486272341923	1	89	111	98367	http://www.ebi.ac.uk/QuickGO/GTerm?id=GO:0046934
7	7	1-phosphatidylinositol-3-kinase activity	GO:0016303	0.0956	0.157	PIK3R2|0.0486272341923	1	89	111	98367	http://www.ebi.ac.uk/QuickGO/GTerm?id=GO:0016303
4	4	protein-membrane adaptor activity	GO:0043495	0.0977	0.16	ATG2A|0.668034427444	1	91	111	98367	http://www.ebi.ac.uk/QuickGO/GTerm?id=GO:0043495
3	3	ATP hydrolysis activity	GO:0016887	0.098	0.16	MCM7|0.508703075363;CDK7|0.61237442214;MYO9B|0.0;ERCC6L|0.65442398047;SMARCAD1|0.147696368681;KIF15|0.0	6	2802	111	98367	http://www.ebi.ac.uk/QuickGO/GTerm?id=GO:0016887
6	6	frizzled binding	GO:0005109	0.0987	0.16	DVL3|0.0	1	92	111	98367	http://www.ebi.ac.uk/QuickGO/GTerm?id=GO:0005109
8	8	phosphatidylinositol monophosphate phosphatase activity	GO:0052744	0.0987	0.16	MTMR14|0.624620647546	1	92	111	98367	http://www.ebi.ac.uk/QuickGO/GTerm?id=GO:0052744
4	4	Wnt-protein binding	GO:0017147	0.0987	0.16	FZD6|0.312490562275	1	92	111	98367	http://www.ebi.ac.uk/QuickGO/GTerm?id=GO:0017147
7	7	protein serine/threonine kinase inhibitor activity	GO:0030291	0.0987	0.16	RPTOR|0.262727301523	1	92	111	98367	http://www.ebi.ac.uk/QuickGO/GTerm?id=GO:0030291
5	5	phosphatidylinositol binding	GO:0035091	0.0988	0.16	ATG2A|0.668034427444;GBF1|0.584383135086;SNX24|0.650108445098	3	976	111	98367	http://www.ebi.ac.uk/QuickGO/GTerm?id=GO:0035091
4	4	peptide binding	GO:0042277	0.106	0.172	FZD6|0.312490562275;IPO13|0.467272548655;BABAM2|0.636605835126	3	1009	111	98367	http://www.ebi.ac.uk/QuickGO/GTerm?id=GO:0042277
8	8	zinc ion binding	GO:0008270	0.108	0.174	RXRB|0.0;FASN|0.52398244837;MYO9B|0.0;SETDB1|0.0;RABGGTA|0.565027201588;RNF31|0.0;MTR|0.411173097461;POLR1B|0.200512992651	8	4249	111	98367	http://www.ebi.ac.uk/QuickGO/GTerm?id=GO:0008270
4	4	modification-dependent protein binding	GO:0140030	0.11	0.176	RNF31|0.0;BABAM2|0.636605835126	2	500	111	98367	http://www.ebi.ac.uk/QuickGO/GTerm?id=GO:0140030
6	6	nuclear localization sequence binding	GO:0008139	0.111	0.177	IPO13|0.467272548655	1	104	111	98367	http://www.ebi.ac.uk/QuickGO/GTerm?id=GO:0008139
5	5	actin binding	GO:0003779	0.111	0.177	WDR1|0.668304026963;SPIRE1|0.364482076867;MYO9B|0.0;DYRK1A|0.0;EPB41L1|0.213903308879	5	2245	111	98367	http://www.ebi.ac.uk/QuickGO/GTerm?id=GO:0003779
5	5	DNA binding	GO:0003677	0.112	0.178	ERCC1|0.0;ATF2|4.44768538347;RXRB|0.0;MCM7|0.508703075363;NFKB2|0.590001371527;SETDB1|0.0;ERCC6L|0.65442398047;RPTOR|0.262727301523;SIN3A|0.560705509474;RPAP1|0.333631688615;SMARCAD1|0.147696368681;POLR1B|0.200512992651;KIF15|0.0;ORC3|0.0;SIX4|0.0;PAXBP1|0.253430647071	16	10229	111	98367	http://www.ebi.ac.uk/QuickGO/GTerm?id=GO:0003677
6	6	aminoacyl-tRNA editing activity	GO:0002161	0.114	0.18	TARS2|0.0	1	107	111	98367	http://www.ebi.ac.uk/QuickGO/GTerm?id=GO:0002161
5	5	intramolecular oxidoreductase activity, transposing S-S bonds	GO:0016864	0.115	0.18	PDIA5|0.201599282108	1	108	111	98367	http://www.ebi.ac.uk/QuickGO/GTerm?id=GO:0016864
7	6,7	RNA polymerase II complex binding	GO:0000993	0.115	0.18	PCIF1|0.108043172744	1	108	111	98367	http://www.ebi.ac.uk/QuickGO/GTerm?id=GO:0000993
6	4,6	protein disulfide isomerase activity	GO:0003756	0.115	0.18	PDIA5|0.201599282108	1	108	111	98367	http://www.ebi.ac.uk/QuickGO/GTerm?id=GO:0003756
7	7	poly-purine tract binding	GO:0070717	0.115	0.18	PATL1|0.651388909758	1	108	111	98367	http://www.ebi.ac.uk/QuickGO/GTerm?id=GO:0070717
8	7,8	chloride:monoatomic cation symporter activity	GO:0015377	0.115	0.18	SLC6A6|0.510256406507	1	108	111	98367	http://www.ebi.ac.uk/QuickGO/GTerm?id=GO:0015377
5	5	general transcription initiation factor binding	GO:0140296	0.118	0.184	ERCC1|0.0	1	111	111	98367	http://www.ebi.ac.uk/QuickGO/GTerm?id=GO:0140296
7	6,7	steroid hormone receptor binding	GO:0035258	0.119	0.185	CDK7|0.61237442214	1	112	111	98367	http://www.ebi.ac.uk/QuickGO/GTerm?id=GO:0035258
6	6	S-acyltransferase activity	GO:0016417	0.119	0.185	FASN|0.52398244837	1	112	111	98367	http://www.ebi.ac.uk/QuickGO/GTerm?id=GO:0016417
8	6,8	amino acid:sodium symporter activity	GO:0005283	0.12	0.186	SLC6A6|0.510256406507	1	113	111	98367	http://www.ebi.ac.uk/QuickGO/GTerm?id=GO:0005283
4	4	extracellular matrix structural constituent conferring tensile strength	GO:0030020	0.122	0.189	COL18A1|0.0	1	115	111	98367	http://www.ebi.ac.uk/QuickGO/GTerm?id=GO:0030020
6	6	phosphatidylinositol-3,5-bisphosphate binding	GO:0080025	0.124	0.191	GBF1|0.584383135086	1	117	111	98367	http://www.ebi.ac.uk/QuickGO/GTerm?id=GO:0080025
6	6	sequence-specific DNA binding	GO:0043565	0.125	0.193	ATF2|4.44768538347;RXRB|0.0;MCM7|0.508703075363;NFKB2|0.590001371527;RPTOR|0.262727301523;SIN3A|0.560705509474;ORC3|0.0;SIX4|0.0;PAXBP1|0.253430647071	9	5120	111	98367	http://www.ebi.ac.uk/QuickGO/GTerm?id=GO:0043565
4	4	cytoskeletal protein binding	GO:0008092	0.126	0.194	WDR1|0.668304026963;CDK5|0.512352503153;SPIRE1|0.364482076867;MZT1|6.91531382747;MYO9B|0.0;DYRK1A|0.0;EPB41L1|0.213903308879;KIF15|0.0	8	4409	111	98367	http://www.ebi.ac.uk/QuickGO/GTerm?id=GO:0008092
7	7	tumor necrosis factor receptor binding	GO:0005164	0.128	0.196	BABAM2|0.636605835126	1	121	111	98367	http://www.ebi.ac.uk/QuickGO/GTerm?id=GO:0005164
4	4	lipid transfer activity	GO:0120013	0.128	0.196	ATG2A|0.668034427444	1	121	111	98367	http://www.ebi.ac.uk/QuickGO/GTerm?id=GO:0120013
5	5	neurotransmitter:sodium symporter activity	GO:0005328	0.13	0.198	SLC6A6|0.510256406507	1	123	111	98367	http://www.ebi.ac.uk/QuickGO/GTerm?id=GO:0005328
6	6	RNA polymerase core enzyme binding	GO:0043175	0.13	0.198	PCIF1|0.108043172744	1	123	111	98367	http://www.ebi.ac.uk/QuickGO/GTerm?id=GO:0043175
6	6	lipid kinase activity	GO:0001727	0.132	0.2	PIP5K1A|0.0	1	125	111	98367	http://www.ebi.ac.uk/QuickGO/GTerm?id=GO:0001727
8	6,8	transcription cis-regulatory region binding	GO:0000976	0.133	0.201	ATF2|4.44768538347;RXRB|0.0;NFKB2|0.590001371527;RPTOR|0.262727301523;SIN3A|0.560705509474;SIX4|0.0;PAXBP1|0.253430647071	7	3760	111	98367	http://www.ebi.ac.uk/QuickGO/GTerm?id=GO:0000976
7	7	transition metal ion binding	GO:0046914	0.133	0.201	RXRB|0.0;FASN|0.52398244837;MYO9B|0.0;SETDB1|0.0;NPEPL1|0.61404581191;RABGGTA|0.565027201588;MOCOS|0.227031504091;RNF31|0.0;MTR|0.411173097461;POLR1B|0.200512992651	10	5936	111	98367	http://www.ebi.ac.uk/QuickGO/GTerm?id=GO:0046914
4	4	protein-disulfide reductase activity	GO:0015035	0.134	0.201	PDIA5|0.201599282108	1	127	111	98367	http://www.ebi.ac.uk/QuickGO/GTerm?id=GO:0015035
6	6	phosphotyrosine residue binding	GO:0001784	0.134	0.201	PIK3R2|0.0486272341923	1	127	111	98367	http://www.ebi.ac.uk/QuickGO/GTerm?id=GO:0001784
5	5	transcription factor activity, RNA polymerase II distal enhancer sequence-specific binding	GO:0003705	0.135	0.202	ATF2|4.44768538347	1	128	111	98367	http://www.ebi.ac.uk/QuickGO/GTerm?id=GO:0003705
7	7	amino acid:monoatomic cation symporter activity	GO:0005416	0.135	0.202	SLC6A6|0.510256406507	1	128	111	98367	http://www.ebi.ac.uk/QuickGO/GTerm?id=GO:0005416
3	3	nucleocytoplasmic carrier activity	GO:0140142	0.136	0.202	XPO4|0.171922377193	1	129	111	98367	http://www.ebi.ac.uk/QuickGO/GTerm?id=GO:0140142
False	obselete	obsolete protein N-terminus binding	GO:0047485	0.136	0.202	ID1|0.0	1	129	111	98367	http://www.ebi.ac.uk/QuickGO/GTerm?id=GO:0047485
False	obselete	obsolete transcriptional repressor activity, RNA polymerase II transcription factor binding	GO:0001191	0.138	0.205	SIN3A|0.560705509474	1	131	111	98367	http://www.ebi.ac.uk/QuickGO/GTerm?id=GO:0001191
5	5	protein tyrosine phosphatase activity	GO:0004725	0.14	0.208	MTMR14|0.624620647546;PTPRU|0.0	2	581	111	98367	http://www.ebi.ac.uk/QuickGO/GTerm?id=GO:0004725
6	6	GDP binding	GO:0019003	0.14	0.208	RAB9A|0.156841650882	1	134	111	98367	http://www.ebi.ac.uk/QuickGO/GTerm?id=GO:0019003
4	4	ATPase activity, coupled	GO:0042623	0.141	0.209	MCM7|0.508703075363;CDK7|0.61237442214;ERCC6L|0.65442398047;SMARCAD1|0.147696368681	4	1773	111	98367	http://www.ebi.ac.uk/QuickGO/GTerm?id=GO:0042623
4	4	quaternary ammonium group binding	GO:0050997	0.141	0.209	HACL1|0.0	1	135	111	98367	http://www.ebi.ac.uk/QuickGO/GTerm?id=GO:0050997
False	obselete	obsolete phosphatidylinositol 3-kinase activity	GO:0035004	0.142	0.21	PIK3R2|0.0486272341923	1	136	111	98367	http://www.ebi.ac.uk/QuickGO/GTerm?id=GO:0035004
7	7	metalloaminopeptidase activity	GO:0070006	0.147	0.216	NPEPL1|0.61404581191	1	141	111	98367	http://www.ebi.ac.uk/QuickGO/GTerm?id=GO:0070006
5	5	oxidoreductase activity, acting on the CH-CH group of donors, NAD or NADP as acceptor	GO:0016628	0.147	0.216	FASN|0.52398244837	1	141	111	98367	http://www.ebi.ac.uk/QuickGO/GTerm?id=GO:0016628
7	7	Ras guanyl-nucleotide exchange factor activity	GO:0005088	0.149	0.218	ARHGEF28|0.0;RGP1|0.0	2	605	111	98367	http://www.ebi.ac.uk/QuickGO/GTerm?id=GO:0005088
6	6	ubiquitin protein ligase binding	GO:0031625	0.149	0.218	FZD6|0.312490562275;RNF31|0.0	2	605	111	98367	http://www.ebi.ac.uk/QuickGO/GTerm?id=GO:0031625
7	7	ribonucleoside triphosphate phosphatase activity	GO:0017111	0.15	0.218	MCM7|0.508703075363;CDK7|0.61237442214;RAB9A|0.156841650882;MYO9B|0.0;SEPTIN6|0.0;ERCC6L|0.65442398047;SMARCAD1|0.147696368681;KIF15|0.0;GINS2|1.50661569702	9	5343	111	98367	http://www.ebi.ac.uk/QuickGO/GTerm?id=GO:0017111
3	3	microfilament motor activity	GO:0000146	0.151	0.22	MYO9B|0.0	1	145	111	98367	http://www.ebi.ac.uk/QuickGO/GTerm?id=GO:0000146
4	4	DNA-binding transcription factor activity, RNA polymerase II-specific	GO:0000981	0.152	0.22	ATF2|4.44768538347;RXRB|0.0;ID1|0.0;NFKB2|0.590001371527;SIX4|0.0;BOLA1|4.47364371605;PAXBP1|0.253430647071	7	3897	111	98367	http://www.ebi.ac.uk/QuickGO/GTerm?id=GO:0000981
5	4,5	ATP-dependent DNA helicase activity	GO:0004003	0.156	0.225	MCM7|0.508703075363	1	150	111	98367	http://www.ebi.ac.uk/QuickGO/GTerm?id=GO:0004003
8	8	manganese ion binding	GO:0030145	0.156	0.225	NPEPL1|0.61404581191	1	150	111	98367	http://www.ebi.ac.uk/QuickGO/GTerm?id=GO:0030145
5	5	RNA polymerase binding	GO:0070063	0.157	0.226	PCIF1|0.108043172744	1	151	111	98367	http://www.ebi.ac.uk/QuickGO/GTerm?id=GO:0070063
6	6	tumor necrosis factor receptor superfamily binding	GO:0032813	0.158	0.227	BABAM2|0.636605835126	1	152	111	98367	http://www.ebi.ac.uk/QuickGO/GTerm?id=GO:0032813
6	6	transcriptional repressor activity, RNA polymerase II core promoter proximal region sequence-specific binding	GO:0001078	0.159	0.227	PAXBP1|0.253430647071	1	153	111	98367	http://www.ebi.ac.uk/QuickGO/GTerm?id=GO:0001078
6	6	gamma-tubulin binding	GO:0043015	0.159	0.227	MZT1|6.91531382747	1	153	111	98367	http://www.ebi.ac.uk/QuickGO/GTerm?id=GO:0043015
7	5,7	protein serine/threonine/tyrosine kinase activity	GO:0004712	0.16	0.228	DYRK1A|0.0	1	154	111	98367	http://www.ebi.ac.uk/QuickGO/GTerm?id=GO:0004712
5	5	ubiquitin-like protein ligase binding	GO:0044389	0.16	0.228	FZD6|0.312490562275;RNF31|0.0	2	632	111	98367	http://www.ebi.ac.uk/QuickGO/GTerm?id=GO:0044389
6	6	ubiquitin protein ligase activity	GO:0061630	0.16	0.228	VHL|0.0;HECTD3|0.535915675722;RNF31|0.0	3	1221	111	98367	http://www.ebi.ac.uk/QuickGO/GTerm?id=GO:0061630
3	3	sulfur compound binding	GO:1901681	0.163	0.231	PCIF1|0.108043172744;HACL1|0.0	2	640	111	98367	http://www.ebi.ac.uk/QuickGO/GTerm?id=GO:1901681
8	5,8	organic acid:sodium symporter activity	GO:0005343	0.167	0.237	SLC6A6|0.510256406507	1	162	111	98367	http://www.ebi.ac.uk/QuickGO/GTerm?id=GO:0005343
5	5	transcription regulatory region nucleic acid binding	GO:0001067	0.169	0.238	ATF2|4.44768538347;RXRB|0.0;NFKB2|0.590001371527;RPTOR|0.262727301523;SIN3A|0.560705509474;SIX4|0.0;PAXBP1|0.253430647071	7	4015	111	98367	http://www.ebi.ac.uk/QuickGO/GTerm?id=GO:0001067
5	5	oxidoreductase activity, acting on the CH-NH group of donors, NAD or NADP as acceptor	GO:0016646	0.17	0.239	MTHFD1|0.630268795694	1	165	111	98367	http://www.ebi.ac.uk/QuickGO/GTerm?id=GO:0016646
5	4,5	RNA polymerase II transcription cofactor activity	GO:0001104	0.17	0.239	SIN3A|0.560705509474	1	165	111	98367	http://www.ebi.ac.uk/QuickGO/GTerm?id=GO:0001104
5	5	glutamate receptor binding	GO:0035254	0.17	0.239	HOMER3|0.248383227663	1	165	111	98367	http://www.ebi.ac.uk/QuickGO/GTerm?id=GO:0035254
5	5	amyloid-beta binding	GO:0001540	0.171	0.239	FZD6|0.312490562275	1	166	111	98367	http://www.ebi.ac.uk/QuickGO/GTerm?id=GO:0001540
5	5	ubiquitin-like protein ligase activity	GO:0061659	0.171	0.239	VHL|0.0;HECTD3|0.535915675722;RNF31|0.0	3	1261	111	98367	http://www.ebi.ac.uk/QuickGO/GTerm?id=GO:0061659
5	5	disulfide oxidoreductase activity	GO:0015036	0.172	0.24	PDIA5|0.201599282108	1	167	111	98367	http://www.ebi.ac.uk/QuickGO/GTerm?id=GO:0015036
4	4	calmodulin binding	GO:0005516	0.173	0.24	PHKG2|0.0;MYO9B|0.0	2	664	111	98367	http://www.ebi.ac.uk/QuickGO/GTerm?id=GO:0005516
6	6	pyrophosphatase activity	GO:0016462	0.174	0.241	MCM7|0.508703075363;CDK7|0.61237442214;RAB9A|0.156841650882;MYO9B|0.0;SEPTIN6|0.0;ERCC6L|0.65442398047;SMARCAD1|0.147696368681;KIF15|0.0;GINS2|1.50661569702	9	5538	111	98367	http://www.ebi.ac.uk/QuickGO/GTerm?id=GO:0016462
5	5	hydrolase activity, acting on acid anhydrides, in phosphorus-containing anhydrides	GO:0016818	0.176	0.243	MCM7|0.508703075363;CDK7|0.61237442214;RAB9A|0.156841650882;MYO9B|0.0;SEPTIN6|0.0;ERCC6L|0.65442398047;SMARCAD1|0.147696368681;KIF15|0.0;GINS2|1.50661569702	9	5553	111	98367	http://www.ebi.ac.uk/QuickGO/GTerm?id=GO:0016818
5	5	G protein-coupled receptor binding	GO:0001664	0.177	0.244	DVL3|0.0;HOMER3|0.248383227663	2	674	111	98367	http://www.ebi.ac.uk/QuickGO/GTerm?id=GO:0001664
4	4	cell adhesion molecule binding	GO:0050839	0.177	0.245	CCNB2|0.297787335255;FASN|0.52398244837;EPB41L1|0.213903308879	3	1284	111	98367	http://www.ebi.ac.uk/QuickGO/GTerm?id=GO:0050839
4	4	hydrolase activity, acting on acid anhydrides	GO:0016817	0.178	0.245	MCM7|0.508703075363;CDK7|0.61237442214;RAB9A|0.156841650882;MYO9B|0.0;SEPTIN6|0.0;ERCC6L|0.65442398047;SMARCAD1|0.147696368681;KIF15|0.0;GINS2|1.50661569702	9	5574	111	98367	http://www.ebi.ac.uk/QuickGO/GTerm?id=GO:0016817
5	5	thiolester hydrolase activity	GO:0016790	0.179	0.245	FASN|0.52398244837	1	174	111	98367	http://www.ebi.ac.uk/QuickGO/GTerm?id=GO:0016790
4	4	neurotransmitter transmembrane transporter activity	GO:0005326	0.181	0.248	SLC6A6|0.510256406507	1	177	111	98367	http://www.ebi.ac.uk/QuickGO/GTerm?id=GO:0005326
5	5	receptor tyrosine kinase binding	GO:0030971	0.185	0.253	PIK3R2|0.0486272341923	1	181	111	98367	http://www.ebi.ac.uk/QuickGO/GTerm?id=GO:0030971
8	8	NADP binding	GO:0050661	0.187	0.255	FASN|0.52398244837	1	183	111	98367	http://www.ebi.ac.uk/QuickGO/GTerm?id=GO:0050661
3	3	microtubule motor activity	GO:0003777	0.188	0.256	MYO9B|0.0;KIF15|0.0	2	702	111	98367	http://www.ebi.ac.uk/QuickGO/GTerm?id=GO:0003777
6	6	protein kinase inhibitor activity	GO:0004860	0.19	0.259	RPTOR|0.262727301523	1	187	111	98367	http://www.ebi.ac.uk/QuickGO/GTerm?id=GO:0004860
6	6	rRNA binding	GO:0019843	0.194	0.263	RPF1|0.0	1	191	111	98367	http://www.ebi.ac.uk/QuickGO/GTerm?id=GO:0019843
8	6,8	calmodulin-dependent protein kinase activity	GO:0004683	0.194	0.263	PHKG2|0.0	1	191	111	98367	http://www.ebi.ac.uk/QuickGO/GTerm?id=GO:0004683
7	7	neutral L-amino acid transmembrane transporter activity	GO:0015175	0.195	0.263	SLC6A6|0.510256406507	1	192	111	98367	http://www.ebi.ac.uk/QuickGO/GTerm?id=GO:0015175
5	5	kinase inhibitor activity	GO:0019210	0.196	0.263	RPTOR|0.262727301523	1	193	111	98367	http://www.ebi.ac.uk/QuickGO/GTerm?id=GO:0019210
5	5	oxidoreductase activity, acting on paired donors, with incorporation or reduction of molecular oxygen, reduced flavin or flavoprotein as one donor, and incorporation of one atom of oxygen	GO:0016712	0.196	0.263	HMOX1|999.0	1	193	111	98367	http://www.ebi.ac.uk/QuickGO/GTerm?id=GO:0016712
6	6	monocarboxylic acid transmembrane transporter activity	GO:0008028	0.196	0.263	SLC6A6|0.510256406507	1	193	111	98367	http://www.ebi.ac.uk/QuickGO/GTerm?id=GO:0008028
4	4	sulfur compound transmembrane transporter activity	GO:1901682	0.198	0.265	SLC6A6|0.510256406507	1	195	111	98367	http://www.ebi.ac.uk/QuickGO/GTerm?id=GO:1901682
5	5	exopeptidase activity	GO:0008238	0.199	0.266	DPP9|0.621670229512;NPEPL1|0.61404581191	2	729	111	98367	http://www.ebi.ac.uk/QuickGO/GTerm?id=GO:0008238
5	5	methyltransferase activity	GO:0008168	0.2	0.267	SETDB1|0.0;MTR|0.411173097461;PCIF1|0.108043172744	3	1364	111	98367	http://www.ebi.ac.uk/QuickGO/GTerm?id=GO:0008168
2	2	nucleic acid binding transcription factor activity	GO:0001071	0.208	0.277	ATF2|4.44768538347;RXRB|0.0;ID1|0.0;NFKB2|0.590001371527;SIN3A|0.560705509474;SIX4|0.0;BOLA1|4.47364371605;PAXBP1|0.253430647071	8	5028	111	98367	http://www.ebi.ac.uk/QuickGO/GTerm?id=GO:0001071
5	5	deaminase activity	GO:0019239	0.21	0.278	AMPD3|0.0	1	208	111	98367	http://www.ebi.ac.uk/QuickGO/GTerm?id=GO:0019239
7	6,7	monoatomic anion:monoatomic cation symporter activity	GO:0015296	0.21	0.278	SLC6A6|0.510256406507	1	209	111	98367	http://www.ebi.ac.uk/QuickGO/GTerm?id=GO:0015296
4	4	peptide-lysine-N-acetyltransferase activity	GO:0061733	0.21	0.278	ATF2|4.44768538347	1	209	111	98367	http://www.ebi.ac.uk/QuickGO/GTerm?id=GO:0061733
7	7	nuclear receptor binding	GO:0016922	0.212	0.28	TACC2|0.160255331932	1	211	111	98367	http://www.ebi.ac.uk/QuickGO/GTerm?id=GO:0016922
6	5,6	histone deacetylase activity	GO:0004407	0.214	0.282	SIN3A|0.560705509474	1	213	111	98367	http://www.ebi.ac.uk/QuickGO/GTerm?id=GO:0004407
5	4,5	protein lysine deacetylase activity	GO:0033558	0.216	0.283	SIN3A|0.560705509474	1	215	111	98367	http://www.ebi.ac.uk/QuickGO/GTerm?id=GO:0033558
4	3,4	protein-containing complex scaffold activity	GO:0032947	0.216	0.283	SEPTIN6|0.0	1	215	111	98367	http://www.ebi.ac.uk/QuickGO/GTerm?id=GO:0032947
4	4	transferase activity, transferring one-carbon groups	GO:0016741	0.222	0.29	SETDB1|0.0;MTR|0.411173097461;PCIF1|0.108043172744	3	1438	111	98367	http://www.ebi.ac.uk/QuickGO/GTerm?id=GO:0016741
6	6	carbohydrate kinase activity	GO:0019200	0.223	0.291	PFKFB3|0.211933497533	1	223	111	98367	http://www.ebi.ac.uk/QuickGO/GTerm?id=GO:0019200
5	5	carboxy-lyase activity	GO:0016831	0.225	0.294	HACL1|0.0	1	226	111	98367	http://www.ebi.ac.uk/QuickGO/GTerm?id=GO:0016831
8	8	peptide N-acetyltransferase activity	GO:0034212	0.228	0.297	ATF2|4.44768538347	1	229	111	98367	http://www.ebi.ac.uk/QuickGO/GTerm?id=GO:0034212
8	6,8	histone H3 methyltransferase activity	GO:0140938	0.23	0.299	SETDB1|0.0	1	231	111	98367	http://www.ebi.ac.uk/QuickGO/GTerm?id=GO:0140938
4	4	oxidoreductase activity, acting on the CH-NH group of donors	GO:0016645	0.231	0.299	MTHFD1|0.630268795694	1	232	111	98367	http://www.ebi.ac.uk/QuickGO/GTerm?id=GO:0016645
6	6	microtubule binding	GO:0008017	0.232	0.301	CDK5|0.512352503153;MYO9B|0.0;KIF15|0.0	3	1474	111	98367	http://www.ebi.ac.uk/QuickGO/GTerm?id=GO:0008017
7	6,7	DNA endonuclease activity	GO:0004520	0.235	0.304	ERCC1|0.0	1	237	111	98367	http://www.ebi.ac.uk/QuickGO/GTerm?id=GO:0004520
2	2	molecular carrier activity	GO:0140104	0.236	0.304	XPO4|0.171922377193	1	238	111	98367	http://www.ebi.ac.uk/QuickGO/GTerm?id=GO:0140104
6	5,6	RNA methyltransferase activity	GO:0008173	0.244	0.314	PCIF1|0.108043172744	1	248	111	98367	http://www.ebi.ac.uk/QuickGO/GTerm?id=GO:0008173
5	5	protease binding	GO:0002020	0.244	0.314	DVL3|0.0	1	248	111	98367	http://www.ebi.ac.uk/QuickGO/GTerm?id=GO:0002020
4	4	deacetylase activity	GO:0019213	0.248	0.318	SIN3A|0.560705509474	1	252	111	98367	http://www.ebi.ac.uk/QuickGO/GTerm?id=GO:0019213
2	2	cytoskeletal motor activity	GO:0003774	0.251	0.321	MYO9B|0.0;KIF15|0.0	2	854	111	98367	http://www.ebi.ac.uk/QuickGO/GTerm?id=GO:0003774
10	8,10	RNA polymerase II cis-regulatory region sequence-specific DNA binding	GO:0000978	0.251	0.321	ATF2|4.44768538347;RXRB|0.0;NFKB2|0.590001371527;SIX4|0.0;PAXBP1|0.253430647071	5	3001	111	98367	http://www.ebi.ac.uk/QuickGO/GTerm?id=GO:0000978
4	4	ligase activity, forming carbon-sulfur bonds	GO:0016877	0.254	0.323	UBA7|0.194154214011	1	259	111	98367	http://www.ebi.ac.uk/QuickGO/GTerm?id=GO:0016877
3	3	modified amino acid binding	GO:0072341	0.255	0.324	FASN|0.52398244837	1	260	111	98367	http://www.ebi.ac.uk/QuickGO/GTerm?id=GO:0072341
4	4	heat shock protein binding	GO:0031072	0.257	0.326	CDK5|0.512352503153	1	263	111	98367	http://www.ebi.ac.uk/QuickGO/GTerm?id=GO:0031072
4	4	oxidoreductase activity, acting on a sulfur group of donors	GO:0016667	0.259	0.328	PDIA5|0.201599282108	1	265	111	98367	http://www.ebi.ac.uk/QuickGO/GTerm?id=GO:0016667
6	6	single-stranded RNA binding	GO:0003727	0.264	0.334	PATL1|0.651388909758	1	271	111	98367	http://www.ebi.ac.uk/QuickGO/GTerm?id=GO:0003727
5	5	nucleotidyltransferase activity	GO:0016779	0.265	0.334	RPAP1|0.333631688615;POLR1B|0.200512992651	2	888	111	98367	http://www.ebi.ac.uk/QuickGO/GTerm?id=GO:0016779
9	7,9	cis-regulatory region sequence-specific DNA binding	GO:0000987	0.265	0.334	ATF2|4.44768538347;RXRB|0.0;NFKB2|0.590001371527;SIX4|0.0;PAXBP1|0.253430647071	5	3067	111	98367	http://www.ebi.ac.uk/QuickGO/GTerm?id=GO:0000987
4	4	intramolecular oxidoreductase activity	GO:0016860	0.274	0.344	PDIA5|0.201599282108	1	283	111	98367	http://www.ebi.ac.uk/QuickGO/GTerm?id=GO:0016860
4	4	phospholipid binding	GO:0005543	0.277	0.347	ATG2A|0.668034427444;GBF1|0.584383135086;SNX24|0.650108445098	3	1621	111	98367	http://www.ebi.ac.uk/QuickGO/GTerm?id=GO:0005543
4	4	transmembrane transporter binding	GO:0044325	0.284	0.356	USP10|0.667018345261	1	296	111	98367	http://www.ebi.ac.uk/QuickGO/GTerm?id=GO:0044325
6	6	metalloexopeptidase activity	GO:0008235	0.293	0.365	NPEPL1|0.61404581191	1	306	111	98367	http://www.ebi.ac.uk/QuickGO/GTerm?id=GO:0008235
6	6	damaged DNA binding	GO:0003684	0.293	0.365	ERCC1|0.0	1	306	111	98367	http://www.ebi.ac.uk/QuickGO/GTerm?id=GO:0003684
4	4	transferase activity, transferring sulphur-containing groups	GO:0016782	0.297	0.369	MOCOS|0.227031504091	1	311	111	98367	http://www.ebi.ac.uk/QuickGO/GTerm?id=GO:0016782
10	8,10	voltage-gated calcium channel activity	GO:0005245	0.304	0.378	CDK5|0.512352503153	1	321	111	98367	http://www.ebi.ac.uk/QuickGO/GTerm?id=GO:0005245
5	4,5	nuclear receptor activity	GO:0004879	0.306	0.379	RXRB|0.0	1	323	111	98367	http://www.ebi.ac.uk/QuickGO/GTerm?id=GO:0004879
4	4	ligand-activated transcription factor activity	GO:0098531	0.307	0.38	RXRB|0.0	1	324	111	98367	http://www.ebi.ac.uk/QuickGO/GTerm?id=GO:0098531
3	3	structural constituent of cytoskeleton	GO:0005200	0.311	0.384	EPB41L1|0.213903308879	1	329	111	98367	http://www.ebi.ac.uk/QuickGO/GTerm?id=GO:0005200
6	5,6	DNA nuclease activity	GO:0004536	0.312	0.385	ERCC1|0.0	1	331	111	98367	http://www.ebi.ac.uk/QuickGO/GTerm?id=GO:0004536
4	4	carbon-carbon lyase activity	GO:0016830	0.314	0.385	HACL1|0.0	1	333	111	98367	http://www.ebi.ac.uk/QuickGO/GTerm?id=GO:0016830
5	5	protein serine/threonine phosphatase activity	GO:0004722	0.314	0.385	MTMR14|0.624620647546	1	333	111	98367	http://www.ebi.ac.uk/QuickGO/GTerm?id=GO:0004722
7	7	solute:sodium symporter activity	GO:0015370	0.316	0.388	SLC6A6|0.510256406507	1	336	111	98367	http://www.ebi.ac.uk/QuickGO/GTerm?id=GO:0015370
5	5	ligase activity, forming aminoacyl-tRNA and related compounds	GO:0016876	0.321	0.392	TARS2|0.0	1	342	111	98367	http://www.ebi.ac.uk/QuickGO/GTerm?id=GO:0016876
7	7	phosphatidylinositol bisphosphate binding	GO:1902936	0.321	0.392	GBF1|0.584383135086	1	342	111	98367	http://www.ebi.ac.uk/QuickGO/GTerm?id=GO:1902936
7	5,7	protein tyrosine kinase activity	GO:0004713	0.322	0.392	CSK|0.652863183361;DYRK1A|0.0	2	1025	111	98367	http://www.ebi.ac.uk/QuickGO/GTerm?id=GO:0004713
False	obselete	obsolete histone lysine N-methyltransferase activity	GO:0018024	0.322	0.392	SETDB1|0.0	1	344	111	98367	http://www.ebi.ac.uk/QuickGO/GTerm?id=GO:0018024
4	4	transferase activity, transferring alkyl or aryl (other than methyl) groups	GO:0016765	0.327	0.396	RABGGTA|0.565027201588	1	350	111	98367	http://www.ebi.ac.uk/QuickGO/GTerm?id=GO:0016765
4	4	vitamin B6 binding	GO:0070279	0.327	0.396	MOCOS|0.227031504091	1	350	111	98367	http://www.ebi.ac.uk/QuickGO/GTerm?id=GO:0070279
5	5	syntaxin binding	GO:0019905	0.329	0.398	HECTD3|0.535915675722	1	353	111	98367	http://www.ebi.ac.uk/QuickGO/GTerm?id=GO:0019905
6	5,6	pyridoxal phosphate binding	GO:0030170	0.332	0.401	MOCOS|0.227031504091	1	357	111	98367	http://www.ebi.ac.uk/QuickGO/GTerm?id=GO:0030170
4	4	nuclear steroid receptor activity	GO:0003707	0.337	0.406	RXRB|0.0	1	363	111	98367	http://www.ebi.ac.uk/QuickGO/GTerm?id=GO:0003707
8	8	Rho guanyl-nucleotide exchange factor activity	GO:0005089	0.342	0.412	ARHGEF28|0.0	1	370	111	98367	http://www.ebi.ac.uk/QuickGO/GTerm?id=GO:0005089
9	7,9	RNA polymerase II transcription regulatory region sequence-specific DNA binding	GO:0000977	0.349	0.419	ATF2|4.44768538347;RXRB|0.0;NFKB2|0.590001371527;SIX4|0.0;PAXBP1|0.253430647071	5	3444	111	98367	http://www.ebi.ac.uk/QuickGO/GTerm?id=GO:0000977
7	7	mRNA 3'-UTR binding	GO:0003730	0.357	0.429	AUH|0.0	1	391	111	98367	http://www.ebi.ac.uk/QuickGO/GTerm?id=GO:0003730
5	5	RNA binding	GO:0003723	0.364	0.436	FASN|0.52398244837;AUH|0.0;USP10|0.667018345261;PATL1|0.651388909758;ARHGEF28|0.0;SIN3A|0.560705509474;CDC42EP4|4.54851503623;RPF1|0.0	8	5989	111	98367	http://www.ebi.ac.uk/QuickGO/GTerm?id=GO:0003723
5	5	metallopeptidase activity	GO:0008237	0.369	0.441	NPEPL1|0.61404581191;MIPEP|0.0	2	1140	111	98367	http://www.ebi.ac.uk/QuickGO/GTerm?id=GO:0008237
6	4,6	actin filament binding	GO:0051015	0.371	0.441	WDR1|0.668304026963;MYO9B|0.0	2	1144	111	98367	http://www.ebi.ac.uk/QuickGO/GTerm?id=GO:0051015
4	4	nucleic acid binding	GO:0003676	0.371	0.441	ERCC1|0.0;ATF2|4.44768538347;RXRB|0.0;MCM7|0.508703075363;FASN|0.52398244837;NFKB2|0.590001371527;AUH|0.0;USP10|0.667018345261;SETDB1|0.0;ERCC6L|0.65442398047;PATL1|0.651388909758;RPTOR|0.262727301523;ARHGEF28|0.0;SIN3A|0.560705509474;RPAP1|0.333631688615;CDC42EP4|4.54851503623;SMARCAD1|0.147696368681;RPF1|0.0;POLR1B|0.200512992651;KIF15|0.0;ORC3|0.0;SIX4|0.0;PAXBP1|0.253430647071	23	18811	111	98367	http://www.ebi.ac.uk/QuickGO/GTerm?id=GO:0003676
5	5	ATP-dependent helicase activity	GO:0008026	0.374	0.443	MCM7|0.508703075363	1	414	111	98367	http://www.ebi.ac.uk/QuickGO/GTerm?id=GO:0008026
4	4	oxidoreductase activity, acting on the CH-CH group of donors	GO:0016627	0.374	0.443	FASN|0.52398244837	1	414	111	98367	http://www.ebi.ac.uk/QuickGO/GTerm?id=GO:0016627
False	obselete	obsolete purine NTP-dependent helicase activity	GO:0070035	0.374	0.443	MCM7|0.508703075363	1	414	111	98367	http://www.ebi.ac.uk/QuickGO/GTerm?id=GO:0070035
4	4	ligase activity, forming carbon-nitrogen bonds	GO:0016879	0.375	0.444	MTHFD1|0.630268795694	1	416	111	98367	http://www.ebi.ac.uk/QuickGO/GTerm?id=GO:0016879
3	3	extracellular matrix structural constituent	GO:0005201	0.383	0.452	COL18A1|0.0	1	427	111	98367	http://www.ebi.ac.uk/QuickGO/GTerm?id=GO:0005201
6	6	phospholipase activity	GO:0004620	0.385	0.454	HMOX1|999.0	1	430	111	98367	http://www.ebi.ac.uk/QuickGO/GTerm?id=GO:0004620
7	5,7	protein-lysine N-methyltransferase activity	GO:0016279	0.403	0.474	SETDB1|0.0	1	456	111	98367	http://www.ebi.ac.uk/QuickGO/GTerm?id=GO:0016279
7	7	lysine N-methyltransferase activity	GO:0016278	0.404	0.474	SETDB1|0.0	1	457	111	98367	http://www.ebi.ac.uk/QuickGO/GTerm?id=GO:0016278
5	5	hydrolase activity, acting on carbon-nitrogen (but not peptide) bonds, in linear amides	GO:0016811	0.407	0.475	SIN3A|0.560705509474	1	461	111	98367	http://www.ebi.ac.uk/QuickGO/GTerm?id=GO:0016811
4	4	ligase activity, forming carbon-oxygen bonds	GO:0016875	0.407	0.475	TARS2|0.0	1	462	111	98367	http://www.ebi.ac.uk/QuickGO/GTerm?id=GO:0016875
6	5,6	aminoacyl-tRNA ligase activity	GO:0004812	0.407	0.475	TARS2|0.0	1	462	111	98367	http://www.ebi.ac.uk/QuickGO/GTerm?id=GO:0004812
6	6	phosphoric diester hydrolase activity	GO:0008081	0.409	0.477	HMOX1|999.0	1	465	111	98367	http://www.ebi.ac.uk/QuickGO/GTerm?id=GO:0008081
6	6	amino acid transmembrane transporter activity	GO:0015171	0.411	0.478	SLC6A6|0.510256406507	1	468	111	98367	http://www.ebi.ac.uk/QuickGO/GTerm?id=GO:0015171
7	5,7	histone methyltransferase activity	GO:0042054	0.415	0.481	SETDB1|0.0	1	473	111	98367	http://www.ebi.ac.uk/QuickGO/GTerm?id=GO:0042054
4	4	unfolded protein binding	GO:0051082	0.417	0.483	CHAF1B|0.0	1	477	111	98367	http://www.ebi.ac.uk/QuickGO/GTerm?id=GO:0051082
3	3	DNA-binding transcription factor activity	GO:0003700	0.426	0.493	ATF2|4.44768538347;RXRB|0.0;ID1|0.0;NFKB2|0.590001371527;SIN3A|0.560705509474;SIX4|0.0;BOLA1|4.47364371605;PAXBP1|0.253430647071	8	6348	111	98367	http://www.ebi.ac.uk/QuickGO/GTerm?id=GO:0003700
2	2	molecular transducer activity	GO:0060089	0.447	0.516	FZD6|0.312490562275;CCNB2|0.297787335255;HMOX1|999.0;CDK4|0.619400786905;RXRB|0.0;CCND3|0.0;CDK7|0.61237442214;CDK5|0.512352503153;PTPRU|0.0	9	7334	111	98367	http://www.ebi.ac.uk/QuickGO/GTerm?id=GO:0060089
6	6	chloride transmembrane transporter activity	GO:0015108	0.448	0.516	SLC6A6|0.510256406507	1	525	111	98367	http://www.ebi.ac.uk/QuickGO/GTerm?id=GO:0015108
4	4	SNARE binding	GO:0000149	0.464	0.534	HECTD3|0.535915675722	1	551	111	98367	http://www.ebi.ac.uk/QuickGO/GTerm?id=GO:0000149
5	5	lipase activity	GO:0016298	0.468	0.538	HMOX1|999.0	1	558	111	98367	http://www.ebi.ac.uk/QuickGO/GTerm?id=GO:0016298
2	2	structural molecule activity	GO:0005198	0.475	0.545	HMOX1|999.0;COL18A1|0.0;SEPTIN6|0.0;EPB41L1|0.213903308879	4	3142	111	98367	http://www.ebi.ac.uk/QuickGO/GTerm?id=GO:0005198
6	6	solute:monoatomic cation symporter activity	GO:0015294	0.476	0.545	SLC6A6|0.510256406507	1	571	111	98367	http://www.ebi.ac.uk/QuickGO/GTerm?id=GO:0015294
3	3	lipid transporter activity	GO:0005319	0.483	0.551	ATG2A|0.668034427444	1	582	111	98367	http://www.ebi.ac.uk/QuickGO/GTerm?id=GO:0005319
5	5	carboxylic ester hydrolase activity	GO:0052689	0.484	0.551	TARS2|0.0	1	585	111	98367	http://www.ebi.ac.uk/QuickGO/GTerm?id=GO:0052689
5	5	hydrolase activity, hydrolyzing O-glycosyl compounds	GO:0004553	0.486	0.551	OGA|0.57294400884	1	587	111	98367	http://www.ebi.ac.uk/QuickGO/GTerm?id=GO:0004553
7	6,7	cysteine-type deubiquitinase activity	GO:0004843	0.486	0.551	USP10|0.667018345261	1	587	111	98367	http://www.ebi.ac.uk/QuickGO/GTerm?id=GO:0004843
5	5	catalytic activity, acting on a tRNA	GO:0140101	0.486	0.551	TARS2|0.0	1	587	111	98367	http://www.ebi.ac.uk/QuickGO/GTerm?id=GO:0140101
5	5	DNA-binding transcription repressor activity, RNA polymerase II-specific	GO:0001227	0.503	0.57	PAXBP1|0.253430647071	1	618	111	98367	http://www.ebi.ac.uk/QuickGO/GTerm?id=GO:0001227
6	6	endonuclease activity	GO:0004519	0.504	0.57	ERCC1|0.0	1	619	111	98367	http://www.ebi.ac.uk/QuickGO/GTerm?id=GO:0004519
8	7,8	calcium channel activity	GO:0005262	0.507	0.572	CDK5|0.512352503153	1	624	111	98367	http://www.ebi.ac.uk/QuickGO/GTerm?id=GO:0005262
6	4,6	protein methyltransferase activity	GO:0008276	0.512	0.576	SETDB1|0.0	1	633	111	98367	http://www.ebi.ac.uk/QuickGO/GTerm?id=GO:0008276
7	6,7	thiol-dependent ubiquitinyl hydrolase activity	GO:0036459	0.519	0.584	USP10|0.667018345261	1	647	111	98367	http://www.ebi.ac.uk/QuickGO/GTerm?id=GO:0036459
6	6	symporter activity	GO:0015293	0.523	0.587	SLC6A6|0.510256406507	1	653	111	98367	http://www.ebi.ac.uk/QuickGO/GTerm?id=GO:0015293
6	6	N-methyltransferase activity	GO:0008170	0.527	0.589	SETDB1|0.0	1	660	111	98367	http://www.ebi.ac.uk/QuickGO/GTerm?id=GO:0008170
6	6	metalloendopeptidase activity	GO:0004222	0.527	0.589	MIPEP|0.0	1	661	111	98367	http://www.ebi.ac.uk/QuickGO/GTerm?id=GO:0004222
6	6	cysteine-type endopeptidase activity	GO:0004197	0.527	0.589	USP10|0.667018345261	1	661	111	98367	http://www.ebi.ac.uk/QuickGO/GTerm?id=GO:0004197
8	8	GTPase activity	GO:0003924	0.537	0.599	RAB9A|0.156841650882;SEPTIN6|0.0	2	1589	111	98367	http://www.ebi.ac.uk/QuickGO/GTerm?id=GO:0003924
6	6	deubiquitinase activity	GO:0101005	0.54	0.601	USP10|0.667018345261	1	686	111	98367	http://www.ebi.ac.uk/QuickGO/GTerm?id=GO:0101005
7	7	sodium ion transmembrane transporter activity	GO:0015081	0.543	0.603	SLC6A6|0.510256406507	1	691	111	98367	http://www.ebi.ac.uk/QuickGO/GTerm?id=GO:0015081
5	5	carboxylic acid transmembrane transporter activity	GO:0046943	0.558	0.619	SLC6A6|0.510256406507	1	720	111	98367	http://www.ebi.ac.uk/QuickGO/GTerm?id=GO:0046943
5	5	cytokine receptor binding	GO:0005126	0.559	0.619	BABAM2|0.636605835126	1	723	111	98367	http://www.ebi.ac.uk/QuickGO/GTerm?id=GO:0005126
4	4	organic acid transmembrane transporter activity	GO:0005342	0.563	0.622	SLC6A6|0.510256406507	1	730	111	98367	http://www.ebi.ac.uk/QuickGO/GTerm?id=GO:0005342
5	5	oxidoreductase activity, acting on the CH-OH group of donors, NAD or NADP as acceptor	GO:0016616	0.565	0.624	FASN|0.52398244837	1	735	111	98367	http://www.ebi.ac.uk/QuickGO/GTerm?id=GO:0016616
4	4	monooxygenase activity	GO:0004497	0.567	0.624	HMOX1|999.0	1	739	111	98367	http://www.ebi.ac.uk/QuickGO/GTerm?id=GO:0004497
7	7	magnesium ion binding	GO:0000287	0.568	0.624	HACL1|0.0	1	740	111	98367	http://www.ebi.ac.uk/QuickGO/GTerm?id=GO:0000287
7	7	calcium ion transmembrane transporter activity	GO:0015085	0.573	0.629	CDK5|0.512352503153	1	751	111	98367	http://www.ebi.ac.uk/QuickGO/GTerm?id=GO:0015085
5	5	ubiquitin-like protein peptidase activity	GO:0019783	0.579	0.635	USP10|0.667018345261	1	764	111	98367	http://www.ebi.ac.uk/QuickGO/GTerm?id=GO:0019783
5	5	inorganic anion transmembrane transporter activity	GO:0015103	0.583	0.638	SLC6A6|0.510256406507	1	772	111	98367	http://www.ebi.ac.uk/QuickGO/GTerm?id=GO:0015103
4	4	hydrolase activity, acting on glycosyl bonds	GO:0016798	0.587	0.641	OGA|0.57294400884	1	780	111	98367	http://www.ebi.ac.uk/QuickGO/GTerm?id=GO:0016798
4	4	tetrapyrrole binding	GO:0046906	0.592	0.646	HMOX1|999.0;MTR|0.411173097461	2	1759	111	98367	http://www.ebi.ac.uk/QuickGO/GTerm?id=GO:0046906
9	7,9	voltage-gated monoatomic cation channel activity	GO:0022843	0.601	0.655	CDK5|0.512352503153	1	811	111	98367	http://www.ebi.ac.uk/QuickGO/GTerm?id=GO:0022843
3	3	lipid binding	GO:0008289	0.607	0.659	ATG2A|0.668034427444;GBF1|0.584383135086;SNX24|0.650108445098	3	2765	111	98367	http://www.ebi.ac.uk/QuickGO/GTerm?id=GO:0008289
4	4	oxidoreductase activity, acting on CH-OH group of donors	GO:0016614	0.608	0.66	FASN|0.52398244837	1	827	111	98367	http://www.ebi.ac.uk/QuickGO/GTerm?id=GO:0016614
4	4	histone binding	GO:0042393	0.612	0.662	CHAF1B|0.0	1	834	111	98367	http://www.ebi.ac.uk/QuickGO/GTerm?id=GO:0042393
5	5	cation binding	GO:0043169	0.612	0.662	HMOX1|999.0;ATF2|4.44768538347;RXRB|0.0;COL18A1|0.0;CSK|0.652863183361;FASN|0.52398244837;AMPD3|0.0;MYO9B|0.0;SETDB1|0.0;ARHGEF28|0.0;NPEPL1|0.61404581191;NEK9|0.546397316849;RABGGTA|0.565027201588;MOCOS|0.227031504091;RNF31|0.0;MTR|0.411173097461;MIPEP|0.0;PCIF1|0.108043172744;POLR1B|0.200512992651;PANK4|0.303295964174;HACL1|0.0	21	19305	111	98367	http://www.ebi.ac.uk/QuickGO/GTerm?id=GO:0043169
7	6,7	GTP binding	GO:0005525	0.628	0.678	RAB9A|0.156841650882;SEPTIN6|0.0	2	1877	111	98367	http://www.ebi.ac.uk/QuickGO/GTerm?id=GO:0005525
5	5	peptidase activity, acting on L-amino acid peptides	GO:0070011	0.639	0.688	USP10|0.667018345261;DPP9|0.621670229512;NPEPL1|0.61404581191;MIPEP|0.0	4	3868	111	98367	http://www.ebi.ac.uk/QuickGO/GTerm?id=GO:0070011
8	6,8	guanyl ribonucleotide binding	GO:0032561	0.64	0.688	RAB9A|0.156841650882;SEPTIN6|0.0	2	1918	111	98367	http://www.ebi.ac.uk/QuickGO/GTerm?id=GO:0032561
4	4	signaling receptor activator activity	GO:0030546	0.641	0.689	CDK5|0.512352503153	1	904	111	98367	http://www.ebi.ac.uk/QuickGO/GTerm?id=GO:0030546
7	7	guanyl nucleotide binding	GO:0019001	0.647	0.694	RAB9A|0.156841650882;SEPTIN6|0.0	2	1945	111	98367	http://www.ebi.ac.uk/QuickGO/GTerm?id=GO:0019001
4	4	organic anion transmembrane transporter activity	GO:0008514	0.656	0.703	SLC6A6|0.510256406507	1	941	111	98367	http://www.ebi.ac.uk/QuickGO/GTerm?id=GO:0008514
5	5	active monoatomic ion transmembrane transporter activity	GO:0022853	0.658	0.703	SLC6A6|0.510256406507	1	946	111	98367	http://www.ebi.ac.uk/QuickGO/GTerm?id=GO:0022853
6	6	metal ion binding	GO:0046872	0.671	0.717	HMOX1|999.0;ATF2|4.44768538347;RXRB|0.0;COL18A1|0.0;CSK|0.652863183361;FASN|0.52398244837;AMPD3|0.0;MYO9B|0.0;SETDB1|0.0;ARHGEF28|0.0;NPEPL1|0.61404581191;NEK9|0.546397316849;RABGGTA|0.565027201588;MOCOS|0.227031504091;RNF31|0.0;MTR|0.411173097461;MIPEP|0.0;POLR1B|0.200512992651;PANK4|0.303295964174;HACL1|0.0	20	18989	111	98367	http://www.ebi.ac.uk/QuickGO/GTerm?id=GO:0046872
7	7	voltage-gated channel activity	GO:0022832	0.679	0.722	CDK5|0.512352503153	1	1000	111	98367	http://www.ebi.ac.uk/QuickGO/GTerm?id=GO:0022832
8	6,8	voltage-gated monoatomic ion channel activity	GO:0005244	0.679	0.722	CDK5|0.512352503153	1	1000	111	98367	http://www.ebi.ac.uk/QuickGO/GTerm?id=GO:0005244
3	3	signaling receptor regulator activity	GO:0030545	0.691	0.734	CDK5|0.512352503153	1	1034	111	98367	http://www.ebi.ac.uk/QuickGO/GTerm?id=GO:0030545
5	5	nuclease activity	GO:0004518	0.693	0.734	ERCC1|0.0	1	1039	111	98367	http://www.ebi.ac.uk/QuickGO/GTerm?id=GO:0004518
6	6	metal ion transmembrane transporter activity	GO:0046873	0.715	0.757	SLC6A6|0.510256406507;CDK5|0.512352503153	2	2210	111	98367	http://www.ebi.ac.uk/QuickGO/GTerm?id=GO:0046873
4	4	peptidase activity	GO:0008233	0.716	0.757	USP10|0.667018345261;DPP9|0.621670229512;NPEPL1|0.61404581191;MIPEP|0.0	4	4277	111	98367	http://www.ebi.ac.uk/QuickGO/GTerm?id=GO:0008233
8	8	monoatomic ion-gated channel activity	GO:0022839	0.722	0.761	CDK5|0.512352503153	1	1126	111	98367	http://www.ebi.ac.uk/QuickGO/GTerm?id=GO:0022839
4	4	oxidoreductase activity, acting on paired donors, with incorporation or reduction of molecular oxygen	GO:0016705	0.729	0.768	HMOX1|999.0	1	1150	111	98367	http://www.ebi.ac.uk/QuickGO/GTerm?id=GO:0016705
5	5	secondary active transmembrane transporter activity	GO:0015291	0.734	0.771	SLC6A6|0.510256406507	1	1165	111	98367	http://www.ebi.ac.uk/QuickGO/GTerm?id=GO:0015291
4	4	enzyme inhibitor activity	GO:0004857	0.735	0.771	RPTOR|0.262727301523	1	1168	111	98367	http://www.ebi.ac.uk/QuickGO/GTerm?id=GO:0004857
3	3	isomerase activity	GO:0016853	0.736	0.772	PDIA5|0.201599282108	1	1174	111	98367	http://www.ebi.ac.uk/QuickGO/GTerm?id=GO:0016853
5	5	serine-type peptidase activity	GO:0008236	0.76	0.795	DPP9|0.621670229512	1	1255	111	98367	http://www.ebi.ac.uk/QuickGO/GTerm?id=GO:0008236
4	4	serine hydrolase activity	GO:0017171	0.762	0.797	DPP9|0.621670229512	1	1265	111	98367	http://www.ebi.ac.uk/QuickGO/GTerm?id=GO:0017171
6	6	mRNA binding	GO:0003729	0.766	0.799	AUH|0.0	1	1277	111	98367	http://www.ebi.ac.uk/QuickGO/GTerm?id=GO:0003729
5	5	cysteine-type peptidase activity	GO:0008234	0.767	0.799	USP10|0.667018345261	1	1283	111	98367	http://www.ebi.ac.uk/QuickGO/GTerm?id=GO:0008234
5	5	monoatomic anion transmembrane transporter activity	GO:0008509	0.779	0.81	SLC6A6|0.510256406507	1	1328	111	98367	http://www.ebi.ac.uk/QuickGO/GTerm?id=GO:0008509
5	5	endopeptidase activity	GO:0004175	0.821	0.852	USP10|0.667018345261;MIPEP|0.0	2	2754	111	98367	http://www.ebi.ac.uk/QuickGO/GTerm?id=GO:0004175
4	4	inorganic molecular entity transmembrane transporter activity	GO:0015318	0.826	0.856	SLC6A6|0.510256406507;CDK5|0.512352503153	2	2789	111	98367	http://www.ebi.ac.uk/QuickGO/GTerm?id=GO:0015318
6	6	monoatomic cation channel activity	GO:0005261	0.842	0.871	CDK5|0.512352503153	1	1618	111	98367	http://www.ebi.ac.uk/QuickGO/GTerm?id=GO:0005261
5	5	heme binding	GO:0020037	0.856	0.884	HMOX1|999.0	1	1699	111	98367	http://www.ebi.ac.uk/QuickGO/GTerm?id=GO:0020037
6	6	gated channel activity	GO:0022836	0.867	0.894	CDK5|0.512352503153	1	1770	111	98367	http://www.ebi.ac.uk/QuickGO/GTerm?id=GO:0022836
4	4	active transmembrane transporter activity	GO:0022804	0.918	0.945	SLC6A6|0.510256406507	1	2186	111	98367	http://www.ebi.ac.uk/QuickGO/GTerm?id=GO:0022804
False	obselete	obsolete signal transducer activity	GO:0004871	0.922	0.947	FZD6|0.312490562275;HMOX1|999.0;RXRB|0.0;PTPRU|0.0	4	6147	111	98367	http://www.ebi.ac.uk/QuickGO/GTerm?id=GO:0004871
6	6	substrate-specific channel activity	GO:0022838	0.922	0.947	CDK5|0.512352503153	1	2232	111	98367	http://www.ebi.ac.uk/QuickGO/GTerm?id=GO:0022838
5	5	monoatomic ion channel activity	GO:0005216	0.937	0.961	CDK5|0.512352503153	1	2417	111	98367	http://www.ebi.ac.uk/QuickGO/GTerm?id=GO:0005216
5	5	channel activity	GO:0015267	0.949	0.97	CDK5|0.512352503153	1	2603	111	98367	http://www.ebi.ac.uk/QuickGO/GTerm?id=GO:0015267
4	4	passive transmembrane transporter activity	GO:0022803	0.949	0.97	CDK5|0.512352503153	1	2604	111	98367	http://www.ebi.ac.uk/QuickGO/GTerm?id=GO:0022803
3	3	receptor activity	GO:0004872	0.961	0.981	FZD6|0.312490562275;RXRB|0.0;PTPRU|0.0	3	5767	111	98367	http://www.ebi.ac.uk/QuickGO/GTerm?id=GO:0004872
4	4	transmembrane receptor activity	GO:0099600	0.966	0.984	FZD6|0.312490562275;PTPRU|0.0	2	4518	111	98367	http://www.ebi.ac.uk/QuickGO/GTerm?id=GO:0099600
5	5	G protein-coupled receptor activity	GO:0004930	0.968	0.985	FZD6|0.312490562275	1	3014	111	98367	http://www.ebi.ac.uk/QuickGO/GTerm?id=GO:0004930
3	3	signaling receptor activity	GO:0038023	0.978	0.993	FZD6|0.312490562275;RXRB|0.0;PTPRU|0.0	3	6373	111	98367	http://www.ebi.ac.uk/QuickGO/GTerm?id=GO:0038023
4	4	transmembrane signaling receptor activity	GO:0004888	0.985	0.999	FZD6|0.312490562275;PTPRU|0.0	2	5341	111	98367	http://www.ebi.ac.uk/QuickGO/GTerm?id=GO:0004888
3	3	oxidoreductase activity	GO:0016491	0.995	1.00e+00	HMOX1|999.0;MTHFD1|0.630268795694;FASN|0.52398244837;PDIA5|0.201599282108;PDPR|0.490400460794;MOCOS|0.227031504091	6	12070	111	98367	http://www.ebi.ac.uk/QuickGO/GTerm?id=GO:0016491
5	5	inorganic cation transmembrane transporter activity	GO:0022890	0.998	1.00e+00	SLC6A6|0.510256406507;CDK5|0.512352503153	2	7268	111	98367	http://www.ebi.ac.uk/QuickGO/GTerm?id=GO:0022890
2	2	transporter activity	GO:0005215	0.998	1.00e+00	IPO13|0.467272548655;SLC6A6|0.510256406507;CDK5|0.512352503153;ATG2A|0.668034427444;XPO4|0.171922377193	5	12042	111	98367	http://www.ebi.ac.uk/QuickGO/GTerm?id=GO:0005215
3	3	substrate-specific transporter activity	GO:0022892	0.999	1.00e+00	IPO13|0.467272548655;SLC6A6|0.510256406507;XPO4|0.171922377193	3	9529	111	98367	http://www.ebi.ac.uk/QuickGO/GTerm?id=GO:0022892
6	6	monovalent inorganic cation transmembrane transporter activity	GO:0015077	0.999	1.00e+00	SLC6A6|0.510256406507	1	5933	111	98367	http://www.ebi.ac.uk/QuickGO/GTerm?id=GO:0015077
5	5	monoatomic cation transmembrane transporter activity	GO:0008324	0.999	1.00e+00	SLC6A6|0.510256406507;CDK5|0.512352503153	2	8058	111	98367	http://www.ebi.ac.uk/QuickGO/GTerm?id=GO:0008324
4	4	monoatomic ion transmembrane transporter activity	GO:0015075	1.00e+00	1.00e+00	SLC6A6|0.510256406507;CDK5|0.512352503153	2	9352	111	98367	http://www.ebi.ac.uk/QuickGO/GTerm?id=GO:0015075
4	4	substrate-specific transmembrane transporter activity	GO:0022891	1.00e+00	1.00e+00	SLC6A6|0.510256406507	1	8860	111	98367	http://www.ebi.ac.uk/QuickGO/GTerm?id=GO:0022891
3	3	transmembrane transporter activity	GO:0022857	1.00e+00	1.00e+00	SLC6A6|0.510256406507;CDK5|0.512352503153	2	11033	111	98367	http://www.ebi.ac.uk/QuickGO/GTerm?id=GO:0022857
