# Supplementary material for: YX-112, a novel celastrol-derived PROTAC, inhibits the development of triple-negative breast cancer by targeting the degradation of multiple proteins
Source: Front Pharmacol. 2025 Apr 15;16:1571135. doi: 10.3389/fphar.2025.1571135 (PMC12037497; doi:10.3389/fphar.2025.1571135)
Supplement: Supplementary file 2 [file DataSheet2.zip › raw data/DIA Proteomics/KEGG/Kegg.xlsx]

## Sheet: Tablib Dataset
Pathway Name	Pathway ID	Pvalue	Pvalue_adjusted	Genes	Count	Pop Hit	List_Total	Background Genes	URL	First class	Secondary class
Cell cycle	hsa04110	0.000216	0.0401	CHEK1|0.0;CCNB2|0.297787335255;CDK4|0.619400786905;CCND3|0.0;MCM7|0.508703075363;CDK7|0.61237442214;ORC3|0.0	7	157	68	8661	http://www.kegg.jp/kegg-bin/show_pathway?hsa04110/hsa:1111%09blue/hsa:9133%09blue/hsa:1019%09blue/hsa:896%09blue/hsa:4176%09blue/hsa:1022%09blue/hsa:23595%09blue	Cellular Processes	Cell growth and death
Signaling pathways regulating pluripotency of stem cells	hsa04550	0.000861	0.0524	PIK3R2|0.0486272341923;FZD6|0.312490562275;ID1|0.0;SETDB1|0.0;DVL3|0.0;SMARCAD1|0.147696368681	6	143	68	8661	http://www.kegg.jp/kegg-bin/show_pathway?hsa04550/hsa:5296%09blue/hsa:8323%09blue/hsa:3397%09blue/hsa:9869%09blue/hsa:1857%09blue/hsa:56916%09blue	Cellular Processes	Cellular community - eukaryotes
mTOR signaling pathway	hsa04150	0.00135	0.0524	PIK3R2|0.0486272341923;FZD6|0.312490562275;STRADA|0.0;RPTOR|0.262727301523;DVL3|0.0;MLST8|0.226301519546	6	156	68	8661	http://www.kegg.jp/kegg-bin/show_pathway?hsa04150/hsa:5296%09blue/hsa:8323%09blue/hsa:92335%09blue/hsa:57521%09blue/hsa:1857%09blue/hsa:64223%09blue	Environmental Information Processing	Signal transduction
Human T-cell leukemia virus 1 infection	hsa05166	0.0017	0.0524	PIK3R2|0.0486272341923;CHEK1|0.0;CCNB2|0.297787335255;CDK4|0.619400786905;ATF2|4.44768538347;CCND3|0.0;NFKB2|0.590001371527	7	222	68	8661	http://www.kegg.jp/kegg-bin/show_pathway?hsa05166/hsa:5296%09blue/hsa:1111%09blue/hsa:9133%09blue/hsa:1019%09blue/hsa:1386%09red/hsa:896%09blue/hsa:4791%09blue	Human Diseases	Infectious disease: viral
Autophagy - animal	hsa04140	0.0018	0.0524	PIK3R2|0.0486272341923;ATG2A|0.668034427444;RPTOR|0.262727301523;MTMR14|0.624620647546;MLST8|0.226301519546;EPG5|0.0	6	165	68	8661	http://www.kegg.jp/kegg-bin/show_pathway?hsa04140/hsa:5296%09blue/hsa:23130%09blue/hsa:57521%09blue/hsa:64419%09blue/hsa:64223%09blue/hsa:57724%09blue	Cellular Processes	Transport and catabolism
Autophagy - other	hsa04136	0.00195	0.0524	ATG2A|0.668034427444;RPTOR|0.262727301523;MLST8|0.226301519546	3	32	68	8661	http://www.kegg.jp/kegg-bin/show_pathway?hsa04136/hsa:23130%09blue/hsa:57521%09blue/hsa:64223%09blue	Cellular Processes	Transport and catabolism
Hepatocellular carcinoma	hsa05225	0.00197	0.0524	PIK3R2|0.0486272341923;FZD6|0.312490562275;HMOX1|999.0;CDK4|0.619400786905;KEAP1|0.507926528092;DVL3|0.0	6	168	68	8661	http://www.kegg.jp/kegg-bin/show_pathway?hsa05225/hsa:5296%09blue/hsa:8323%09blue/hsa:3162%09red/hsa:1019%09blue/hsa:9817%09blue/hsa:1857%09blue	Human Diseases	Cancer: specific types
AMPK signaling pathway	hsa04152	0.00253	0.0547	PIK3R2|0.0486272341923;FASN|0.52398244837;PFKFB3|0.211933497533;STRADA|0.0;RPTOR|0.262727301523	5	121	68	8661	http://www.kegg.jp/kegg-bin/show_pathway?hsa04152/hsa:5296%09blue/hsa:2194%09blue/hsa:5209%09blue/hsa:92335%09blue/hsa:57521%09blue	Environmental Information Processing	Signal transduction
p53 signaling pathway	hsa04115	0.00265	0.0547	CHEK1|0.0;CCNB2|0.297787335255;CDK4|0.619400786905;CCND3|0.0	4	74	68	8661	http://www.kegg.jp/kegg-bin/show_pathway?hsa04115/hsa:1111%09blue/hsa:9133%09blue/hsa:1019%09blue/hsa:896%09blue	Cellular Processes	Cell growth and death
Viral carcinogenesis	hsa05203	0.00516	0.096	PIK3R2|0.0486272341923;CHEK1|0.0;CDK4|0.619400786905;ATF2|4.44768538347;CCND3|0.0;NFKB2|0.590001371527	6	204	68	8661	http://www.kegg.jp/kegg-bin/show_pathway?hsa05203/hsa:5296%09blue/hsa:1111%09blue/hsa:1019%09blue/hsa:1386%09red/hsa:896%09blue/hsa:4791%09blue	Human Diseases	Cancer: overview
Breast cancer	hsa05224	0.00582	0.0983	PIK3R2|0.0486272341923;FZD6|0.312490562275;CDK4|0.619400786905;NFKB2|0.590001371527;DVL3|0.0	5	147	68	8661	http://www.kegg.jp/kegg-bin/show_pathway?hsa05224/hsa:5296%09blue/hsa:8323%09blue/hsa:1019%09blue/hsa:4791%09blue/hsa:1857%09blue	Human Diseases	Cancer: specific types
Phosphatidylinositol signaling system	hsa04070	0.00697	0.107	PIK3R2|0.0486272341923;MTMR14|0.624620647546;INPP4A|0.520461963007;PIP5K1A|0.0	4	97	68	8661	http://www.kegg.jp/kegg-bin/show_pathway?hsa04070/hsa:5296%09blue/hsa:64419%09blue/hsa:3631%09blue/hsa:8394%09blue	Environmental Information Processing	Signal transduction
Cellular senescence	hsa04218	0.00745	0.107	PIK3R2|0.0486272341923;CHEK1|0.0;CCNB2|0.297787335255;CDK4|0.619400786905;CCND3|0.0	5	156	68	8661	http://www.kegg.jp/kegg-bin/show_pathway?hsa04218/hsa:5296%09blue/hsa:1111%09blue/hsa:9133%09blue/hsa:1019%09blue/hsa:896%09blue	Cellular Processes	Cell growth and death
Pathways in cancer	hsa05200	0.00804	0.107	PIK3R2|0.0486272341923;FZD6|0.312490562275;HMOX1|999.0;CDK4|0.619400786905;RXRB|0.0;CCND3|0.0;VHL|0.0;NFKB2|0.590001371527;KEAP1|0.507926528092;DVL3|0.0	10	531	68	8661	http://www.kegg.jp/kegg-bin/show_pathway?hsa05200/hsa:5296%09blue/hsa:8323%09blue/hsa:3162%09red/hsa:1019%09blue/hsa:6257%09blue/hsa:896%09blue/hsa:7428%09blue/hsa:4791%09blue/hsa:9817%09blue/hsa:1857%09blue	Human Diseases	Cancer: overview
HIF-1 signaling pathway	hsa04066	0.0104	0.122	PIK3R2|0.0486272341923;HMOX1|999.0;VHL|0.0;PFKFB3|0.211933497533	4	109	68	8661	http://www.kegg.jp/kegg-bin/show_pathway?hsa04066/hsa:5296%09blue/hsa:3162%09red/hsa:7428%09blue/hsa:5209%09blue	Environmental Information Processing	Signal transduction
One carbon pool by folate	hsa00670	0.0105	0.122	MTHFD1|0.630268795694;MTR|0.411173097461	2	20	68	8661	http://www.kegg.jp/kegg-bin/show_pathway?hsa00670/hsa:4522%09blue/hsa:4548%09blue	Metabolism	Metabolism of cofactors and vitamins
Non-small cell lung cancer	hsa05223	0.0188	0.201	PIK3R2|0.0486272341923;CDK4|0.619400786905;RXRB|0.0	3	72	68	8661	http://www.kegg.jp/kegg-bin/show_pathway?hsa05223/hsa:5296%09blue/hsa:1019%09blue/hsa:6257%09blue	Human Diseases	Cancer: specific types
Inositol phosphate metabolism	hsa00562	0.0195	0.201	MTMR14|0.624620647546;INPP4A|0.520461963007;PIP5K1A|0.0	3	73	68	8661	http://www.kegg.jp/kegg-bin/show_pathway?hsa00562/hsa:64419%09blue/hsa:3631%09blue/hsa:8394%09blue	Metabolism	Carbohydrate metabolism
Epstein-Barr virus infection	hsa05169	0.0209	0.203	PIK3R2|0.0486272341923;CDK4|0.619400786905;CCND3|0.0;NFKB2|0.590001371527;SIN3A|0.560705509474	5	202	68	8661	http://www.kegg.jp/kegg-bin/show_pathway?hsa05169/hsa:5296%09blue/hsa:1019%09blue/hsa:896%09blue/hsa:4791%09blue/hsa:25942%09blue	Human Diseases	Infectious disease: viral
Insulin signaling pathway	hsa04910	0.0224	0.203	PIK3R2|0.0486272341923;PHKG2|0.0;FASN|0.52398244837;RPTOR|0.262727301523	4	137	68	8661	http://www.kegg.jp/kegg-bin/show_pathway?hsa04910/hsa:5296%09blue/hsa:5261%09blue/hsa:2194%09blue/hsa:57521%09blue	Organismal Systems	Endocrine system
Measles	hsa05162	0.0229	0.203	PIK3R2|0.0486272341923;CDK4|0.619400786905;CCND3|0.0;RAB9A|0.156841650882	4	138	68	8661	http://www.kegg.jp/kegg-bin/show_pathway?hsa05162/hsa:5296%09blue/hsa:1019%09blue/hsa:896%09blue/hsa:9367%09blue	Human Diseases	Infectious disease: viral
unkown	hsa01232	0.0289	0.237	DCK|0.58904599773;AMPD3|0.0;UCKL1|0.536362845027	3	85	68	8661	http://www.kegg.jp/kegg-bin/show_pathway?hsa01232/hsa:1633%09blue/hsa:272%09blue/hsa:54963%09blue	-	-
Gastric cancer	hsa05226	0.0293	0.237	PIK3R2|0.0486272341923;FZD6|0.312490562275;RXRB|0.0;DVL3|0.0	4	149	68	8661	http://www.kegg.jp/kegg-bin/show_pathway?hsa05226/hsa:5296%09blue/hsa:8323%09blue/hsa:6257%09blue/hsa:1857%09blue	Human Diseases	Cancer: specific types
Longevity regulating pathway	hsa04211	0.0326	0.244	PIK3R2|0.0486272341923;ATF2|4.44768538347;RPTOR|0.262727301523	3	89	68	8661	http://www.kegg.jp/kegg-bin/show_pathway?hsa04211/hsa:5296%09blue/hsa:1386%09red/hsa:57521%09blue	Organismal Systems	Aging
Cushing syndrome	hsa04934	0.0332	0.244	FZD6|0.312490562275;CDK4|0.619400786905;ATF2|4.44768538347;DVL3|0.0	4	155	68	8661	http://www.kegg.jp/kegg-bin/show_pathway?hsa04934/hsa:8323%09blue/hsa:1019%09blue/hsa:1386%09red/hsa:1857%09blue	Human Diseases	Endocrine and metabolic disease
Hippo signaling pathway	hsa04390	0.0346	0.244	FZD6|0.312490562275;CCND3|0.0;ID1|0.0;DVL3|0.0	4	157	68	8661	http://www.kegg.jp/kegg-bin/show_pathway?hsa04390/hsa:8323%09blue/hsa:896%09blue/hsa:3397%09blue/hsa:1857%09blue	Environmental Information Processing	Signal transduction
Small cell lung cancer	hsa05222	0.0354	0.244	PIK3R2|0.0486272341923;CDK4|0.619400786905;RXRB|0.0	3	92	68	8661	http://www.kegg.jp/kegg-bin/show_pathway?hsa05222/hsa:5296%09blue/hsa:1019%09blue/hsa:6257%09blue	Human Diseases	Cancer: specific types
Caffeine metabolism	hsa00232	0.0462	0.305	NAT1|0.191995863086	1	6	68	8661	http://www.kegg.jp/kegg-bin/show_pathway?hsa00232/hsa:9%09blue	Metabolism	Biosynthesis of other secondary metabolites
Wnt signaling pathway	hsa04310	0.0475	0.305	FZD6|0.312490562275;CCND3|0.0;TLE3|0.620823491688;DVL3|0.0	4	174	68	8661	http://www.kegg.jp/kegg-bin/show_pathway?hsa04310/hsa:8323%09blue/hsa:896%09blue/hsa:7090%09blue/hsa:1857%09blue	Environmental Information Processing	Signal transduction
Cocaine addiction	hsa05030	0.0564	0.35	ATF2|4.44768538347;CDK5|0.512352503153	2	49	68	8661	http://www.kegg.jp/kegg-bin/show_pathway?hsa05030/hsa:1386%09red/hsa:1020%09blue	Human Diseases	Substance dependence
PI3K-Akt signaling pathway	hsa04151	0.0619	0.371	PIK3R2|0.0486272341923;CDK4|0.619400786905;ATF2|4.44768538347;CCND3|0.0;RPTOR|0.262727301523;MLST8|0.226301519546	6	359	68	8661	http://www.kegg.jp/kegg-bin/show_pathway?hsa04151/hsa:5296%09blue/hsa:1019%09blue/hsa:1386%09red/hsa:896%09blue/hsa:57521%09blue/hsa:64223%09blue	Environmental Information Processing	Signal transduction
Thyroid hormone signaling pathway	hsa04919	0.0693	0.403	PIK3R2|0.0486272341923;RXRB|0.0;SIN3A|0.560705509474	3	121	68	8661	http://www.kegg.jp/kegg-bin/show_pathway?hsa04919/hsa:5296%09blue/hsa:6257%09blue/hsa:25942%09blue	Organismal Systems	Endocrine system
Pyrimidine metabolism	hsa00240	0.0758	0.417	DCK|0.58904599773;UCKL1|0.536362845027	2	58	68	8661	http://www.kegg.jp/kegg-bin/show_pathway?hsa00240/hsa:1633%09blue/hsa:54963%09blue	Metabolism	Nucleotide metabolism
Longevity regulating pathway - multiple species	hsa04213	0.0827	0.417	PIK3R2|0.0486272341923;RPTOR|0.262727301523	2	61	68	8661	http://www.kegg.jp/kegg-bin/show_pathway?hsa04213/hsa:5296%09blue/hsa:57521%09blue	Organismal Systems	Aging
FoxO signaling pathway	hsa04068	0.0835	0.417	PIK3R2|0.0486272341923;CCNB2|0.297787335255;HOMER3|0.248383227663	3	131	68	8661	http://www.kegg.jp/kegg-bin/show_pathway?hsa04068/hsa:5296%09blue/hsa:9133%09blue/hsa:9454%09blue	Environmental Information Processing	Signal transduction
unkown	hsa05207	0.0848	0.417	PIK3R2|0.0486272341923;ATF2|4.44768538347;RXRB|0.0;CCND3|0.0	4	212	68	8661	http://www.kegg.jp/kegg-bin/show_pathway?hsa05207/hsa:5296%09blue/hsa:1386%09red/hsa:6257%09blue/hsa:896%09blue	-	-
Notch signaling pathway	hsa04330	0.0851	0.417	TLE3|0.620823491688;DVL3|0.0	2	62	68	8661	http://www.kegg.jp/kegg-bin/show_pathway?hsa04330/hsa:7090%09blue/hsa:1857%09blue	Environmental Information Processing	Signal transduction
Basal cell carcinoma	hsa05217	0.0874	0.417	FZD6|0.312490562275;DVL3|0.0	2	63	68	8661	http://www.kegg.jp/kegg-bin/show_pathway?hsa05217/hsa:8323%09blue/hsa:1857%09blue	Human Diseases	Cancer: specific types
Nucleotide excision repair	hsa03420	0.0874	0.417	ERCC1|0.0;CDK7|0.61237442214	2	63	68	8661	http://www.kegg.jp/kegg-bin/show_pathway?hsa03420/hsa:2067%09blue/hsa:1022%09blue	Genetic Information Processing	Replication and repair
Yersinia infection	hsa05135	0.0925	0.43	PIK3R2|0.0486272341923;ARHGEF28|0.0;PIP5K1A|0.0	3	137	68	8661	http://www.kegg.jp/kegg-bin/show_pathway?hsa05135/hsa:5296%09blue/hsa:64283%09blue/hsa:8394%09blue	Human Diseases	Infectious disease: bacterial
Fluid shear stress and atherosclerosis	hsa05418	0.0956	0.434	PIK3R2|0.0486272341923;HMOX1|999.0;KEAP1|0.507926528092	3	139	68	8661	http://www.kegg.jp/kegg-bin/show_pathway?hsa05418/hsa:5296%09blue/hsa:3162%09red/hsa:9817%09blue	Human Diseases	Cardiovascular disease
Ubiquitin mediated proteolysis	hsa04120	0.1	0.441	VHL|0.0;UBA7|0.194154214011;KEAP1|0.507926528092	3	142	68	8661	http://www.kegg.jp/kegg-bin/show_pathway?hsa04120/hsa:7428%09blue/hsa:7318%09blue/hsa:9817%09blue	Genetic Information Processing	Folding, sorting and degradation
Renal cell carcinoma	hsa05211	0.102	0.441	PIK3R2|0.0486272341923;VHL|0.0	2	69	68	8661	http://www.kegg.jp/kegg-bin/show_pathway?hsa05211/hsa:5296%09blue/hsa:7428%09blue	Human Diseases	Cancer: specific types
Melanoma	hsa05218	0.109	0.449	PIK3R2|0.0486272341923;CDK4|0.619400786905	2	72	68	8661	http://www.kegg.jp/kegg-bin/show_pathway?hsa05218/hsa:5296%09blue/hsa:1019%09blue	Human Diseases	Cancer: specific types
Platinum drug resistance	hsa01524	0.112	0.449	PIK3R2|0.0486272341923;ERCC1|0.0	2	73	68	8661	http://www.kegg.jp/kegg-bin/show_pathway?hsa01524/hsa:5296%09blue/hsa:2067%09blue	Human Diseases	Drug resistance: antineoplastic
Glioma	hsa05214	0.117	0.449	PIK3R2|0.0486272341923;CDK4|0.619400786905	2	75	68	8661	http://www.kegg.jp/kegg-bin/show_pathway?hsa05214/hsa:5296%09blue/hsa:1019%09blue	Human Diseases	Cancer: specific types
Human papillomavirus infection	hsa05165	0.118	0.449	PIK3R2|0.0486272341923;FZD6|0.312490562275;CDK4|0.619400786905;CCND3|0.0;DVL3|0.0	5	331	68	8661	http://www.kegg.jp/kegg-bin/show_pathway?hsa05165/hsa:5296%09blue/hsa:8323%09blue/hsa:1019%09blue/hsa:896%09blue/hsa:1857%09blue	Human Diseases	Infectious disease: viral
Chronic myeloid leukemia	hsa05220	0.12	0.449	PIK3R2|0.0486272341923;CDK4|0.619400786905	2	76	68	8661	http://www.kegg.jp/kegg-bin/show_pathway?hsa05220/hsa:5296%09blue/hsa:1019%09blue	Human Diseases	Cancer: specific types
Pancreatic cancer	hsa05212	0.12	0.449	PIK3R2|0.0486272341923;CDK4|0.619400786905	2	76	68	8661	http://www.kegg.jp/kegg-bin/show_pathway?hsa05212/hsa:5296%09blue/hsa:1019%09blue	Human Diseases	Cancer: specific types
Bacterial invasion of epithelial cells	hsa05100	0.122	0.449	PIK3R2|0.0486272341923;SEPTIN6|0.0	2	77	68	8661	http://www.kegg.jp/kegg-bin/show_pathway?hsa05100/hsa:5296%09blue/hsa:23157%09blue	Human Diseases	Infectious disease: bacterial
Selenocompound metabolism	hsa00450	0.126	0.449	MTR|0.411173097461	1	17	68	8661	http://www.kegg.jp/kegg-bin/show_pathway?hsa00450/hsa:4548%09blue	Metabolism	Metabolism of other amino acids
Shigellosis	hsa05131	0.129	0.449	PIK3R2|0.0486272341923;SEPTIN6|0.0;RPTOR|0.262727301523;RNF31|0.0	4	247	68	8661	http://www.kegg.jp/kegg-bin/show_pathway?hsa05131/hsa:5296%09blue/hsa:23157%09blue/hsa:57521%09blue/hsa:55072%09blue	Human Diseases	Infectious disease: bacterial
Drug metabolism - other enzymes	hsa00983	0.13	0.449	NAT1|0.191995863086;UCKL1|0.536362845027	2	80	68	8661	http://www.kegg.jp/kegg-bin/show_pathway?hsa00983/hsa:9%09blue/hsa:54963%09blue	Metabolism	Xenobiotics biodegradation and metabolism
Fatty acid biosynthesis	hsa00061	0.132	0.449	FASN|0.52398244837	1	18	68	8661	http://www.kegg.jp/kegg-bin/show_pathway?hsa00061/hsa:2194%09blue	Metabolism	Lipid metabolism
Endocytosis	hsa04144	0.133	0.449	WASHC5|0.321069587491;GBF1|0.584383135086;PIP5K1A|0.0;WASHC3|2.24339660409	4	250	68	8661	http://www.kegg.jp/kegg-bin/show_pathway?hsa04144/hsa:9897%09blue/hsa:8729%09blue/hsa:8394%09blue/hsa:51019%09red	Cellular Processes	Transport and catabolism
Metabolic pathways	hsa01100	0.143	0.475	HMOX1|999.0;MTHFD1|0.630268795694;NAT1|0.191995863086;DCK|0.58904599773;FASN|0.52398244837;AMPD3|0.0;AUH|0.0;SETDB1|0.0;PFKFB3|0.211933497533;MTMR14|0.624620647546;MOCOS|0.227031504091;INPP4A|0.520461963007;MTR|0.411173097461;PIP5K1A|0.0;PANK4|0.303295964174;UCKL1|0.536362845027	16	1546	68	8661	http://www.kegg.jp/kegg-bin/show_pathway?hsa01100/hsa:3162%09red/hsa:4522%09blue/hsa:9%09blue/hsa:1633%09blue/hsa:2194%09blue/hsa:272%09blue/hsa:549%09blue/hsa:9869%09blue/hsa:5209%09blue/hsa:64419%09blue/hsa:55034%09blue/hsa:3631%09blue/hsa:4548%09blue/hsa:8394%09blue/hsa:55229%09blue/hsa:54963%09blue	Metabolism	Global and overview maps
Influenza A	hsa05164	0.151	0.49	PIK3R2|0.0486272341923;CDK4|0.619400786905;CCND3|0.0	3	171	68	8661	http://www.kegg.jp/kegg-bin/show_pathway?hsa05164/hsa:5296%09blue/hsa:1019%09blue/hsa:896%09blue	Human Diseases	Infectious disease: viral
Pantothenate and CoA biosynthesis	hsa00770	0.153	0.49	PANK4|0.303295964174	1	21	68	8661	http://www.kegg.jp/kegg-bin/show_pathway?hsa00770/hsa:55229%09blue	Metabolism	Metabolism of cofactors and vitamins
Fc gamma R-mediated phagocytosis	hsa04666	0.177	0.53	PIK3R2|0.0486272341923;PIP5K1A|0.0	2	97	68	8661	http://www.kegg.jp/kegg-bin/show_pathway?hsa04666/hsa:5296%09blue/hsa:8394%09blue	Organismal Systems	Immune system
Endocrine resistance	hsa01522	0.179	0.53	PIK3R2|0.0486272341923;CDK4|0.619400786905	2	98	68	8661	http://www.kegg.jp/kegg-bin/show_pathway?hsa01522/hsa:5296%09blue/hsa:1019%09blue	Human Diseases	Drug resistance: antineoplastic
Choline metabolism in cancer	hsa05231	0.179	0.53	PIK3R2|0.0486272341923;PIP5K1A|0.0	2	98	68	8661	http://www.kegg.jp/kegg-bin/show_pathway?hsa05231/hsa:5296%09blue/hsa:8394%09blue	Human Diseases	Cancer: overview
Alzheimer disease	hsa05010	0.183	0.53	PIK3R2|0.0486272341923;FZD6|0.312490562275;CDK5|0.512352503153;ATG2A|0.668034427444;DVL3|0.0	5	384	68	8661	http://www.kegg.jp/kegg-bin/show_pathway?hsa05010/hsa:5296%09blue/hsa:8323%09blue/hsa:1020%09blue/hsa:23130%09blue/hsa:1857%09blue	Human Diseases	Neurodegenerative disease
AGE-RAGE signaling pathway in diabetic complications	hsa04933	0.185	0.53	PIK3R2|0.0486272341923;CDK4|0.619400786905	2	100	68	8661	http://www.kegg.jp/kegg-bin/show_pathway?hsa04933/hsa:5296%09blue/hsa:1019%09blue	Human Diseases	Endocrine and metabolic disease
Melanogenesis	hsa04916	0.188	0.53	FZD6|0.312490562275;DVL3|0.0	2	101	68	8661	http://www.kegg.jp/kegg-bin/show_pathway?hsa04916/hsa:8323%09blue/hsa:1857%09blue	Organismal Systems	Endocrine system
Progesterone-mediated oocyte maturation	hsa04914	0.191	0.53	PIK3R2|0.0486272341923;CCNB2|0.297787335255	2	102	68	8661	http://www.kegg.jp/kegg-bin/show_pathway?hsa04914/hsa:5296%09blue/hsa:9133%09blue	Organismal Systems	Endocrine system
Folate biosynthesis	hsa00790	0.192	0.53	MOCOS|0.227031504091	1	27	68	8661	http://www.kegg.jp/kegg-bin/show_pathway?hsa00790/hsa:55034%09blue	Metabolism	Metabolism of cofactors and vitamins
Transcriptional misregulation in cancer	hsa05202	0.193	0.53	RXRB|0.0;SIN3A|0.560705509474;SIX4|0.0	3	193	68	8661	http://www.kegg.jp/kegg-bin/show_pathway?hsa05202/hsa:6257%09blue/hsa:25942%09blue/hsa:51804%09blue	Human Diseases	Cancer: overview
C-type lectin receptor signaling pathway	hsa04625	0.196	0.53	PIK3R2|0.0486272341923;NFKB2|0.590001371527	2	104	68	8661	http://www.kegg.jp/kegg-bin/show_pathway?hsa04625/hsa:5296%09blue/hsa:4791%09blue	Organismal Systems	Immune system
Parathyroid hormone synthesis, secretion and action	hsa04928	0.202	0.53	ATF2|4.44768538347;RXRB|0.0	2	106	68	8661	http://www.kegg.jp/kegg-bin/show_pathway?hsa04928/hsa:1386%09red/hsa:6257%09blue	Organismal Systems	Endocrine system
Glucagon signaling pathway	hsa04922	0.205	0.53	ATF2|4.44768538347;PHKG2|0.0	2	107	68	8661	http://www.kegg.jp/kegg-bin/show_pathway?hsa04922/hsa:1386%09red/hsa:5261%09blue	Organismal Systems	Endocrine system
TGF-beta signaling pathway	hsa04350	0.208	0.53	ID1|0.0;SIN3A|0.560705509474	2	108	68	8661	http://www.kegg.jp/kegg-bin/show_pathway?hsa04350/hsa:3397%09blue/hsa:25942%09blue	Environmental Information Processing	Signal transduction
Insulin resistance	hsa04931	0.208	0.53	PIK3R2|0.0486272341923;OGA|0.57294400884	2	108	68	8661	http://www.kegg.jp/kegg-bin/show_pathway?hsa04931/hsa:5296%09blue/hsa:10724%09blue	Human Diseases	Endocrine and metabolic disease
Nucleocytoplasmic transport	hsa03013	0.208	0.53	IPO13|0.467272548655;XPO4|0.171922377193	2	108	68	8661	http://www.kegg.jp/kegg-bin/show_pathway?hsa03013/hsa:9670%09blue/hsa:64328%09blue	-	-
Focal adhesion	hsa04510	0.213	0.536	PIK3R2|0.0486272341923;CCND3|0.0;PIP5K1A|0.0	3	203	68	8661	http://www.kegg.jp/kegg-bin/show_pathway?hsa04510/hsa:5296%09blue/hsa:896%09blue/hsa:8394%09blue	Cellular Processes	Cellular community - eukaryotes
TNF signaling pathway	hsa04668	0.225	0.554	PIK3R2|0.0486272341923;ATF2|4.44768538347	2	114	68	8661	http://www.kegg.jp/kegg-bin/show_pathway?hsa04668/hsa:5296%09blue/hsa:1386%09red	Environmental Information Processing	Signal transduction
Rap1 signaling pathway	hsa04015	0.228	0.554	PIK3R2|0.0486272341923;SIPA1L3|0.200076980829;ID1|0.0	3	210	68	8661	http://www.kegg.jp/kegg-bin/show_pathway?hsa04015/hsa:5296%09blue/hsa:23094%09blue/hsa:3397%09blue	Environmental Information Processing	Signal transduction
Human immunodeficiency virus 1 infection	hsa05170	0.232	0.554	PIK3R2|0.0486272341923;CHEK1|0.0;CCNB2|0.297787335255	3	212	68	8661	http://www.kegg.jp/kegg-bin/show_pathway?hsa05170/hsa:5296%09blue/hsa:1111%09blue/hsa:9133%09blue	Human Diseases	Infectious disease: viral
RNA polymerase	hsa03020	0.235	0.554	POLR1B|0.200512992651	1	34	68	8661	http://www.kegg.jp/kegg-bin/show_pathway?hsa03020/hsa:84172%09blue	Genetic Information Processing	Transcription
Fructose and mannose metabolism	hsa00051	0.235	0.554	PFKFB3|0.211933497533	1	34	68	8661	http://www.kegg.jp/kegg-bin/show_pathway?hsa00051/hsa:5209%09blue	Metabolism	Carbohydrate metabolism
Growth hormone synthesis, secretion and action	hsa04935	0.243	0.558	PIK3R2|0.0486272341923;ATF2|4.44768538347	2	120	68	8661	http://www.kegg.jp/kegg-bin/show_pathway?hsa04935/hsa:5296%09blue/hsa:1386%09red	Organismal Systems	Endocrine system
T cell receptor signaling pathway	hsa04660	0.246	0.558	PIK3R2|0.0486272341923;CDK4|0.619400786905	2	121	68	8661	http://www.kegg.jp/kegg-bin/show_pathway?hsa04660/hsa:5296%09blue/hsa:1019%09blue	Organismal Systems	Immune system
DNA replication	hsa03030	0.247	0.558	MCM7|0.508703075363	1	36	68	8661	http://www.kegg.jp/kegg-bin/show_pathway?hsa03030/hsa:4176%09blue	Genetic Information Processing	Replication and repair
Thyroid cancer	hsa05216	0.253	0.558	RXRB|0.0	1	37	68	8661	http://www.kegg.jp/kegg-bin/show_pathway?hsa05216/hsa:6257%09blue	Human Diseases	Cancer: specific types
Aldosterone-regulated sodium reabsorption	hsa04960	0.253	0.558	PIK3R2|0.0486272341923	1	37	68	8661	http://www.kegg.jp/kegg-bin/show_pathway?hsa04960/hsa:5296%09blue	Organismal Systems	Excretory system
unkown	hsa05208	0.255	0.558	PIK3R2|0.0486272341923;HMOX1|999.0;KEAP1|0.507926528092	3	223	68	8661	http://www.kegg.jp/kegg-bin/show_pathway?hsa05208/hsa:5296%09blue/hsa:3162%09red/hsa:9817%09blue	-	-
Human cytomegalovirus infection	hsa05163	0.259	0.559	PIK3R2|0.0486272341923;CDK4|0.619400786905;ATF2|4.44768538347	3	225	68	8661	http://www.kegg.jp/kegg-bin/show_pathway?hsa05163/hsa:5296%09blue/hsa:1019%09blue/hsa:1386%09red	Human Diseases	Infectious disease: viral
Purine metabolism	hsa00230	0.266	0.559	DCK|0.58904599773;AMPD3|0.0	2	128	68	8661	http://www.kegg.jp/kegg-bin/show_pathway?hsa00230/hsa:1633%09blue/hsa:272%09blue	Metabolism	Nucleotide metabolism
Relaxin signaling pathway	hsa04926	0.269	0.559	PIK3R2|0.0486272341923;ATF2|4.44768538347	2	129	68	8661	http://www.kegg.jp/kegg-bin/show_pathway?hsa04926/hsa:5296%09blue/hsa:1386%09red	Organismal Systems	Endocrine system
Thermogenesis	hsa04714	0.274	0.559	ATF2|4.44768538347;RPTOR|0.262727301523;MLST8|0.226301519546	3	232	68	8661	http://www.kegg.jp/kegg-bin/show_pathway?hsa04714/hsa:1386%09red/hsa:57521%09blue/hsa:64223%09blue	Organismal Systems	Environmental adaptation
Bladder cancer	hsa05219	0.277	0.559	CDK4|0.619400786905	1	41	68	8661	http://www.kegg.jp/kegg-bin/show_pathway?hsa05219/hsa:1019%09blue	Human Diseases	Cancer: specific types
Ferroptosis	hsa04216	0.277	0.559	HMOX1|999.0	1	41	68	8661	http://www.kegg.jp/kegg-bin/show_pathway?hsa04216/hsa:3162%09red	Cellular Processes	Cell growth and death
Homologous recombination	hsa03440	0.277	0.559	BABAM2|0.636605835126	1	41	68	8661	http://www.kegg.jp/kegg-bin/show_pathway?hsa03440/hsa:9577%09blue	Genetic Information Processing	Replication and repair
Osteoclast differentiation	hsa04380	0.287	0.569	PIK3R2|0.0486272341923;NFKB2|0.590001371527	2	135	68	8661	http://www.kegg.jp/kegg-bin/show_pathway?hsa04380/hsa:5296%09blue/hsa:4791%09blue	Organismal Systems	Development and regeneration
Porphyrin metabolism	hsa00860	0.288	0.569	HMOX1|999.0	1	43	68	8661	http://www.kegg.jp/kegg-bin/show_pathway?hsa00860/hsa:3162%09red	-	-
Estrogen signaling pathway	hsa04915	0.292	0.569	PIK3R2|0.0486272341923;ATF2|4.44768538347	2	137	68	8661	http://www.kegg.jp/kegg-bin/show_pathway?hsa04915/hsa:5296%09blue/hsa:1386%09red	Organismal Systems	Endocrine system
Basal transcription factors	hsa03022	0.294	0.569	CDK7|0.61237442214	1	44	68	8661	http://www.kegg.jp/kegg-bin/show_pathway?hsa03022/hsa:1022%09blue	Genetic Information Processing	Transcription
Type II diabetes mellitus	hsa04930	0.305	0.583	PIK3R2|0.0486272341923	1	46	68	8661	http://www.kegg.jp/kegg-bin/show_pathway?hsa04930/hsa:5296%09blue	Human Diseases	Endocrine and metabolic disease
Spinocerebellar ataxia	hsa05017	0.31	0.583	PIK3R2|0.0486272341923;ATG2A|0.668034427444	2	143	68	8661	http://www.kegg.jp/kegg-bin/show_pathway?hsa05017/hsa:5296%09blue/hsa:23130%09blue	Human Diseases	Neurodegenerative disease
Carbohydrate digestion and absorption	hsa04973	0.31	0.583	PIK3R2|0.0486272341923	1	47	68	8661	http://www.kegg.jp/kegg-bin/show_pathway?hsa04973/hsa:5296%09blue	Organismal Systems	Digestive system
Valine, leucine and isoleucine degradation	hsa00280	0.316	0.586	AUH|0.0	1	48	68	8661	http://www.kegg.jp/kegg-bin/show_pathway?hsa00280/hsa:549%09blue	Metabolism	Amino acid metabolism
unkown	hsa05022	0.318	0.586	FZD6|0.312490562275;UBA7|0.194154214011;CDK5|0.512352503153;ATG2A|0.668034427444;DVL3|0.0	5	476	68	8661	http://www.kegg.jp/kegg-bin/show_pathway?hsa05022/hsa:8323%09blue/hsa:7318%09blue/hsa:1020%09blue/hsa:23130%09blue/hsa:1857%09blue	-	-
Phospholipase D signaling pathway	hsa04072	0.324	0.591	PIK3R2|0.0486272341923;PIP5K1A|0.0	2	148	68	8661	http://www.kegg.jp/kegg-bin/show_pathway?hsa04072/hsa:5296%09blue/hsa:8394%09blue	Environmental Information Processing	Signal transduction
Cysteine and methionine metabolism	hsa00270	0.337	0.609	MTR|0.411173097461	1	52	68	8661	http://www.kegg.jp/kegg-bin/show_pathway?hsa00270/hsa:4548%09blue	Metabolism	Amino acid metabolism
Fanconi anemia pathway	hsa03460	0.348	0.622	ERCC1|0.0	1	54	68	8661	http://www.kegg.jp/kegg-bin/show_pathway?hsa03460/hsa:2067%09blue	Genetic Information Processing	Replication and repair
Hepatitis C	hsa05160	0.353	0.622	PIK3R2|0.0486272341923;CDK4|0.619400786905	2	158	68	8661	http://www.kegg.jp/kegg-bin/show_pathway?hsa05160/hsa:5296%09blue/hsa:1019%09blue	Human Diseases	Infectious disease: viral
Legionellosis	hsa05134	0.358	0.622	NFKB2|0.590001371527	1	56	68	8661	http://www.kegg.jp/kegg-bin/show_pathway?hsa05134/hsa:4791%09blue	Human Diseases	Infectious disease: bacterial
Fatty acid metabolism	hsa01212	0.363	0.622	FASN|0.52398244837	1	57	68	8661	http://www.kegg.jp/kegg-bin/show_pathway?hsa01212/hsa:2194%09blue	Metabolism	Global and overview maps
Hepatitis B	hsa05161	0.364	0.622	PIK3R2|0.0486272341923;ATF2|4.44768538347	2	162	68	8661	http://www.kegg.jp/kegg-bin/show_pathway?hsa05161/hsa:5296%09blue/hsa:1386%09red	Human Diseases	Infectious disease: viral
Endometrial cancer	hsa05213	0.368	0.622	PIK3R2|0.0486272341923	1	58	68	8661	http://www.kegg.jp/kegg-bin/show_pathway?hsa05213/hsa:5296%09blue	Human Diseases	Cancer: specific types
Regulation of lipolysis in adipocytes	hsa04923	0.368	0.622	PIK3R2|0.0486272341923	1	58	68	8661	http://www.kegg.jp/kegg-bin/show_pathway?hsa04923/hsa:5296%09blue	Organismal Systems	Endocrine system
VEGF signaling pathway	hsa04370	0.373	0.622	PIK3R2|0.0486272341923	1	59	68	8661	http://www.kegg.jp/kegg-bin/show_pathway?hsa04370/hsa:5296%09blue	Environmental Information Processing	Signal transduction
JAK-STAT signaling pathway	hsa04630	0.376	0.622	PIK3R2|0.0486272341923;CCND3|0.0	2	166	68	8661	http://www.kegg.jp/kegg-bin/show_pathway?hsa04630/hsa:5296%09blue/hsa:896%09blue	Environmental Information Processing	Signal transduction
Mineral absorption	hsa04978	0.378	0.622	HMOX1|999.0	1	60	68	8661	http://www.kegg.jp/kegg-bin/show_pathway?hsa04978/hsa:3162%09red	Organismal Systems	Digestive system
Tight junction	hsa04530	0.387	0.623	CDK4|0.619400786905;EPB41L1|0.213903308879	2	170	68	8661	http://www.kegg.jp/kegg-bin/show_pathway?hsa04530/hsa:1019%09blue/hsa:2036%09blue	Cellular Processes	Cellular community - eukaryotes
Lysine degradation	hsa00310	0.392	0.623	SETDB1|0.0	1	63	68	8661	http://www.kegg.jp/kegg-bin/show_pathway?hsa00310/hsa:9869%09blue	Metabolism	Amino acid metabolism
GnRH secretion	hsa04929	0.397	0.623	PIK3R2|0.0486272341923	1	64	68	8661	http://www.kegg.jp/kegg-bin/show_pathway?hsa04929/hsa:5296%09blue	Organismal Systems	Endocrine system
Cortisol synthesis and secretion	hsa04927	0.402	0.623	ATF2|4.44768538347	1	65	68	8661	http://www.kegg.jp/kegg-bin/show_pathway?hsa04927/hsa:1386%09red	Organismal Systems	Endocrine system
Aminoacyl-tRNA biosynthesis	hsa00970	0.407	0.623	TARS2|0.0	1	66	68	8661	http://www.kegg.jp/kegg-bin/show_pathway?hsa00970/hsa:80222%09blue	Genetic Information Processing	Translation
Acute myeloid leukemia	hsa05221	0.411	0.623	PIK3R2|0.0486272341923	1	67	68	8661	http://www.kegg.jp/kegg-bin/show_pathway?hsa05221/hsa:5296%09blue	Human Diseases	Cancer: specific types
Fc epsilon RI signaling pathway	hsa04664	0.416	0.623	PIK3R2|0.0486272341923	1	68	68	8661	http://www.kegg.jp/kegg-bin/show_pathway?hsa04664/hsa:5296%09blue	Organismal Systems	Immune system
Axon guidance	hsa04360	0.42	0.623	PIK3R2|0.0486272341923;CDK5|0.512352503153	2	182	68	8661	http://www.kegg.jp/kegg-bin/show_pathway?hsa04360/hsa:5296%09blue/hsa:1020%09blue	Organismal Systems	Development and regeneration
Amphetamine addiction	hsa05031	0.421	0.623	ATF2|4.44768538347	1	69	68	8661	http://www.kegg.jp/kegg-bin/show_pathway?hsa05031/hsa:1386%09red	Human Diseases	Substance dependence
Chemical carcinogenesis - DNA adducts	hsa05204	0.425	0.623	NAT1|0.191995863086	1	70	68	8661	http://www.kegg.jp/kegg-bin/show_pathway?hsa05204/hsa:9%09blue	-	-
Central carbon metabolism in cancer	hsa05230	0.425	0.623	PIK3R2|0.0486272341923	1	70	68	8661	http://www.kegg.jp/kegg-bin/show_pathway?hsa05230/hsa:5296%09blue	Human Diseases	Cancer: overview
Prolactin signaling pathway	hsa04917	0.425	0.623	PIK3R2|0.0486272341923	1	70	68	8661	http://www.kegg.jp/kegg-bin/show_pathway?hsa04917/hsa:5296%09blue	Organismal Systems	Endocrine system
Adipocytokine signaling pathway	hsa04920	0.425	0.623	RXRB|0.0	1	70	68	8661	http://www.kegg.jp/kegg-bin/show_pathway?hsa04920/hsa:6257%09blue	Organismal Systems	Endocrine system
Epithelial cell signaling in Helicobacter pylori infection	hsa05120	0.425	0.623	CSK|0.652863183361	1	70	68	8661	http://www.kegg.jp/kegg-bin/show_pathway?hsa05120/hsa:1445%09blue	Human Diseases	Infectious disease: bacterial
MicroRNAs in cancer	hsa05206	0.442	0.633	PIK3R2|0.0486272341923;HMOX1|999.0;RPTOR|0.262727301523	3	310	68	8661	http://www.kegg.jp/kegg-bin/show_pathway?hsa05206/hsa:5296%09blue/hsa:3162%09red/hsa:57521%09blue	Human Diseases	Cancer: overview
PPAR signaling pathway	hsa03320	0.448	0.633	RXRB|0.0	1	75	68	8661	http://www.kegg.jp/kegg-bin/show_pathway?hsa03320/hsa:6257%09blue	Organismal Systems	Endocrine system
Thyroid hormone synthesis	hsa04918	0.448	0.633	ATF2|4.44768538347	1	75	68	8661	http://www.kegg.jp/kegg-bin/show_pathway?hsa04918/hsa:1386%09red	Organismal Systems	Endocrine system
Biosynthesis of amino acids	hsa01230	0.448	0.633	MTR|0.411173097461	1	75	68	8661	http://www.kegg.jp/kegg-bin/show_pathway?hsa01230/hsa:4548%09blue	Metabolism	Global and overview maps
unkown	hsa04814	0.45	0.633	MYO9B|0.0;KIF15|0.0	2	193	68	8661	http://www.kegg.jp/kegg-bin/show_pathway?hsa04814/hsa:4650%09blue/hsa:56992%09blue	-	-
Kaposi sarcoma-associated herpesvirus infection	hsa05167	0.453	0.633	PIK3R2|0.0486272341923;CDK4|0.619400786905	2	194	68	8661	http://www.kegg.jp/kegg-bin/show_pathway?hsa05167/hsa:5296%09blue/hsa:1019%09blue	Human Diseases	Infectious disease: viral
RNA degradation	hsa03018	0.465	0.641	PATL1|0.651388909758	1	79	68	8661	http://www.kegg.jp/kegg-bin/show_pathway?hsa03018/hsa:219988%09blue	Genetic Information Processing	Folding, sorting and degradation
EGFR tyrosine kinase inhibitor resistance	hsa01521	0.465	0.641	PIK3R2|0.0486272341923	1	79	68	8661	http://www.kegg.jp/kegg-bin/show_pathway?hsa01521/hsa:5296%09blue	Human Diseases	Drug resistance: antineoplastic
Proteoglycans in cancer	hsa05205	0.481	0.652	PIK3R2|0.0486272341923;FZD6|0.312490562275	2	205	68	8661	http://www.kegg.jp/kegg-bin/show_pathway?hsa05205/hsa:5296%09blue/hsa:8323%09blue	Human Diseases	Cancer: overview
Peroxisome	hsa04146	0.482	0.652	HACL1|0.0	1	83	68	8661	http://www.kegg.jp/kegg-bin/show_pathway?hsa04146/hsa:26061%09blue	Cellular Processes	Transport and catabolism
B cell receptor signaling pathway	hsa04662	0.486	0.652	PIK3R2|0.0486272341923	1	84	68	8661	http://www.kegg.jp/kegg-bin/show_pathway?hsa04662/hsa:5296%09blue	Organismal Systems	Immune system
ErbB signaling pathway	hsa04012	0.49	0.652	PIK3R2|0.0486272341923	1	85	68	8661	http://www.kegg.jp/kegg-bin/show_pathway?hsa04012/hsa:5296%09blue	Environmental Information Processing	Signal transduction
Colorectal cancer	hsa05210	0.494	0.652	PIK3R2|0.0486272341923	1	86	68	8661	http://www.kegg.jp/kegg-bin/show_pathway?hsa05210/hsa:5296%09blue	Human Diseases	Cancer: specific types
Insulin secretion	hsa04911	0.494	0.652	ATF2|4.44768538347	1	86	68	8661	http://www.kegg.jp/kegg-bin/show_pathway?hsa04911/hsa:1386%09red	Organismal Systems	Endocrine system
PD-L1 expression and PD-1 checkpoint pathway in cancer	hsa05235	0.506	0.659	PIK3R2|0.0486272341923	1	89	68	8661	http://www.kegg.jp/kegg-bin/show_pathway?hsa05235/hsa:5296%09blue	Human Diseases	Cancer: overview
unkown	hsa05417	0.507	0.659	PIK3R2|0.0486272341923;RXRB|0.0	2	215	68	8661	http://www.kegg.jp/kegg-bin/show_pathway?hsa05417/hsa:5296%09blue/hsa:6257%09blue	-	-
Prostate cancer	hsa05215	0.536	0.684	PIK3R2|0.0486272341923	1	97	68	8661	http://www.kegg.jp/kegg-bin/show_pathway?hsa05215/hsa:5296%09blue	Human Diseases	Cancer: specific types
Inflammatory mediator regulation of TRP channels	hsa04750	0.54	0.684	PIK3R2|0.0486272341923	1	98	68	8661	http://www.kegg.jp/kegg-bin/show_pathway?hsa04750/hsa:5296%09blue	Organismal Systems	Sensory system
Aldosterone synthesis and secretion	hsa04925	0.54	0.684	ATF2|4.44768538347	1	98	68	8661	http://www.kegg.jp/kegg-bin/show_pathway?hsa04925/hsa:1386%09red	Organismal Systems	Endocrine system
Regulation of actin cytoskeleton	hsa04810	0.541	0.684	PIK3R2|0.0486272341923;PIP5K1A|0.0	2	229	68	8661	http://www.kegg.jp/kegg-bin/show_pathway?hsa04810/hsa:5296%09blue/hsa:8394%09blue	Cellular Processes	Cell motility
Amoebiasis	hsa05146	0.555	0.692	PIK3R2|0.0486272341923	1	102	68	8661	http://www.kegg.jp/kegg-bin/show_pathway?hsa05146/hsa:5296%09blue	Human Diseases	Infectious disease: parasitic
Chagas disease	hsa05142	0.555	0.692	PIK3R2|0.0486272341923	1	102	68	8661	http://www.kegg.jp/kegg-bin/show_pathway?hsa05142/hsa:5296%09blue	Human Diseases	Infectious disease: parasitic
Protein digestion and absorption	hsa04974	0.558	0.692	COL18A1|0.0	1	103	68	8661	http://www.kegg.jp/kegg-bin/show_pathway?hsa04974/hsa:80781%09blue	Organismal Systems	Digestive system
NF-kappa B signaling pathway	hsa04064	0.562	0.692	NFKB2|0.590001371527	1	104	68	8661	http://www.kegg.jp/kegg-bin/show_pathway?hsa04064/hsa:4791%09blue	Environmental Information Processing	Signal transduction
Toll-like receptor signaling pathway	hsa04620	0.575	0.7	PIK3R2|0.0486272341923	1	108	68	8661	http://www.kegg.jp/kegg-bin/show_pathway?hsa04620/hsa:5296%09blue	Organismal Systems	Immune system
Th17 cell differentiation	hsa04659	0.575	0.7	RXRB|0.0	1	108	68	8661	http://www.kegg.jp/kegg-bin/show_pathway?hsa04659/hsa:6257%09blue	Organismal Systems	Immune system
Cholinergic synapse	hsa04725	0.592	0.714	PIK3R2|0.0486272341923	1	113	68	8661	http://www.kegg.jp/kegg-bin/show_pathway?hsa04725/hsa:5296%09blue	Organismal Systems	Nervous system
Glutamatergic synapse	hsa04724	0.598	0.714	HOMER3|0.248383227663	1	115	68	8661	http://www.kegg.jp/kegg-bin/show_pathway?hsa04724/hsa:9454%09blue	Organismal Systems	Nervous system
Leukocyte transendothelial migration	hsa04670	0.598	0.714	PIK3R2|0.0486272341923	1	115	68	8661	http://www.kegg.jp/kegg-bin/show_pathway?hsa04670/hsa:5296%09blue	Organismal Systems	Immune system
Neurotrophin signaling pathway	hsa04722	0.611	0.724	PIK3R2|0.0486272341923	1	119	68	8661	http://www.kegg.jp/kegg-bin/show_pathway?hsa04722/hsa:5296%09blue	Organismal Systems	Nervous system
Sphingolipid signaling pathway	hsa04071	0.617	0.727	PIK3R2|0.0486272341923	1	121	68	8661	http://www.kegg.jp/kegg-bin/show_pathway?hsa04071/hsa:5296%09blue	Environmental Information Processing	Signal transduction
Parkinson disease	hsa05012	0.623	0.728	UBA7|0.194154214011;KEAP1|0.507926528092	2	266	68	8661	http://www.kegg.jp/kegg-bin/show_pathway?hsa05012/hsa:7318%09blue/hsa:9817%09blue	Human Diseases	Neurodegenerative disease
Platelet activation	hsa04611	0.626	0.728	PIK3R2|0.0486272341923	1	124	68	8661	http://www.kegg.jp/kegg-bin/show_pathway?hsa04611/hsa:5296%09blue	Organismal Systems	Immune system
Prion disease	hsa05020	0.635	0.734	PIK3R2|0.0486272341923;ATF2|4.44768538347	2	272	68	8661	http://www.kegg.jp/kegg-bin/show_pathway?hsa05020/hsa:5296%09blue/hsa:1386%09red	-	-
Oocyte meiosis	hsa04114	0.647	0.737	CCNB2|0.297787335255	1	131	68	8661	http://www.kegg.jp/kegg-bin/show_pathway?hsa04114/hsa:9133%09blue	Cellular Processes	Cell growth and death
Natural killer cell mediated cytotoxicity	hsa04650	0.65	0.737	PIK3R2|0.0486272341923	1	132	68	8661	http://www.kegg.jp/kegg-bin/show_pathway?hsa04650/hsa:5296%09blue	Organismal Systems	Immune system
Dopaminergic synapse	hsa04728	0.65	0.737	ATF2|4.44768538347	1	132	68	8661	http://www.kegg.jp/kegg-bin/show_pathway?hsa04728/hsa:1386%09red	Organismal Systems	Nervous system
Apoptosis	hsa04210	0.661	0.745	PIK3R2|0.0486272341923	1	136	68	8661	http://www.kegg.jp/kegg-bin/show_pathway?hsa04210/hsa:5296%09blue	Cellular Processes	Cell growth and death
unkown	hsa04936	0.676	0.758	FASN|0.52398244837	1	142	68	8661	http://www.kegg.jp/kegg-bin/show_pathway?hsa04936/hsa:2194%09blue	-	-
MAPK signaling pathway	hsa04010	0.69	0.769	ATF2|4.44768538347;NFKB2|0.590001371527	2	301	68	8661	http://www.kegg.jp/kegg-bin/show_pathway?hsa04010/hsa:1386%09red/hsa:4791%09blue	Environmental Information Processing	Signal transduction
Huntington disease	hsa05016	0.699	0.771	ATG2A|0.668034427444;SIN3A|0.560705509474	2	306	68	8661	http://www.kegg.jp/kegg-bin/show_pathway?hsa05016/hsa:23130%09blue/hsa:25942%09blue	Human Diseases	Neurodegenerative disease
unkown	hsa01240	0.704	0.771	MTHFD1|0.630268795694	1	153	68	8661	http://www.kegg.jp/kegg-bin/show_pathway?hsa01240/hsa:4522%09blue	-	-
Adrenergic signaling in cardiomyocytes	hsa04261	0.706	0.771	ATF2|4.44768538347	1	154	68	8661	http://www.kegg.jp/kegg-bin/show_pathway?hsa04261/hsa:1386%09red	Organismal Systems	Circulatory system
Non-alcoholic fatty liver disease	hsa04932	0.709	0.771	PIK3R2|0.0486272341923	1	155	68	8661	http://www.kegg.jp/kegg-bin/show_pathway?hsa04932/hsa:5296%09blue	Human Diseases	Endocrine and metabolic disease
Necroptosis	hsa04217	0.718	0.776	RNF31|0.0	1	159	68	8661	http://www.kegg.jp/kegg-bin/show_pathway?hsa04217/hsa:55072%09blue	Cellular Processes	Cell growth and death
cGMP-PKG signaling pathway	hsa04022	0.733	0.788	ATF2|4.44768538347	1	166	68	8661	http://www.kegg.jp/kegg-bin/show_pathway?hsa04022/hsa:1386%09red	Environmental Information Processing	Signal transduction
NOD-like receptor signaling pathway	hsa04621	0.773	0.823	RNF31|0.0	1	186	68	8661	http://www.kegg.jp/kegg-bin/show_pathway?hsa04621/hsa:55072%09blue	Organismal Systems	Immune system
Alcoholism	hsa05034	0.776	0.823	ATF2|4.44768538347	1	188	68	8661	http://www.kegg.jp/kegg-bin/show_pathway?hsa05034/hsa:1386%09red	Human Diseases	Substance dependence
unkown	hsa04613	0.782	0.823	PIK3R2|0.0486272341923	1	191	68	8661	http://www.kegg.jp/kegg-bin/show_pathway?hsa04613/hsa:5296%09blue	-	-
Chemokine signaling pathway	hsa04062	0.784	0.823	PIK3R2|0.0486272341923	1	192	68	8661	http://www.kegg.jp/kegg-bin/show_pathway?hsa04062/hsa:5296%09blue	Organismal Systems	Immune system
unkown	hsa05415	0.802	0.838	PIK3R2|0.0486272341923	1	203	68	8661	http://www.kegg.jp/kegg-bin/show_pathway?hsa05415/hsa:5296%09blue	-	-
cAMP signaling pathway	hsa04024	0.834	0.867	PIK3R2|0.0486272341923	1	225	68	8661	http://www.kegg.jp/kegg-bin/show_pathway?hsa04024/hsa:5296%09blue	Environmental Information Processing	Signal transduction
unkown	hsa05171	0.843	0.871	PIK3R2|0.0486272341923	1	232	68	8661	http://www.kegg.jp/kegg-bin/show_pathway?hsa05171/hsa:5296%09blue	-	-
Ras signaling pathway	hsa04014	0.848	0.872	PIK3R2|0.0486272341923	1	236	68	8661	http://www.kegg.jp/kegg-bin/show_pathway?hsa04014/hsa:5296%09blue	Environmental Information Processing	Signal transduction
Salmonella infection	hsa05132	0.864	0.882	RAB9A|0.156841650882	1	249	68	8661	http://www.kegg.jp/kegg-bin/show_pathway?hsa05132/hsa:9367%09blue	Human Diseases	Infectious disease: bacterial
Calcium signaling pathway	hsa04020	0.868	0.882	PHKG2|0.0	1	253	68	8661	http://www.kegg.jp/kegg-bin/show_pathway?hsa04020/hsa:5261%09blue	Environmental Information Processing	Signal transduction
Amyotrophic lateral sclerosis	hsa05014	0.947	0.957	ATG2A|0.668034427444	1	364	68	8661	http://www.kegg.jp/kegg-bin/show_pathway?hsa05014/hsa:23130%09blue	Human Diseases	Neurodegenerative disease
Herpes simplex virus 1 infection	hsa05168	0.984	0.99	PIK3R2|0.0486272341923	1	512	68	8661	http://www.kegg.jp/kegg-bin/show_pathway?hsa05168/hsa:5296%09blue	Human Diseases	Infectious disease: viral
Dorso-ventral axis formation	hsa04320	1.00e+00	1.00e+00	SPIRE1|0.364482076867	1	0	68	8661	http://www.kegg.jp/kegg-bin/show_pathway?hsa04320/hsa:56907%09blue	Organismal Systems	Development and regeneration
