# Supplementary material for: YX-112, a novel celastrol-derived PROTAC, inhibits the development of triple-negative breast cancer by targeting the degradation of multiple proteins
Source: Front Pharmacol. 2025 Apr 15;16:1571135. doi: 10.3389/fphar.2025.1571135 (PMC12037497; doi:10.3389/fphar.2025.1571135)
Supplement: Supplementary file 2 [file DataSheet2.zip › raw data/DIA Proteomics/PPI/ppi.xlsx]

## Sheet: Tablib Dataset
node1	node1_gene	node1_string	node2	node2_gene	node2_string	score
O00459	PIK3R2	9606.ENSP00000471914	Q8NCE2	MTMR14	9606.ENSP00000296003	669
O00459	PIK3R2	9606.ENSP00000471914	Q99755	PIP5K1A	9606.ENSP00000357883	915
O00459	PIK3R2	9606.ENSP00000471914	Q96PE3	INPP4A	9606.ENSP00000074304	907
O14757	CHEK1	9606.ENSP00000388648	Q9NZJ0	DTL	9606.ENSP00000355958	975
O14757	CHEK1	9606.ENSP00000388648	Q9UBD5	ORC3	9606.ENSP00000257789	744
O14757	CHEK1	9606.ENSP00000388648	Q8NEM2	SHCBP1	9606.ENSP00000306473	597
O14757	CHEK1	9606.ENSP00000388648	Q9BVC4	MLST8	9606.ENSP00000380313	467
O14757	CHEK1	9606.ENSP00000388648	Q2NKX8	ERCC6L	9606.ENSP00000334675	637
O14757	CHEK1	9606.ENSP00000388648	P30281	CCND3	9606.ENSP00000362082	417
O14757	CHEK1	9606.ENSP00000388648	Q13112	CHAF1B	9606.ENSP00000315700	638
O14757	CHEK1	9606.ENSP00000388648	P11802	CDK4	9606.ENSP00000257904	528
O14757	CHEK1	9606.ENSP00000388648	P33993	MCM7	9606.ENSP00000307288	976
O14757	CHEK1	9606.ENSP00000388648	O95067	CCNB2	9606.ENSP00000288207	939
O14757	CHEK1	9606.ENSP00000388648	Q9NS87	KIF15	9606.ENSP00000324020	815
O14757	CHEK1	9606.ENSP00000388648	P07992	ERCC1	9606.ENSP00000013807	746
O14757	CHEK1	9606.ENSP00000388648	Q9Y248	GINS2	9606.ENSP00000253462	835
O14757	CHEK1	9606.ENSP00000388648	Q15004	PCLAF	9606.ENSP00000300035	829
O14757	CHEK1	9606.ENSP00000388648	P50613	CDK7	9606.ENSP00000256443	926
O14757	CHEK1	9606.ENSP00000388648	Q00535	CDK5	9606.ENSP00000419782	438
O14757	CHEK1	9606.ENSP00000388648	P27707	DCK	9606.ENSP00000286648	526
O43572	AKAP10	9606.ENSP00000225737	Q14554	PDIA5	9606.ENSP00000323313	521
O60292	SIPA1L3	9606.ENSP00000222345	Q2VPB7	AP5B1	9606.ENSP00000454303	554
O60292	SIPA1L3	9606.ENSP00000222345	Q13627	DYRK1A	9606.ENSP00000381932	424
O60353	FZD6	9606.ENSP00000351605	Q92997	DVL3	9606.ENSP00000316054	979
O60502	OGA	9606.ENSP00000354850	Q96ST3	SIN3A	9606.ENSP00000353622	405
O75083	WDR1	9606.ENSP00000427687	Q14145	KEAP1	9606.ENSP00000171111	588
O94829	IPO13	9606.ENSP00000361418	Q9C0E2	XPO4	9606.ENSP00000255305	854
O95067	CCNB2	9606.ENSP00000288207	Q00535	CDK5	9606.ENSP00000419782	934
O95067	CCNB2	9606.ENSP00000288207	P11802	CDK4	9606.ENSP00000257904	977
O95067	CCNB2	9606.ENSP00000288207	Q8NEM2	SHCBP1	9606.ENSP00000306473	880
O95067	CCNB2	9606.ENSP00000288207	Q15004	PCLAF	9606.ENSP00000300035	953
O95067	CCNB2	9606.ENSP00000288207	Q9NZJ0	DTL	9606.ENSP00000355958	872
O95067	CCNB2	9606.ENSP00000288207	P30281	CCND3	9606.ENSP00000362082	671
O95067	CCNB2	9606.ENSP00000288207	P33993	MCM7	9606.ENSP00000307288	944
O95067	CCNB2	9606.ENSP00000288207	P50613	CDK7	9606.ENSP00000256443	971
O95067	CCNB2	9606.ENSP00000288207	Q8TD19	NEK9	9606.ENSP00000238616	909
O95067	CCNB2	9606.ENSP00000288207	Q13112	CHAF1B	9606.ENSP00000315700	465
O95067	CCNB2	9606.ENSP00000288207	Q9NS87	KIF15	9606.ENSP00000324020	944
O95067	CCNB2	9606.ENSP00000288207	Q2NKX8	ERCC6L	9606.ENSP00000334675	488
O95067	CCNB2	9606.ENSP00000288207	Q9Y248	GINS2	9606.ENSP00000253462	874
O95067	CCNB2	9606.ENSP00000288207	P27707	DCK	9606.ENSP00000286648	455
O95359	TACC2	9606.ENSP00000334280	P28702	RXRB	9606.ENSP00000363812	646
P07992	ERCC1	9606.ENSP00000013807	P50613	CDK7	9606.ENSP00000256443	796
P07992	ERCC1	9606.ENSP00000013807	Q2NKX8	ERCC6L	9606.ENSP00000334675	408
P09601	HMOX1	9606.ENSP00000216117	Q14145	KEAP1	9606.ENSP00000171111	904
P09601	HMOX1	9606.ENSP00000216117	P15336	ATF2	9606.ENSP00000264110	415
P09601	HMOX1	9606.ENSP00000216117	P40337	VHL	9606.ENSP00000256474	406
P11586	MTHFD1	9606.ENSP00000450560	Q8NCN5	PDPR	9606.ENSP00000288050	410
P11586	MTHFD1	9606.ENSP00000450560	Q9NVE7	PANK4	9606.ENSP00000367727	648
P11586	MTHFD1	9606.ENSP00000450560	Q99707	MTR	9606.ENSP00000355536	984
P11586	MTHFD1	9606.ENSP00000450560	Q9UJ83	HACL1	9606.ENSP00000323811	438
P11586	MTHFD1	9606.ENSP00000450560	Q9H9Y6	POLR1B	9606.ENSP00000263331	550
P11802	CDK4	9606.ENSP00000257904	Q00535	CDK5	9606.ENSP00000419782	920
P11802	CDK4	9606.ENSP00000257904	P30281	CCND3	9606.ENSP00000362082	999
P11802	CDK4	9606.ENSP00000257904	Q9UBD5	ORC3	9606.ENSP00000257789	683
P11802	CDK4	9606.ENSP00000257904	P33993	MCM7	9606.ENSP00000307288	750
P11802	CDK4	9606.ENSP00000257904	P50613	CDK7	9606.ENSP00000256443	955
P11802	CDK4	9606.ENSP00000257904	Q16875	PFKFB3	9606.ENSP00000369100	572
P11802	CDK4	9606.ENSP00000257904	P15735	PHKG2	9606.ENSP00000455607	911
P11802	CDK4	9606.ENSP00000257904	P15336	ATF2	9606.ENSP00000264110	921
P11802	CDK4	9606.ENSP00000257904	Q13459	MYO9B	9606.ENSP00000380444	412
P11802	CDK4	9606.ENSP00000257904	Q8N122	RPTOR	9606.ENSP00000307272	489
P11802	CDK4	9606.ENSP00000257904	Q00653	NFKB2	9606.ENSP00000358983	533
P15735	PHKG2	9606.ENSP00000455607	P30281	CCND3	9606.ENSP00000362082	720
P27707	DCK	9606.ENSP00000286648	P33993	MCM7	9606.ENSP00000307288	532
P27707	DCK	9606.ENSP00000286648	Q9NWZ5	UCKL1	9606.ENSP00000346155	629
P27707	DCK	9606.ENSP00000286648	Q01432	AMPD3	9606.ENSP00000379802	907
P27707	DCK	9606.ENSP00000286648	Q68CZ2	TNS3	9606.ENSP00000312143	445
P27707	DCK	9606.ENSP00000286648	P30281	CCND3	9606.ENSP00000362082	422
P27707	DCK	9606.ENSP00000286648	Q8N1W1	ARHGEF28	9606.ENSP00000411459	450
P28702	RXRB	9606.ENSP00000363812	P49327	FASN	9606.ENSP00000304592	910
P28702	RXRB	9606.ENSP00000363812	Q96ST3	SIN3A	9606.ENSP00000353622	633
P30281	CCND3	9606.ENSP00000362082	P50613	CDK7	9606.ENSP00000256443	953
P30281	CCND3	9606.ENSP00000362082	Q00535	CDK5	9606.ENSP00000419782	878
P30281	CCND3	9606.ENSP00000362082	Q13627	DYRK1A	9606.ENSP00000381932	447
P33993	MCM7	9606.ENSP00000307288	Q15004	PCLAF	9606.ENSP00000300035	468
P33993	MCM7	9606.ENSP00000307288	Q13112	CHAF1B	9606.ENSP00000315700	913
P33993	MCM7	9606.ENSP00000307288	Q9UBD5	ORC3	9606.ENSP00000257789	999
P33993	MCM7	9606.ENSP00000307288	Q2NKX8	ERCC6L	9606.ENSP00000334675	451
P33993	MCM7	9606.ENSP00000307288	Q9Y248	GINS2	9606.ENSP00000253462	999
P33993	MCM7	9606.ENSP00000307288	Q9NS87	KIF15	9606.ENSP00000324020	507
P33993	MCM7	9606.ENSP00000307288	Q9NZJ0	DTL	9606.ENSP00000355958	776
P33993	MCM7	9606.ENSP00000307288	P50613	CDK7	9606.ENSP00000256443	506
P33993	MCM7	9606.ENSP00000307288	P40337	VHL	9606.ENSP00000256474	575
P33993	MCM7	9606.ENSP00000307288	Q00535	CDK5	9606.ENSP00000419782	649
P40337	VHL	9606.ENSP00000256474	Q7Z7L7	ZER1	9606.ENSP00000291900	646
P40337	VHL	9606.ENSP00000256474	Q5T447	HECTD3	9606.ENSP00000361245	900
P40337	VHL	9606.ENSP00000256474	Q14145	KEAP1	9606.ENSP00000171111	913
P40337	VHL	9606.ENSP00000256474	P41226	UBA7	9606.ENSP00000333266	904
P41134	ID1	9606.ENSP00000365280	Q9NXR7	BABAM2	9606.ENSP00000343412	523
P41226	UBA7	9606.ENSP00000333266	Q14694	USP10	9606.ENSP00000219473	688
P41226	UBA7	9606.ENSP00000333266	Q14145	KEAP1	9606.ENSP00000171111	901
P41226	UBA7	9606.ENSP00000333266	Q5T447	HECTD3	9606.ENSP00000361245	916
P41226	UBA7	9606.ENSP00000333266	Q96EN8	MOCOS	9606.ENSP00000261326	595
P41240	CSK	9606.ENSP00000220003	Q68CZ2	TNS3	9606.ENSP00000312143	541
P50613	CDK7	9606.ENSP00000256443	Q00535	CDK5	9606.ENSP00000419782	934
P50613	CDK7	9606.ENSP00000256443	Q9H9Y6	POLR1B	9606.ENSP00000263331	677
P51151	RAB9A	9606.ENSP00000420127	Q92696	RABGGTA	9606.ENSP00000216840	597
Q00535	CDK5	9606.ENSP00000419782	Q9NSC5	HOMER3	9606.ENSP00000376162	425
Q00535	CDK5	9606.ENSP00000419782	Q13459	MYO9B	9606.ENSP00000380444	415
Q00535	CDK5	9606.ENSP00000419782	Q8N122	RPTOR	9606.ENSP00000307272	424
Q00535	CDK5	9606.ENSP00000419782	Q00653	NFKB2	9606.ENSP00000358983	440
Q00653	NFKB2	9606.ENSP00000358983	Q96ST3	SIN3A	9606.ENSP00000353622	452
Q01432	AMPD3	9606.ENSP00000379802	Q9NWZ5	UCKL1	9606.ENSP00000346155	413
Q04726	TLE3	9606.ENSP00000452871	Q9UIU6	SIX4	9606.ENSP00000216513	541
Q04726	TLE3	9606.ENSP00000452871	Q13627	DYRK1A	9606.ENSP00000381932	541
Q08AE8	SPIRE1	9606.ENSP00000387266	Q7Z3U7	MON2	9606.ENSP00000377252	411
Q08AG7	MZT1	9606.ENSP00000367049	Q9BW92	TARS2	9606.ENSP00000358060	426
Q12768	WASHC5	9606.ENSP00000318016	Q9Y3C0	WASHC3	9606.ENSP00000240079	999
Q12768	WASHC5	9606.ENSP00000318016	Q2VPB7	AP5B1	9606.ENSP00000454303	409
Q13112	CHAF1B	9606.ENSP00000315700	Q9NZJ0	DTL	9606.ENSP00000355958	680
Q13112	CHAF1B	9606.ENSP00000315700	Q15047	SETDB1	9606.ENSP00000271640	465
Q13112	CHAF1B	9606.ENSP00000315700	Q9NS87	KIF15	9606.ENSP00000324020	465
Q13112	CHAF1B	9606.ENSP00000315700	Q9Y248	GINS2	9606.ENSP00000253462	802
Q13112	CHAF1B	9606.ENSP00000315700	Q15004	PCLAF	9606.ENSP00000300035	482
Q13112	CHAF1B	9606.ENSP00000315700	Q2NKX8	ERCC6L	9606.ENSP00000334675	448
Q13112	CHAF1B	9606.ENSP00000315700	Q86TB9	PATL1	9606.ENSP00000300146	633
Q13459	MYO9B	9606.ENSP00000380444	Q13627	DYRK1A	9606.ENSP00000381932	517
Q13825	AUH	9606.ENSP00000364883	Q9UJ83	HACL1	9606.ENSP00000323811	448
Q14141	SEPTIN6	9606.ENSP00000341524	Q9H3Q1	CDC42EP4	9606.ENSP00000338258	904
Q14145	KEAP1	9606.ENSP00000171111	Q5T447	HECTD3	9606.ENSP00000361245	904
Q14156	EFR3A	9606.ENSP00000254624	Q99755	PIP5K1A	9606.ENSP00000357883	471
Q15004	PCLAF	9606.ENSP00000300035	Q8NEM2	SHCBP1	9606.ENSP00000306473	806
Q15004	PCLAF	9606.ENSP00000300035	Q9NXR7	BABAM2	9606.ENSP00000343412	609
Q15004	PCLAF	9606.ENSP00000300035	Q9NZJ0	DTL	9606.ENSP00000355958	850
Q15004	PCLAF	9606.ENSP00000300035	Q9NS87	KIF15	9606.ENSP00000324020	889
Q15004	PCLAF	9606.ENSP00000300035	Q9Y248	GINS2	9606.ENSP00000253462	844
Q15047	SETDB1	9606.ENSP00000271640	Q96ST3	SIN3A	9606.ENSP00000353622	776
Q15047	SETDB1	9606.ENSP00000271640	Q9H4L7	SMARCAD1	9606.ENSP00000351947	414
Q2NKX8	ERCC6L	9606.ENSP00000334675	Q9NS87	KIF15	9606.ENSP00000324020	805
Q2NKX8	ERCC6L	9606.ENSP00000334675	Q9Y248	GINS2	9606.ENSP00000253462	465
Q2NKX8	ERCC6L	9606.ENSP00000334675	Q8NEM2	SHCBP1	9606.ENSP00000306473	522
Q2NKX8	ERCC6L	9606.ENSP00000334675	Q9NZJ0	DTL	9606.ENSP00000355958	741
Q2NKX8	ERCC6L	9606.ENSP00000334675	Q9H4L7	SMARCAD1	9606.ENSP00000351947	496
Q2TAZ0	ATG2A	9606.ENSP00000366475	Q9HCE0	EPG5	9606.ENSP00000282041	554
Q2TAZ0	ATG2A	9606.ENSP00000366475	Q9BWH6	RPAP1	9606.ENSP00000306123	651
Q2VPB7	AP5B1	9606.ENSP00000454303	Q92696	RABGGTA	9606.ENSP00000216840	471
Q5EBL8	PDZD11	9606.ENSP00000239666	Q9NS87	KIF15	9606.ENSP00000324020	517
Q68CZ2	TNS3	9606.ENSP00000312143	Q9H7D0	DOCK5	9606.ENSP00000276440	440
Q68CZ2	TNS3	9606.ENSP00000312143	Q99755	PIP5K1A	9606.ENSP00000357883	470
Q7RTN6	STRADA	9606.ENSP00000336655	Q8N122	RPTOR	9606.ENSP00000307272	418
Q7Z3U7	MON2	9606.ENSP00000377252	Q92538	GBF1	9606.ENSP00000359000	775
Q7Z3U7	MON2	9606.ENSP00000377252	Q99755	PIP5K1A	9606.ENSP00000357883	513
Q7Z7L7	ZER1	9606.ENSP00000291900	Q99707	MTR	9606.ENSP00000355536	408
Q8N122	RPTOR	9606.ENSP00000307272	Q9BVC4	MLST8	9606.ENSP00000380313	999
Q8NCE2	MTMR14	9606.ENSP00000296003	Q96PE3	INPP4A	9606.ENSP00000074304	914
Q8NCN5	PDPR	9606.ENSP00000288050	Q99707	MTR	9606.ENSP00000355536	734
Q8NEM2	SHCBP1	9606.ENSP00000306473	Q9Y248	GINS2	9606.ENSP00000253462	429
Q8NEM2	SHCBP1	9606.ENSP00000306473	Q9NZJ0	DTL	9606.ENSP00000355958	707
Q8NEM2	SHCBP1	9606.ENSP00000306473	Q9NS87	KIF15	9606.ENSP00000324020	745
Q92538	GBF1	9606.ENSP00000359000	Q9NS87	KIF15	9606.ENSP00000324020	900
Q92997	DVL3	9606.ENSP00000316054	Q9NWZ5	UCKL1	9606.ENSP00000346155	685
Q92997	DVL3	9606.ENSP00000316054	Q9NS87	KIF15	9606.ENSP00000324020	404
Q96EN8	MOCOS	9606.ENSP00000261326	Q99707	MTR	9606.ENSP00000355536	669
Q96PE3	INPP4A	9606.ENSP00000074304	Q99755	PIP5K1A	9606.ENSP00000357883	900
Q96ST3	SIN3A	9606.ENSP00000353622	Q9H4L7	SMARCAD1	9606.ENSP00000351947	446
Q99707	MTR	9606.ENSP00000355536	Q9H9Y6	POLR1B	9606.ENSP00000263331	406
Q99707	MTR	9606.ENSP00000355536	Q9UJ83	HACL1	9606.ENSP00000323811	470
Q9BWH6	RPAP1	9606.ENSP00000306123	Q9H9Y6	POLR1B	9606.ENSP00000263331	443
Q9H9Y2	RPF1	9606.ENSP00000359688	Q9H9Y6	POLR1B	9606.ENSP00000263331	828
Q9NS87	KIF15	9606.ENSP00000324020	Q9NZJ0	DTL	9606.ENSP00000355958	823
Q9NS87	KIF15	9606.ENSP00000324020	Q9Y248	GINS2	9606.ENSP00000253462	830
Q9NVE7	PANK4	9606.ENSP00000367727	Q9NWZ5	UCKL1	9606.ENSP00000346155	567
Q9NZJ0	DTL	9606.ENSP00000355958	Q9Y248	GINS2	9606.ENSP00000253462	843
Q9UBD5	ORC3	9606.ENSP00000257789	Q9Y248	GINS2	9606.ENSP00000253462	646
