# Supplementary material for: YX-112, a novel celastrol-derived PROTAC, inhibits the development of triple-negative breast cancer by targeting the degradation of multiple proteins
Source: Front Pharmacol. 2025 Apr 15;16:1571135. doi: 10.3389/fphar.2025.1571135 (PMC12037497; doi:10.3389/fphar.2025.1571135)
Supplement: Supplementary file 2 [file DataSheet2.zip › raw data/DIA Proteomics/summary.xlsx]

## Sheet: Tablib Dataset
ID	FoldChange	Log2FoldChange	Uniprot	Genename	Biological Process	Cell Component	Molecular Function	KEGG Pathways	Disease	Drug	UNIPROT_URL	Transcription Factor
O00459	0.0486272	-4.36209	O00459	PIK3R2	GO:0033157,regulation of intracellular protein transport|GO:0051169,nuclear transport|GO:0044238,primary metabolic process|GO:0019220,regulation of phosphate metabolic process|GO:0080090,regulation of primary metabolic process|GO:0019222,regulation of metabolic process|GO:0051049,regulation of transport|GO:0032386,regulation of intracellular transport|GO:0048584,positive regulation of response to…	GO:0019898,extrinsic component of membrane|GO:0043229,intracellular organelle|GO:0043227,membrane-bounded organelle|GO:0043226,organelle|GO:0005737,cytoplasm|GO:0005942,phosphatidylinositol 3-kinase complex|GO:0005634,nucleus|GO:0016020,membrane|GO:1902494,catalytic complex|GO:0061695,transferase complex, transferring phosphorus-containing groups|GO:1990234,transferase complex|GO:0043234,protein …	GO:0019207,kinase regulator activity|GO:0019899,enzyme binding|GO:0005488,binding|GO:0035004,obsolete phosphatidylinositol 3-kinase activity|GO:0098772,molecular function regulator activity|GO:0046935,1-phosphatidylinositol-3-kinase regulator activity|GO:0030971,receptor tyrosine kinase binding|GO:0016740,transferase activity|GO:1990782,protein tyrosine kinase binding|GO:0016303,1-phosphatidylino…	hsa04670,Leukocyte transendothelial migration|hsa04929,GnRH secretion|hsa04926,Relaxin signaling pathway|hsa04923,Regulation of lipolysis in adipocytes|hsa01521,EGFR tyrosine kinase inhibitor resistance|hsa01522,Endocrine resistance|hsa01524,Platinum drug resistance|hsa05168,Herpes simplex virus 1 infection|hsa05169,Epstein-Barr virus infection|hsa05164,Influenza A|hsa05165,Human papillomavirus i…			http://www.uniprot.org/uniprot/O00459	False
O14757	0	0	O14757	CHEK1	GO:0009628,response to abiotic stimulus|GO:0035065,obsolete regulation of histone acetylation|GO:0019222,regulation of metabolic process|GO:0000086,G2/M transition of mitotic cell cycle|GO:0006473,protein acetylation|GO:0048583,regulation of response to stimulus|GO:0006139,nucleobase-containing compound metabolic process|GO:0000280,nuclear division|GO:0031056,obsolete regulation of histone modifi…	GO:0031974,membrane-enclosed lumen|GO:0000781,chromosome, telomeric region|GO:0043229,intracellular organelle|GO:0043228,non-membrane-bounded organelle|GO:0000785,chromatin|GO:0044430,obsolete cytoskeletal part|GO:0000228,nuclear chromosome|GO:0043227,membrane-bounded organelle|GO:0043226,organelle|GO:0005856,cytoskeleton|GO:0005615,extracellular space|GO:0031981,nuclear lumen|GO:0005813,centroso…	GO:0035639,purine ribonucleoside triphosphate binding|GO:0004672,protein kinase activity|GO:0043167,ion binding|GO:1901363,heterocyclic compound binding|GO:0001883,purine nucleoside binding|GO:0001882,nucleoside binding|GO:0043168,anion binding|GO:0035184,obsolete histone threonine kinase activity|GO:0000166,nucleotide binding|GO:0004674,protein serine/threonine kinase activity|GO:0016740,transfe…	hsa04110,Cell cycle|hsa05203,Viral carcinogenesis|hsa04115,p53 signaling pathway|hsa04218,Cellular senescence|hsa05166,Human T-cell leukemia virus 1 infection|hsa05170,Human immunodeficiency virus 1 infection		D10397,Rabusertib (USAN/INN)	http://www.uniprot.org/uniprot/O14757	False
O43572	0.178783	-2.48372	O43572	AKAP10	GO:0008104,protein localization|GO:0007599,hemostasis|GO:0048585,negative regulation of response to stimulus|GO:0007596,blood coagulation|GO:0048583,regulation of response to stimulus|GO:0023057,negative regulation of signaling|GO:0008277,regulation of G protein-coupled receptor signaling pathway|GO:0023052,signaling|GO:0007165,signal transduction|GO:0023051,regulation of signaling|GO:0010646,reg…	GO:0005737,cytoplasm|GO:0043231,intracellular membrane-bounded organelle|GO:0005829,cytosol|GO:0016020,membrane|GO:0044464,obsolete cell part|GO:0044444,obsolete cytoplasmic part|GO:0005739,mitochondrion|GO:0005622,intracellular anatomical structure|GO:0043229,intracellular organelle|GO:0071944,cell periphery|GO:0005623,obsolete cell|GO:0005886,plasma membrane|GO:0044424,obsolete intracellular pa…	GO:0051018,protein kinase A binding|GO:0005488,binding|GO:0005515,protein binding				http://www.uniprot.org/uniprot/O43572	False
O60292	0.200077	-2.32137	O60292	SIPA1L3	GO:0009893,positive regulation of metabolic process|GO:0019222,regulation of metabolic process|GO:0030154,cell differentiation|GO:0048583,regulation of response to stimulus|GO:0023052,signaling|GO:0007165,signal transduction|GO:0023051,regulation of signaling|GO:0035556,intracellular signal transduction|GO:0010646,regulation of cell communication|GO:0043087,regulation of GTPase activity|GO:005078…	GO:0005576,extracellular region|GO:0005615,extracellular space|GO:0044421,obsolete extracellular region part|GO:0032432,actin filament bundle|GO:0098590,plasma membrane region|GO:0015629,actin cytoskeleton|GO:0061689,tricellular tight junction|GO:0043229,intracellular organelle|GO:0043228,non-membrane-bounded organelle|GO:0043226,organelle|GO:0030054,cell junction|GO:0042641,actomyosin|GO:0005856…	GO:0030234,enzyme regulator activity|GO:0005096,GTPase activator activity|GO:0030695,GTPase regulator activity|GO:0008047,enzyme activator activity|GO:0098772,molecular function regulator activity|GO:0060589,nucleoside-triphosphatase regulator activity|GO:0005515,protein binding|GO:0005488,binding|GO:0140677,molecular function activator activity	hsa04015,Rap1 signaling pathway			http://www.uniprot.org/uniprot/O60292	False
O60353	0.312491	-1.67812	O60353	FZD6	GO:0035108,limb morphogenesis|GO:0007599,hemostasis|GO:0080090,regulation of primary metabolic process|GO:0019222,regulation of metabolic process|GO:0048585,negative regulation of response to stimulus|GO:0007596,blood coagulation|GO:0048583,regulation of response to stimulus|GO:0030111,regulation of Wnt signaling pathway|GO:0060322,head development|GO:0007164,establishment of tissue polarity|GO:0…	GO:0098590,plasma membrane region|GO:0005887,integral component of plasma membrane|GO:0043229,intracellular organelle|GO:0071944,cell periphery|GO:0031226,obsolete intrinsic component of plasma membrane|GO:0043226,organelle|GO:0031224,obsolete intrinsic component of membrane|GO:0005737,cytoplasm|GO:0045177,apical part of cell|GO:0031982,vesicle|GO:0016023,cytoplasmic, membrane-bounded vesicle|GO:…	GO:0004930,G protein-coupled receptor activity|GO:0031625,ubiquitin protein ligase binding|GO:0038023,signaling receptor activity|GO:0005515,protein binding|GO:0019899,enzyme binding|GO:0042813,Wnt receptor activity|GO:0060089,molecular transducer activity|GO:0004888,transmembrane signaling receptor activity|GO:0004872,receptor activity|GO:0004871,obsolete signal transducer activity|GO:0017147,Wn…	hsa04550,Signaling pathways regulating pluripotency of stem cells|hsa05205,Proteoglycans in cancer|hsa05010,Alzheimer disease|hsa05200,Pathways in cancer|hsa05217,Basal cell carcinoma|hsa05226,Gastric cancer|hsa05225,Hepatocellular carcinoma|hsa05224,Breast cancer|hsa04916,Melanogenesis|hsa05165,Human papillomavirus infection|hsa05022,unkown|hsa04934,Cushing syndrome|hsa04390,Hippo signaling path…			http://www.uniprot.org/uniprot/O60353	False
O60502	0.572944	-0.803534	O60502	OGA	GO:0090087,regulation of peptide transport|GO:0032024,positive regulation of insulin secretion|GO:0008104,protein localization|GO:1904181,positive regulation of membrane depolarization|GO:0080090,regulation of primary metabolic process|GO:0019222,regulation of metabolic process|GO:0051047,positive regulation of secretion|GO:0051049,regulation of transport|GO:0048585,negative regulation of respons…	GO:0005737,cytoplasm|GO:0005829,cytosol|GO:0043231,intracellular membrane-bounded organelle|GO:0005634,nucleus|GO:0016020,membrane|GO:0044464,obsolete cell part|GO:0044444,obsolete cytoplasmic part|GO:0005739,mitochondrion|GO:0005622,intracellular anatomical structure|GO:0043229,intracellular organelle|GO:0005623,obsolete cell|GO:0044424,obsolete intracellular part|GO:0043227,membrane-bounded org…	GO:0016787,hydrolase activity|GO:0008080,N-acetyltransferase activity|GO:0004415,hyalurononglucosaminidase activity|GO:0016231,beta-N-acetylglucosaminidase activity|GO:0004402,histone acetyltransferase activity|GO:0016740,transferase activity|GO:0015929,hexosaminidase activity|GO:0016798,hydrolase activity, acting on glycosyl bonds|GO:0003824,catalytic activity|GO:0016407,acetyltransferase activi…	hsa04931,Insulin resistance	H00022,Bladder cancer		http://www.uniprot.org/uniprot/O60502	False
O75083	0.668304	-0.581424	O75083	WDR1	GO:0007599,hemostasis|GO:0051049,regulation of transport|GO:0007596,blood coagulation|GO:0048468,cell development|GO:0008064,regulation of actin polymerization or depolymerization|GO:0034765,regulation of monoatomic ion transmembrane transport|GO:0034762,regulation of transmembrane transport|GO:0048869,cellular developmental process|GO:0051495,positive regulation of cytoskeleton organization|GO:0…	GO:0042995,cell projection|GO:0015629,actin cytoskeleton|GO:0043229,intracellular organelle|GO:0043228,non-membrane-bounded organelle|GO:0043227,membrane-bounded organelle|GO:0043226,organelle|GO:0030054,cell junction|GO:0005856,cytoskeleton|GO:0002102,podosome|GO:0031982,vesicle|GO:0043209,myelin sheath|GO:0031988,membrane-bounded vesicle|GO:0044430,obsolete cytoskeletal part|GO:0005737,cytoplas…	GO:0003779,actin binding|GO:0005488,binding|GO:0005515,protein binding|GO:0008092,cytoskeletal protein binding|GO:0051015,actin filament binding|GO:0044877,protein-containing complex binding|GO:0032403,protein complex binding				http://www.uniprot.org/uniprot/O75083	False
O94829	0.467273	-1.09766	O94829	IPO13	GO:0034504,protein localization to nucleus|GO:0051169,nuclear transport|GO:0008104,protein localization|GO:0051641,cellular localization|GO:0044699,single-organism process|GO:0070727,cellular macromolecule localization|GO:0006886,intracellular protein transport|GO:0071702,organic substance transport|GO:0033036,macromolecule localization|GO:0034613,cellular protein localization|GO:0017038,protein …	GO:0005737,cytoplasm|GO:0043231,intracellular membrane-bounded organelle|GO:0005634,nucleus|GO:0044464,obsolete cell part|GO:0005623,obsolete cell|GO:0005622,intracellular anatomical structure|GO:0043229,intracellular organelle|GO:0044424,obsolete intracellular part|GO:0043227,membrane-bounded organelle|GO:0043226,organelle|GO:0016020,membrane|GO:0005635,nuclear envelope|GO:0031965,nuclear membra…	GO:0008536,Ran GTPase binding|GO:0019899,enzyme binding|GO:0017016,Ras GTPase binding|GO:0031267,small GTPase binding|GO:0051020,GTPase binding|GO:0005488,binding|GO:0005515,protein binding|GO:0008565,obsolete protein transporter activity|GO:0022892,substrate-specific transporter activity|GO:0042277,peptide binding|GO:0005048,signal sequence binding|GO:0008139,nuclear localization sequence bindin…	hsa03013,Nucleocytoplasmic transport			http://www.uniprot.org/uniprot/O94829	False
O95067	0.297787	-1.74765	O95067	CCNB2	GO:0044839,cell cycle G2/M phase transition|GO:0000086,G2/M transition of mitotic cell cycle|GO:0044699,single-organism process|GO:1903047,mitotic cell cycle process|GO:0044770,cell cycle phase transition|GO:0009790,embryo development|GO:0044772,mitotic cell cycle phase transition|GO:0009792,embryo development ending in birth or egg hatching|GO:0022402,cell cycle process|GO:0007067,mitotic nuclea…	GO:0031974,membrane-enclosed lumen|GO:0043229,intracellular organelle|GO:0043228,non-membrane-bounded organelle|GO:0043227,membrane-bounded organelle|GO:0043226,organelle|GO:0005856,cytoskeleton|GO:0031981,nuclear lumen|GO:0005813,centrosome|GO:0005634,nucleus|GO:0016020,membrane|GO:0005815,microtubule organizing center|GO:0005654,nucleoplasm|GO:0044430,obsolete cytoskeletal part|GO:0005737,cytop…	GO:0005488,binding|GO:0005515,protein binding|GO:0004674,protein serine/threonine kinase activity|GO:0016773,phosphotransferase activity, alcohol group as acceptor|GO:0016772,transferase activity, transferring phosphorus-containing groups|GO:0003824,catalytic activity|GO:0016301,kinase activity|GO:0045296,cadherin binding|GO:0097472,cyclin-dependent protein kinase activity|GO:0016740,transferase …	hsa04068,FoxO signaling pathway|hsa04110,Cell cycle|hsa04114,Oocyte meiosis|hsa04115,p53 signaling pathway|hsa04218,Cellular senescence|hsa04914,Progesterone-mediated oocyte maturation|hsa05166,Human T-cell leukemia virus 1 infection|hsa05170,Human immunodeficiency virus 1 infection			http://www.uniprot.org/uniprot/O95067	False
O95070	0.393949	-1.34392	O95070	YIF1A	GO:0008104,protein localization|GO:0023052,signaling|GO:0007165,signal transduction|GO:0070887,cellular response to chemical stimulus|GO:0042221,response to chemical|GO:0050789,regulation of biological process|GO:0044699,single-organism process|GO:0044267,cellular protein metabolic process|GO:0051716,cellular response to stimulus|GO:0006986,response to unfolded protein|GO:0044260,obsolete cellula…	GO:0005783,endoplasmic reticulum|GO:0005789,endoplasmic reticulum membrane|GO:0042175,nuclear outer membrane-endoplasmic reticulum membrane network|GO:0043229,intracellular organelle|GO:0043228,non-membrane-bounded organelle|GO:0005622,intracellular anatomical structure|GO:0043227,membrane-bounded organelle|GO:0043226,organelle|GO:0031224,obsolete intrinsic component of membrane|GO:0005856,cytosk…	GO:0005488,binding|GO:0005515,protein binding				http://www.uniprot.org/uniprot/O95070	False
O95359	0.160255	-2.64156	O95359	TACC2	GO:0021537,telencephalon development|GO:0044707,single-multicellular organism process|GO:0043933,protein-containing complex organization|GO:0030154,cell differentiation|GO:0060322,head development|GO:0022402,cell cycle process|GO:0032886,regulation of microtubule-based process|GO:0007275,multicellular organism development|GO:0007049,cell cycle|GO:0007417,central nervous system development|GO:0030…	GO:0031974,membrane-enclosed lumen|GO:0043229,intracellular organelle|GO:0043228,non-membrane-bounded organelle|GO:0043227,membrane-bounded organelle|GO:0043226,organelle|GO:0005856,cytoskeleton|GO:0031981,nuclear lumen|GO:0005730,nucleolus|GO:0005634,nucleus|GO:0005815,microtubule organizing center|GO:0005654,nucleoplasm|GO:0044430,obsolete cytoskeletal part|GO:0005737,cytoplasm|GO:0015630,micro…	GO:0035257,nuclear hormone receptor binding|GO:0019904,protein domain specific binding|GO:0005515,protein binding|GO:0051427,hormone receptor binding|GO:0005102,signaling receptor binding|GO:0005488,binding|GO:0008134,transcription factor binding|GO:0016922,nuclear receptor binding|GO:0140297,DNA-binding transcription factor binding|GO:0061629,RNA polymerase II-specific DNA-binding transcription …				http://www.uniprot.org/uniprot/O95359	False
P07992	0	0	P07992	ERCC1	GO:0044238,primary metabolic process|GO:0080090,regulation of primary metabolic process|GO:0019222,regulation of metabolic process|GO:0060249,anatomical structure homeostasis|GO:0048468,cell development|GO:0032845,negative regulation of homeostatic process|GO:0032844,regulation of homeostatic process|GO:0007292,female gamete generation|GO:0035264,multicellular organism growth|GO:0002381,immunoglo…	GO:0030880,RNA polymerase complex|GO:0044464,obsolete cell part|GO:0031974,membrane-enclosed lumen|GO:0000781,chromosome, telomeric region|GO:0090575,RNA polymerase II transcription regulator complex|GO:0043228,non-membrane-bounded organelle|GO:0000784,nuclear chromosome, telomeric region|GO:0000109,nucleotide-excision repair complex|GO:0044424,obsolete intracellular part|GO:0016591,RNA polymeras…	GO:0008022,obsolete protein C-terminus binding|GO:0005488,binding|GO:0003676,nucleic acid binding|GO:0003677,DNA binding|GO:1901363,heterocyclic compound binding|GO:0043566,structure-specific DNA binding|GO:0001091,RNA polymerase II general transcription initiation factor binding|GO:0004520,DNA endonuclease activity|GO:0001098,basal transcription machinery binding|GO:0001099,basal RNA polymerase …	hsa03460,Fanconi anemia pathway|hsa01524,Platinum drug resistance|hsa03420,Nucleotide excision repair			http://www.uniprot.org/uniprot/P07992	False
P09601	999	9.96434	P09601	HMOX1	GO:0051046,regulation of secretion|GO:0051048,negative regulation of secretion|GO:0051049,regulation of transport|GO:0034605,cellular response to heat|GO:0042033,chemokine biosynthetic process|GO:0002704,negative regulation of leukocyte mediated immunity|GO:0042035,regulation of cytokine biosynthetic process|GO:0044281,small molecule metabolic process|GO:0002701,negative regulation of production …	GO:0098590,plasma membrane region|GO:0005783,endoplasmic reticulum|GO:0031974,membrane-enclosed lumen|GO:0005789,endoplasmic reticulum membrane|GO:0005901,caveola|GO:0043229,intracellular organelle|GO:0043228,non-membrane-bounded organelle|GO:0044853,plasma membrane raft|GO:0043227,membrane-bounded organelle|GO:0043226,organelle|GO:0005737,cytoplasm|GO:0031090,organelle membrane|GO:0031981,nuclea…	GO:0004392,heme oxygenase (decyclizing) activity|GO:0019899,enzyme binding|GO:0042578,phosphoric ester hydrolase activity|GO:0060089,molecular transducer activity|GO:0005488,binding|GO:0004871,obsolete signal transducer activity|GO:1901363,heterocyclic compound binding|GO:0016491,oxidoreductase activity|GO:0043169,cation binding|GO:0008081,phosphoric diester hydrolase activity|GO:0016705,oxidored…	hsa00860,Porphyrin metabolism|hsa05208,unkown|hsa04978,Mineral absorption|hsa01100,Metabolic pathways|hsa05206,MicroRNAs in cancer|hsa05200,Pathways in cancer|hsa05418,Fluid shear stress and atherosclerosis|hsa05225,Hepatocellular carcinoma|hsa04066,HIF-1 signaling pathway|hsa04216,Ferroptosis			http://www.uniprot.org/uniprot/P09601	False
P11586	0.630269	-0.665961	P11586	MTHFD1	GO:0051188,obsolete cofactor biosynthetic process|GO:0001501,skeletal system development|GO:0072359,circulatory system development|GO:0009165,nucleotide biosynthetic process|GO:0044281,small molecule metabolic process|GO:0044283,small molecule biosynthetic process|GO:1901362,organic cyclic compound biosynthetic process|GO:1901360,organic cyclic compound metabolic process|GO:0044710,single-organis…	GO:0043229,intracellular organelle|GO:0043227,membrane-bounded organelle|GO:0043226,organelle|GO:0005737,cytoplasm|GO:0031982,vesicle|GO:0016020,membrane|GO:0005739,mitochondrion|GO:0031988,membrane-bounded vesicle|GO:1903561,extracellular vesicle|GO:0070062,extracellular exosome|GO:0043230,extracellular organelle|GO:0043231,intracellular membrane-bounded organelle|GO:0005829,cytosol|GO:0044464,o…	GO:0016787,hydrolase activity|GO:0035639,purine ribonucleoside triphosphate binding|GO:0005488,binding|GO:0043167,ion binding|GO:1901363,heterocyclic compound binding|GO:0001883,purine nucleoside binding|GO:0001882,nucleoside binding|GO:0043168,anion binding|GO:0004329,formate-tetrahydrofolate ligase activity|GO:0016646,oxidoreductase activity, acting on the CH-NH group of donors, NAD or NADP as …	hsa01100,Metabolic pathways|hsa01240,unkown|hsa00670,One carbon pool by folate			http://www.uniprot.org/uniprot/P11586	False
P11802	0.619401	-0.691055	P11802	CDK4	GO:0009628,response to abiotic stimulus|GO:0019220,regulation of phosphate metabolic process|GO:0080090,regulation of primary metabolic process|GO:0019222,regulation of metabolic process|GO:0000086,G2/M transition of mitotic cell cycle|GO:0009636,response to toxic substance|GO:0000082,G1/S transition of mitotic cell cycle|GO:0007165,signal transduction|GO:1901576,organic substance biosynthetic pr…	GO:0016020,membrane|GO:1990234,transferase complex|GO:0000307,cyclin-dependent protein kinase holoenzyme complex|GO:0031974,membrane-enclosed lumen|GO:0031975,envelope|GO:0043229,intracellular organelle|GO:0043228,non-membrane-bounded organelle|GO:0000785,chromatin|GO:0043227,membrane-bounded organelle|GO:0043226,organelle|GO:0030054,cell junction|GO:0005737,cytoplasm|GO:0031090,organelle membran…	GO:0019207,kinase regulator activity|GO:0035639,purine ribonucleoside triphosphate binding|GO:0044877,protein-containing complex binding|GO:0004672,protein kinase activity|GO:0004693,cyclin-dependent protein serine/threonine kinase activity|GO:0098772,molecular function regulator activity|GO:1901363,heterocyclic compound binding|GO:0001883,purine nucleoside binding|GO:0001882,nucleoside binding|G…	hsa05218,Melanoma|hsa05219,Bladder cancer|hsa05212,Pancreatic cancer|hsa05214,Glioma|hsa04530,Tight junction|hsa01522,Endocrine resistance|hsa04218,Cellular senescence|hsa05169,Epstein-Barr virus infection|hsa05164,Influenza A|hsa05165,Human papillomavirus infection|hsa05166,Human T-cell leukemia virus 1 infection|hsa05167,Kaposi sarcoma-associated herpesvirus infection|hsa05160,Hepatitis C|hsa05…		D10372,Palbociclib (JAN/USAN); Ibrance (TN)|D10652,Palbociclib isethionate (USAN)|D10688,Abemaciclib (USAN)	http://www.uniprot.org/uniprot/P11802	False
P15336	4.44769	2.15305	P15336	ATF2	GO:0044238,primary metabolic process|GO:0080090,regulation of primary metabolic process|GO:0019222,regulation of metabolic process|GO:0006473,protein acetylation|GO:0048584,positive regulation of response to stimulus|GO:0048583,regulation of response to stimulus|GO:0031349,positive regulation of defense response|GO:0061024,membrane organization|GO:0072359,circulatory system development|GO:0072358…	GO:0031974,membrane-enclosed lumen|GO:0031975,envelope|GO:0043229,intracellular organelle|GO:0043228,non-membrane-bounded organelle|GO:0043227,membrane-bounded organelle|GO:0043226,organelle|GO:0005737,cytoplasm|GO:0031090,organelle membrane|GO:0031981,nuclear lumen|GO:0005634,nucleus|GO:0016020,membrane|GO:0044444,obsolete cytoplasmic part|GO:0005739,mitochondrion|GO:0005654,nucleoplasm|GO:00056…	GO:0033613,activating transcription factor binding|GO:0003713,transcription coactivator activity|GO:0008140,cAMP response element binding protein binding|GO:0001012,RNA polymerase II regulatory region DNA binding|GO:0019899,enzyme binding|GO:0001158,enhancer sequence-specific DNA binding|GO:0001076,obsolete transcription factor activity, RNA polymerase II transcription factor binding|GO:0001077,t…	hsa04022,cGMP-PKG signaling pathway|hsa04010,MAPK signaling pathway|hsa04668,TNF signaling pathway|hsa04928,Parathyroid hormone synthesis, secretion and action|hsa04927,Cortisol synthesis and secretion|hsa04926,Relaxin signaling pathway|hsa04925,Aldosterone synthesis and secretion|hsa04922,Glucagon signaling pathway|hsa05020,Prion disease|hsa04211,Longevity regulating pathway|hsa05166,Human T-cel…			http://www.uniprot.org/uniprot/P15336	False
P15735	0	0	P15735	PHKG2	GO:0080090,regulation of primary metabolic process|GO:0019222,regulation of metabolic process|GO:0044281,small molecule metabolic process|GO:0044712,single-organism catabolic process|GO:0044710,single-organism metabolic process|GO:0044711,single-organism biosynthetic process|GO:0010604,positive regulation of macromolecule metabolic process|GO:0006073,obsolete cellular glucan metabolic process|GO:…	GO:0043234,protein complex|GO:0005737,cytoplasm|GO:0032991,protein-containing complex|GO:1902494,catalytic complex|GO:0005964,phosphorylase kinase complex|GO:0061695,transferase complex, transferring phosphorus-containing groups|GO:1902911,protein kinase complex|GO:0005829,cytosol|GO:1902554,serine/threonine protein kinase complex|GO:0005623,obsolete cell|GO:0005622,intracellular anatomical struc…	GO:0035639,purine ribonucleoside triphosphate binding|GO:0019899,enzyme binding|GO:0004672,protein kinase activity|GO:0043167,ion binding|GO:1901363,heterocyclic compound binding|GO:0001883,purine nucleoside binding|GO:0001882,nucleoside binding|GO:0043168,anion binding|GO:0000166,nucleotide binding|GO:0004674,protein serine/threonine kinase activity|GO:0016740,transferase activity|GO:1901265,nuc…	hsa04020,Calcium signaling pathway|hsa04910,Insulin signaling pathway|hsa04922,Glucagon signaling pathway			http://www.uniprot.org/uniprot/P15735	False
P18440	0.191996	-2.38085	P18440	NAT1	GO:0044710,single-organism metabolic process|GO:0008152,metabolic process|GO:0009410,response to xenobiotic stimulus|GO:0009987,cellular process|GO:0051716,cellular response to stimulus|GO:0044237,cellular metabolic process|GO:0006805,xenobiotic metabolic process|GO:0071466,cellular response to xenobiotic stimulus|GO:0044281,small molecule metabolic process|GO:0070887,cellular response to chemica…	GO:0005737,cytoplasm|GO:0005829,cytosol|GO:0044464,obsolete cell part|GO:0005623,obsolete cell|GO:0005622,intracellular anatomical structure|GO:0044444,obsolete cytoplasmic part|GO:0044424,obsolete intracellular part|GO:0110165,cellular anatomical entity	GO:0008080,N-acetyltransferase activity|GO:0016740,transferase activity|GO:0003824,catalytic activity|GO:0016407,acetyltransferase activity|GO:0016746,acyltransferase activity|GO:0016747,acyltransferase activity, transferring groups other than amino-acyl groups|GO:0016410,N-acyltransferase activity|GO:0004060,arylamine N-acetyltransferase activity	hsa05204,Chemical carcinogenesis - DNA adducts|hsa00983,Drug metabolism - other enzymes|hsa00232,Caffeine metabolism|hsa01100,Metabolic pathways			http://www.uniprot.org/uniprot/P18440	False
P27707	0.589046	-0.763548	P27707	DCK	GO:0016310,phosphorylation|GO:0072528,pyrimidine-containing compound biosynthetic process|GO:0044249,cellular biosynthetic process|GO:0034641,cellular nitrogen compound metabolic process|GO:0009165,nucleotide biosynthetic process|GO:0009162,deoxyribonucleoside monophosphate metabolic process|GO:0009163,nucleoside biosynthetic process|GO:0072521,purine-containing compound metabolic process|GO:0046…	GO:0005737,cytoplasm|GO:0043231,intracellular membrane-bounded organelle|GO:0005829,cytosol|GO:0044464,obsolete cell part|GO:0044444,obsolete cytoplasmic part|GO:0005623,obsolete cell|GO:0043226,organelle|GO:0043229,intracellular organelle|GO:0044424,obsolete intracellular part|GO:0005622,intracellular anatomical structure|GO:0043227,membrane-bounded organelle|GO:0005634,nucleus|GO:0005739,mitoch…	GO:0019206,nucleoside kinase activity|GO:0019205,nucleobase-containing compound kinase activity|GO:0035639,purine ribonucleoside triphosphate binding|GO:0019136,deoxynucleoside kinase activity|GO:0004137,deoxycytidine kinase activity|GO:0008144,obsolete drug binding|GO:0005488,binding|GO:0043167,ion binding|GO:1901363,heterocyclic compound binding|GO:1901265,nucleoside phosphate binding|GO:000188…	hsa01100,Metabolic pathways|hsa01232,unkown|hsa00240,Pyrimidine metabolism|hsa00230,Purine metabolism			http://www.uniprot.org/uniprot/P27707	False
P28702	0	0	P28702	RXRB	GO:0044238,primary metabolic process|GO:0080090,regulation of primary metabolic process|GO:0019222,regulation of metabolic process|GO:0072359,circulatory system development|GO:0072358,cardiovascular system development|GO:0007165,signal transduction|GO:0035265,organ growth|GO:1901362,organic cyclic compound biosynthetic process|GO:1901360,organic cyclic compound metabolic process|GO:0009755,hormon…	GO:0044446,obsolete intracellular organelle part|GO:0043231,intracellular membrane-bounded organelle|GO:0031981,nuclear lumen|GO:0043233,organelle lumen|GO:0005634,nucleus|GO:0044464,obsolete cell part|GO:0031974,membrane-enclosed lumen|GO:0005622,intracellular anatomical structure|GO:0005654,nucleoplasm|GO:0070013,intracellular organelle lumen|GO:0043229,intracellular organelle|GO:0044428,obsole…	GO:0005488,binding|GO:0038023,signaling receptor activity|GO:0004871,obsolete signal transducer activity|GO:0001012,RNA polymerase II regulatory region DNA binding|GO:0001158,enhancer sequence-specific DNA binding|GO:0060089,molecular transducer activity|GO:0098531,ligand-activated transcription factor activity|GO:0008270,zinc ion binding|GO:0003676,nucleic acid binding|GO:0003677,DNA binding|GO:…	hsa04659,Th17 cell differentiation|hsa05216,Thyroid cancer|hsa05207,unkown|hsa05417,unkown|hsa03320,PPAR signaling pathway|hsa05200,Pathways in cancer|hsa05202,Transcriptional misregulation in cancer|hsa05226,Gastric cancer|hsa05223,Non-small cell lung cancer|hsa05222,Small cell lung cancer|hsa04928,Parathyroid hormone synthesis, secretion and action|hsa04919,Thyroid hormone signaling pathway|hsa…		D02815,Alitretinoin (USAN); Panretin (TN)|D03106,Bexarotene (JAN/USAN/INN); Targretin (TN)	http://www.uniprot.org/uniprot/P28702	False
P30281	0	0	P30281	CCND3	GO:0043549,regulation of kinase activity|GO:0019220,regulation of phosphate metabolic process|GO:0080090,regulation of primary metabolic process|GO:0019222,regulation of metabolic process|GO:0007165,signal transduction|GO:0051716,cellular response to stimulus|GO:0010604,positive regulation of macromolecule metabolic process|GO:0044093,positive regulation of molecular function|GO:0048518,positive …	GO:0043234,protein complex|GO:0005737,cytoplasm|GO:0032991,protein-containing complex|GO:0043231,intracellular membrane-bounded organelle|GO:0061695,transferase complex, transferring phosphorus-containing groups|GO:1902911,protein kinase complex|GO:0005634,nucleus|GO:0016020,membrane|GO:1990234,transferase complex|GO:0005623,obsolete cell|GO:0005622,intracellular anatomical structure|GO:0043229,i…	GO:0019900,kinase binding|GO:0097472,cyclin-dependent protein kinase activity|GO:0016773,phosphotransferase activity, alcohol group as acceptor|GO:0016772,transferase activity, transferring phosphorus-containing groups|GO:0003824,catalytic activity|GO:0016301,kinase activity|GO:0019899,enzyme binding|GO:0019901,protein kinase binding|GO:0004674,protein serine/threonine kinase activity|GO:0016740,…	hsa04110,Cell cycle|hsa05200,Pathways in cancer|hsa05203,Viral carcinogenesis|hsa04115,p53 signaling pathway|hsa04218,Cellular senescence|hsa04390,Hippo signaling pathway|hsa05169,Epstein-Barr virus infection|hsa04510,Focal adhesion|hsa05164,Influenza A|hsa05165,Human papillomavirus infection|hsa05166,Human T-cell leukemia virus 1 infection|hsa04630,JAK-STAT signaling pathway|hsa04310,Wnt signali…			http://www.uniprot.org/uniprot/P30281	False
P31641	0.510256	-0.970706	P31641	SLC6A6	GO:0006865,amino acid transport|GO:0019752,carboxylic acid metabolic process|GO:0006820,monoatomic anion transport|GO:0006807,nitrogen compound metabolic process|GO:0044281,small molecule metabolic process|GO:0044699,single-organism process|GO:0044710,single-organism metabolic process|GO:0006520,amino acid metabolic process|GO:0051179,localization|GO:0071705,nitrogen compound transport|GO:0071704…	GO:0031226,obsolete intrinsic component of plasma membrane|GO:0016021,integral component of membrane|GO:0016020,membrane|GO:0044464,obsolete cell part|GO:0005623,obsolete cell|GO:0071944,cell periphery|GO:0005887,integral component of plasma membrane|GO:0005886,plasma membrane|GO:0044425,obsolete membrane part|GO:0044459,obsolete plasma membrane part|GO:0031224,obsolete intrinsic component of mem…	GO:0005328,neurotransmitter:sodium symporter activity|GO:0005343,organic acid:sodium symporter activity|GO:0005326,neurotransmitter transmembrane transporter activity|GO:0005342,organic acid transmembrane transporter activity|GO:0005368,taurine transmembrane transporter activity|GO:1901682,sulfur compound transmembrane transporter activity|GO:0015081,sodium ion transmembrane transporter activity|…				http://www.uniprot.org/uniprot/P31641	False
P33993	0.508703	-0.975104	P33993	MCM7	GO:0071103,DNA conformation change|GO:0050896,response to stimulus|GO:0044238,primary metabolic process|GO:0019220,regulation of phosphate metabolic process|GO:0034645,obsolete cellular macromolecule biosynthetic process|GO:0019222,regulation of metabolic process|GO:0006950,response to stress|GO:0016310,phosphorylation|GO:0000082,G1/S transition of mitotic cell cycle|GO:1903047,mitotic cell cycle…	GO:0031974,membrane-enclosed lumen|GO:0043229,intracellular organelle|GO:0043228,non-membrane-bounded organelle|GO:0000785,chromatin|GO:0043227,membrane-bounded organelle|GO:0043226,organelle|GO:0005737,cytoplasm|GO:0042555,MCM complex|GO:0031981,nuclear lumen|GO:0005634,nucleus|GO:0016020,membrane|GO:0005654,nucleoplasm|GO:0005694,chromosome|GO:0043234,protein complex|GO:0032991,protein-containi…	GO:0016887,ATP hydrolysis activity|GO:0008026,ATP-dependent helicase activity|GO:0035639,purine ribonucleoside triphosphate binding|GO:0005488,binding|GO:0003676,nucleic acid binding|GO:0003677,DNA binding|GO:0003678,DNA helicase activity|GO:0043167,ion binding|GO:1901363,heterocyclic compound binding|GO:0001883,purine nucleoside binding|GO:0001882,nucleoside binding|GO:0043168,anion binding|GO:0…	hsa03030,DNA replication|hsa04110,Cell cycle			http://www.uniprot.org/uniprot/P33993	False
P39060	0	0	P39060	COL18A1	GO:0009628,response to abiotic stimulus|GO:0048468,cell development|GO:0072359,circulatory system development|GO:0072358,cardiovascular system development|GO:0071840,cellular component organization or biogenesis|GO:0044712,single-organism catabolic process|GO:0044710,single-organism metabolic process|GO:0010035,response to inorganic substance|GO:0048869,cellular developmental process|GO:0048513,a…	GO:0005783,endoplasmic reticulum|GO:0044421,obsolete extracellular region part|GO:0031974,membrane-enclosed lumen|GO:0031012,extracellular matrix|GO:0043229,intracellular organelle|GO:0043227,membrane-bounded organelle|GO:0043226,organelle|GO:0005737,cytoplasm|GO:0070062,extracellular exosome|GO:0005615,extracellular space|GO:0031988,membrane-bounded vesicle|GO:0044432,obsolete endoplasmic reticu…	GO:0043169,cation binding|GO:0005198,structural molecule activity|GO:0043167,ion binding|GO:0005488,binding|GO:0005515,protein binding|GO:0046872,metal ion binding|GO:0042802,identical protein binding|GO:0005201,extracellular matrix structural constituent|GO:0030020,extracellular matrix structural constituent conferring tensile strength|GO:0036094,small molecule binding	hsa04974,Protein digestion and absorption			http://www.uniprot.org/uniprot/P39060	False
P40337	0	0	P40337	VHL	GO:0009628,response to abiotic stimulus|GO:0080090,regulation of primary metabolic process|GO:0019222,regulation of metabolic process|GO:1901362,organic cyclic compound biosynthetic process|GO:0071840,cellular component organization or biogenesis|GO:0051716,cellular response to stimulus|GO:0010605,negative regulation of macromolecule metabolic process|GO:0010604,positive regulation of macromolecu…	GO:0005783,endoplasmic reticulum|GO:0031974,membrane-enclosed lumen|GO:0043229,intracellular organelle|GO:0043228,non-membrane-bounded organelle|GO:0005622,intracellular anatomical structure|GO:0043227,membrane-bounded organelle|GO:0043226,organelle|GO:0005856,cytoskeleton|GO:0045111,intermediate filament cytoskeleton|GO:0031981,nuclear lumen|GO:0005634,nucleus|GO:0016020,membrane|GO:0005739,mito…	GO:0019787,ubiquitin-like protein transferase activity|GO:0061630,ubiquitin protein ligase activity|GO:0008134,transcription factor binding|GO:0019899,enzyme binding|GO:0003824,catalytic activity|GO:0016740,transferase activity|GO:0005488,binding|GO:0005515,protein binding|GO:0004842,ubiquitin-protein transferase activity|GO:0061659,ubiquitin-like protein ligase activity|GO:0140096,catalytic acti…	hsa04066,HIF-1 signaling pathway|hsa05211,Renal cell carcinoma|hsa05200,Pathways in cancer|hsa04120,Ubiquitin mediated proteolysis			http://www.uniprot.org/uniprot/P40337	False
P41134	0	0	P41134	ID1	GO:0001503,ossification|GO:0043933,protein-containing complex organization|GO:0019220,regulation of phosphate metabolic process|GO:0080090,regulation of primary metabolic process|GO:0019222,regulation of metabolic process|GO:0009636,response to toxic substance|GO:0071364,cellular response to epidermal growth factor stimulus|GO:0048583,regulation of response to stimulus|GO:0016358,dendrite develop…	GO:0031974,membrane-enclosed lumen|GO:0043229,intracellular organelle|GO:0043228,non-membrane-bounded organelle|GO:0005622,intracellular anatomical structure|GO:0043227,membrane-bounded organelle|GO:0043226,organelle|GO:0005856,cytoskeleton|GO:0031981,nuclear lumen|GO:0005813,centrosome|GO:0005634,nucleus|GO:0005815,microtubule organizing center|GO:0005654,nucleoplasm|GO:0044430,obsolete cytoskel…	GO:0008022,obsolete protein C-terminus binding|GO:0070628,proteasome binding|GO:0047485,obsolete protein N-terminus binding|GO:0003700,DNA-binding transcription factor activity|GO:0008134,transcription factor binding|GO:0001071,nucleic acid binding transcription factor activity|GO:0044877,protein-containing complex binding|GO:0005488,binding|GO:0005515,protein binding|GO:0032403,protein complex b…	hsa04350,TGF-beta signaling pathway|hsa04015,Rap1 signaling pathway|hsa04390,Hippo signaling pathway|hsa04550,Signaling pathways regulating pluripotency of stem cells			http://www.uniprot.org/uniprot/P41134	False
P41226	0.194154	-2.36473	P41226	UBA7	GO:0019221,cytokine-mediated signaling pathway|GO:0007165,signal transduction|GO:0007166,cell surface receptor signaling pathway|GO:1901362,organic cyclic compound biosynthetic process|GO:1901360,organic cyclic compound metabolic process|GO:0032020,ISG15-protein conjugation|GO:0044710,single-organism metabolic process|GO:0044711,single-organism biosynthetic process|GO:0006301,postreplication repa…	GO:0005737,cytoplasm|GO:0044446,obsolete intracellular organelle part|GO:0005829,cytosol|GO:0043231,intracellular membrane-bounded organelle|GO:0031981,nuclear lumen|GO:0043233,organelle lumen|GO:0005634,nucleus|GO:0044464,obsolete cell part|GO:0044444,obsolete cytoplasmic part|GO:0031974,membrane-enclosed lumen|GO:0005622,intracellular anatomical structure|GO:0005654,nucleoplasm|GO:0070013,intra…	GO:0035639,purine ribonucleoside triphosphate binding|GO:0004839,ubiquitin activating enzyme activity|GO:0005488,binding|GO:0043167,ion binding|GO:1901363,heterocyclic compound binding|GO:1901265,nucleoside phosphate binding|GO:0001882,nucleoside binding|GO:0019787,ubiquitin-like protein transferase activity|GO:0019782,ISG15 activating enzyme activity|GO:0004842,ubiquitin-protein transferase acti…	hsa05022,unkown|hsa05012,Parkinson disease|hsa04120,Ubiquitin mediated proteolysis			http://www.uniprot.org/uniprot/P41226	False
P41240	0.652863	-0.615147	P41240	CSK	GO:0032880,regulation of protein localization|GO:0033157,regulation of intracellular protein transport|GO:0043549,regulation of kinase activity|GO:0019220,regulation of phosphate metabolic process|GO:0080090,regulation of primary metabolic process|GO:0019222,regulation of metabolic process|GO:0034110,regulation of homotypic cell-cell adhesion|GO:0051049,regulation of transport|GO:0048585,negative…	GO:0019897,extrinsic component of plasma membrane|GO:0009898,cytoplasmic side of plasma membrane|GO:0019898,extrinsic component of membrane|GO:0071944,cell periphery|GO:0098552,side of membrane|GO:0043227,membrane-bounded organelle|GO:0043226,organelle|GO:0030054,cell junction|GO:0005737,cytoplasm|GO:0031982,vesicle|GO:0098805,whole membrane|GO:0016020,membrane|GO:0031988,membrane-bounded vesicle…	GO:0008022,obsolete protein C-terminus binding|GO:0035639,purine ribonucleoside triphosphate binding|GO:0019899,enzyme binding|GO:0034236,protein kinase A catalytic subunit binding|GO:0004672,protein kinase activity|GO:0043167,ion binding|GO:1901363,heterocyclic compound binding|GO:0001883,purine nucleoside binding|GO:0001882,nucleoside binding|GO:0043168,anion binding|GO:0070064,proline-rich reg…	hsa05120,Epithelial cell signaling in Helicobacter pylori infection		D09950,Ponatinib (USAN/INN); Iclusig (TN)|D09951,Ponatinib hydrochloride (JAN/USAN); Iclusig (TN)	http://www.uniprot.org/uniprot/P41240	False
P49327	0.523982	-0.93241	P49327	FASN	GO:0019222,regulation of metabolic process|GO:0071353,cellular response to interleukin-4|GO:0001503,ossification|GO:0044281,small molecule metabolic process|GO:0044283,small molecule biosynthetic process|GO:0044710,single-organism metabolic process|GO:0044711,single-organism biosynthetic process|GO:0048869,cellular developmental process|GO:0048513,animal organ development|GO:0048518,positive regu…	GO:0048770,pigment granule|GO:0043229,intracellular organelle|GO:0071944,cell periphery|GO:0043227,membrane-bounded organelle|GO:0043226,organelle|GO:0005737,cytoplasm|GO:0070062,extracellular exosome|GO:0016023,cytoplasmic, membrane-bounded vesicle|GO:0031410,cytoplasmic vesicle|GO:0016020,membrane|GO:0005739,mitochondrion|GO:0031988,membrane-bounded vesicle|GO:0005794,Golgi apparatus|GO:0012505…	GO:0047451,(3R)-3-hydroxyoctanoyl-[acyl-carrier-protein] dehydratase activity|GO:0016790,thiolester hydrolase activity|GO:0003723,RNA binding|GO:0008144,obsolete drug binding|GO:0008270,zinc ion binding|GO:0003676,nucleic acid binding|GO:0042803,protein homodimerization activity|GO:0043167,ion binding|GO:1901363,heterocyclic compound binding|GO:1901265,nucleoside phosphate binding|GO:0016491,oxid…	hsa01212,Fatty acid metabolism|hsa01100,Metabolic pathways|hsa00061,Fatty acid biosynthesis|hsa04910,Insulin signaling pathway|hsa04936,unkown|hsa04152,AMPK signaling pathway			http://www.uniprot.org/uniprot/P49327	False
P50613	0.612374	-0.707514	P50613	CDK7	GO:0019220,regulation of phosphate metabolic process|GO:0080090,regulation of primary metabolic process|GO:0019222,regulation of metabolic process|GO:0000086,G2/M transition of mitotic cell cycle|GO:2001141,regulation of RNA biosynthetic process|GO:0000082,G1/S transition of mitotic cell cycle|GO:0007165,signal transduction|GO:1901576,organic substance biosynthetic process|GO:1901362,organic cycl…	GO:0032806,carboxy-terminal domain protein kinase complex|GO:0030880,RNA polymerase complex|GO:0044464,obsolete cell part|GO:0031974,membrane-enclosed lumen|GO:0043229,intracellular organelle|GO:0016591,RNA polymerase II, holoenzyme|GO:0043227,membrane-bounded organelle|GO:0043226,organelle|GO:0005737,cytoplasm|GO:0031981,nuclear lumen|GO:1902911,protein kinase complex|GO:0005634,nucleus|GO:00616…	GO:0008022,obsolete protein C-terminus binding|GO:0035639,purine ribonucleoside triphosphate binding|GO:0050681,nuclear androgen receptor binding|GO:0004672,protein kinase activity|GO:0016887,ATP hydrolysis activity|GO:0004693,cyclin-dependent protein serine/threonine kinase activity|GO:0008353,RNA polymerase II CTD heptapeptide repeat kinase activity|GO:0043167,ion binding|GO:1901363,heterocycli…	hsa03022,Basal transcription factors|hsa04110,Cell cycle|hsa03420,Nucleotide excision repair			http://www.uniprot.org/uniprot/P50613	False
P51151	0.156842	-2.67262	P51151	RAB9A	GO:0008104,protein localization|GO:0006909,phagocytosis|GO:0051046,regulation of secretion|GO:0051047,positive regulation of secretion|GO:0051049,regulation of transport|GO:0006906,vesicle fusion|GO:0061025,membrane fusion|GO:0061024,membrane organization|GO:0007165,signal transduction|GO:0071840,cellular component organization or biogenesis|GO:0052204,obsolete negative regulation of molecular fu…	GO:0016020,membrane|GO:0000323,lytic vacuole|GO:0005783,endoplasmic reticulum|GO:0005789,endoplasmic reticulum membrane|GO:0030139,endocytic vesicle|GO:0042175,nuclear outer membrane-endoplasmic reticulum membrane network|GO:0043229,intracellular organelle|GO:0071944,cell periphery|GO:0005774,vacuolar membrane|GO:0043227,membrane-bounded organelle|GO:0043226,organelle|GO:0005737,cytoplasm|GO:0005…	GO:0035639,purine ribonucleoside triphosphate binding|GO:0005488,binding|GO:0043167,ion binding|GO:1901363,heterocyclic compound binding|GO:1901265,nucleoside phosphate binding|GO:0001882,nucleoside binding|GO:0043168,anion binding|GO:0016462,pyrophosphatase activity|GO:0000166,nucleotide binding|GO:0032561,guanyl ribonucleotide binding|GO:0001883,purine nucleoside binding|GO:0032549,ribonucleosi…	hsa05132,Salmonella infection|hsa05162,Measles			http://www.uniprot.org/uniprot/P51151	False
Q00535	0.512353	-0.964791	Q00535	CDK5	GO:0033157,regulation of intracellular protein transport|GO:0051169,nuclear transport|GO:0051168,nuclear export|GO:0007599,hemostasis|GO:0051046,regulation of secretion|GO:0051047,positive regulation of secretion|GO:0051049,regulation of transport|GO:0007596,blood coagulation|GO:0016358,dendrite development|GO:0001505,obsolete regulation of neurotransmitter levels|GO:0032388,positive regulation o…	GO:0098590,plasma membrane region|GO:0030427,site of polarized growth|GO:0030426,growth cone|GO:0030425,dendrite|GO:0030424,axon|GO:0031594,neuromuscular junction|GO:0043229,intracellular organelle|GO:0043228,non-membrane-bounded organelle|GO:0045202,synapse|GO:0005622,intracellular anatomical structure|GO:0043227,membrane-bounded organelle|GO:0043226,organelle|GO:0030054,cell junction|GO:0097060…	GO:0035639,purine ribonucleoside triphosphate binding|GO:0019899,enzyme binding|GO:0005488,binding|GO:0004693,cyclin-dependent protein serine/threonine kinase activity|GO:0098772,molecular function regulator activity|GO:1901363,heterocyclic compound binding|GO:0001883,purine nucleoside binding|GO:0001882,nucleoside binding|GO:0043168,anion binding|GO:0030548,acetylcholine receptor regulator activ…	hsa04360,Axon guidance|hsa05030,Cocaine addiction|hsa05010,Alzheimer disease|hsa05022,unkown		D09604,Dinaciclib (USAN/INN)	http://www.uniprot.org/uniprot/Q00535	False
Q00653	0.590001	-0.76121	Q00653	NFKB2	GO:0080090,regulation of primary metabolic process|GO:0019222,regulation of metabolic process|GO:0048584,positive regulation of response to stimulus|GO:0048583,regulation of response to stimulus|GO:0031349,positive regulation of defense response|GO:0007165,signal transduction|GO:0007166,cell surface receptor signaling pathway|GO:1901362,organic cyclic compound biosynthetic process|GO:0031347,regu…	GO:0031974,membrane-enclosed lumen|GO:0043229,intracellular organelle|GO:0043227,membrane-bounded organelle|GO:0043226,organelle|GO:0005737,cytoplasm|GO:0031981,nuclear lumen|GO:0005634,nucleus|GO:0005654,nucleoplasm|GO:0033257,Bcl3/NF-kappaB2 complex|GO:0033256,I-kappaB/NF-kappaB complex|GO:0043234,protein complex|GO:0032991,protein-containing complex|GO:0043231,intracellular membrane-bounded or…	GO:0001012,RNA polymerase II regulatory region DNA binding|GO:0001159,core promoter proximal region DNA binding|GO:0001077,transcriptional activator activity, RNA polymerase II core promoter proximal region sequence-specific binding|GO:0044877,protein-containing complex binding|GO:0005488,binding|GO:0003676,nucleic acid binding|GO:0003677,DNA binding|GO:1901363,heterocyclic compound binding|GO:00…	hsa05134,Legionellosis|hsa04625,C-type lectin receptor signaling pathway|hsa04010,MAPK signaling pathway|hsa05200,Pathways in cancer|hsa05203,Viral carcinogenesis|hsa05224,Breast cancer|hsa05169,Epstein-Barr virus infection|hsa04380,Osteoclast differentiation|hsa04064,NF-kappa B signaling pathway|hsa05166,Human T-cell leukemia virus 1 infection			http://www.uniprot.org/uniprot/Q00653	False
Q01432	0	0	Q01432	AMPD3	GO:1901566,organonitrogen compound biosynthetic process|GO:0046434,organophosphate catabolic process|GO:0009166,nucleotide catabolic process|GO:0009167,purine ribonucleoside monophosphate metabolic process|GO:0009164,nucleoside catabolic process|GO:0009165,nucleotide biosynthetic process|GO:0044281,small molecule metabolic process|GO:0009161,ribonucleoside monophosphate metabolic process|GO:00461…	GO:0005737,cytoplasm|GO:0005829,cytosol|GO:0044464,obsolete cell part|GO:0005623,obsolete cell|GO:0005622,intracellular anatomical structure|GO:0044444,obsolete cytoplasmic part|GO:0044424,obsolete intracellular part|GO:0101002,ficolin-1-rich granule|GO:0031974,membrane-enclosed lumen|GO:1904813,ficolin-1-rich granule lumen|GO:0043229,intracellular organelle|GO:0060205,cytoplasmic vesicle lumen|G…	GO:0016787,hydrolase activity|GO:0043169,cation binding|GO:0016810,hydrolase activity, acting on carbon-nitrogen (but not peptide) bonds|GO:0016814,hydrolase activity, acting on carbon-nitrogen (but not peptide) bonds, in cyclic amidines|GO:0043167,ion binding|GO:0047623,adenosine-phosphate deaminase activity|GO:0003824,catalytic activity|GO:0019239,deaminase activity|GO:0005488,binding|GO:004687…	hsa01100,Metabolic pathways|hsa01232,unkown|hsa00230,Purine metabolism			http://www.uniprot.org/uniprot/Q01432	False
Q04726	0.620823	-0.687745	Q04726	TLE3	GO:0051252,regulation of RNA metabolic process|GO:0080090,regulation of primary metabolic process|GO:0019222,regulation of metabolic process|GO:0031326,regulation of cellular biosynthetic process|GO:0031323,regulation of cellular metabolic process|GO:0090304,nucleic acid metabolic process|GO:0044249,cellular biosynthetic process|GO:0034641,cellular nitrogen compound metabolic process|GO:0006807,n…	GO:0044446,obsolete intracellular organelle part|GO:0043231,intracellular membrane-bounded organelle|GO:0031981,nuclear lumen|GO:0043233,organelle lumen|GO:0005634,nucleus|GO:0044464,obsolete cell part|GO:0031974,membrane-enclosed lumen|GO:0005622,intracellular anatomical structure|GO:0005654,nucleoplasm|GO:0070013,intracellular organelle lumen|GO:0043229,intracellular organelle|GO:0044428,obsole…	GO:0005488,binding|GO:0005515,protein binding|GO:0008134,transcription factor binding|GO:0003714,transcription corepressor activity|GO:0003712,transcription coregulator activity|GO:0140110,transcription regulator activity|GO:0070491,repressing transcription factor binding|GO:0030674,protein-macromolecule adaptor activity|GO:0060090,molecular adaptor activity	hsa04330,Notch signaling pathway|hsa04310,Wnt signaling pathway			http://www.uniprot.org/uniprot/Q04726	False
Q08AE8	0.364482	-1.45608	Q08AE8	SPIRE1	GO:0036089,cleavage furrow formation|GO:0008104,protein localization|GO:0008064,regulation of actin polymerization or depolymerization|GO:0051656,establishment of organelle localization|GO:0071840,cellular component organization or biogenesis|GO:0070649,formin-nucleated actin cable assembly|GO:0000003,reproduction|GO:0051495,positive regulation of cytoskeleton organization|GO:0070271,obsolete pro…	GO:0043229,intracellular organelle|GO:0043228,non-membrane-bounded organelle|GO:0097610,cell surface furrow|GO:0043227,membrane-bounded organelle|GO:0043226,organelle|GO:0005856,cytoskeleton|GO:0031982,vesicle|GO:0016023,cytoplasmic, membrane-bounded vesicle|GO:0031410,cytoplasmic vesicle|GO:0016020,membrane|GO:0031988,membrane-bounded vesicle|GO:0044433,obsolete cytoplasmic vesicle part|GO:00484…	GO:0003779,actin binding|GO:0005488,binding|GO:0005515,protein binding|GO:0008092,cytoskeletal protein binding	hsa04320,Dorso-ventral axis formation			http://www.uniprot.org/uniprot/Q08AE8	False
Q08AG7	6.91531	2.78979	Q08AG7	MZT1	GO:0031503,protein-containing complex localization|GO:0008104,protein localization|GO:0070727,cellular macromolecule localization|GO:0034613,cellular protein localization|GO:0033566,gamma-tubulin complex localization|GO:0033036,macromolecule localization|GO:0034629,cellular protein-containing complex localization|GO:0051179,localization|GO:0051641,cellular localization|GO:0022607,cellular compone…	GO:0008274,gamma-tubulin ring complex|GO:0043229,intracellular organelle|GO:0043228,non-membrane-bounded organelle|GO:0005623,obsolete cell|GO:0005622,intracellular anatomical structure|GO:0043226,organelle|GO:0005856,cytoskeleton|GO:0005819,spindle|GO:0005813,centrosome|GO:0005815,microtubule organizing center|GO:0044430,obsolete cytoskeletal part|GO:0044450,obsolete microtubule organizing cente…	GO:0005488,binding|GO:0005515,protein binding|GO:0015631,tubulin binding|GO:0008092,cytoskeletal protein binding|GO:0043015,gamma-tubulin binding				http://www.uniprot.org/uniprot/Q08AG7	False
Q12768	0.32107	-1.63904	Q12768	WASHC5	GO:0022607,cellular component assembly|GO:0033206,meiotic cytokinesis|GO:0009994,oocyte differentiation|GO:0043933,protein-containing complex organization|GO:0008104,protein localization|GO:0030154,cell differentiation|GO:0048468,cell development|GO:0048469,cell maturation|GO:1903046,meiotic cell cycle process|GO:0007292,female gamete generation|GO:0090306,meiotic spindle assembly|GO:0032501,mult…	GO:0043234,protein complex|GO:0005737,cytoplasm|GO:0005622,intracellular anatomical structure|GO:0032991,protein-containing complex|GO:0043231,intracellular membrane-bounded organelle|GO:0005768,endosome|GO:0005829,cytosol|GO:0044464,obsolete cell part|GO:0044444,obsolete cytoplasmic part|GO:0005623,obsolete cell|GO:0043226,organelle|GO:0043229,intracellular organelle|GO:0012505,endomembrane syst…	GO:0005488,binding|GO:0005515,protein binding	hsa04144,Endocytosis			http://www.uniprot.org/uniprot/Q12768	False
Q13112	0	0	Q13112	CHAF1B	GO:0034728,nucleosome organization|GO:0080090,regulation of primary metabolic process|GO:0019222,regulation of metabolic process|GO:0048584,positive regulation of response to stimulus|GO:0048583,regulation of response to stimulus|GO:0098779,positive regulation of mitophagy in response to mitochondrial depolarization|GO:1901362,organic cyclic compound biosynthetic process|GO:0031347,regulation of …	GO:0031974,membrane-enclosed lumen|GO:0043229,intracellular organelle|GO:0043228,non-membrane-bounded organelle|GO:0000785,chromatin|GO:0000228,nuclear chromosome|GO:0043227,membrane-bounded organelle|GO:0043226,organelle|GO:0005737,cytoplasm|GO:0031981,nuclear lumen|GO:0005634,nucleus|GO:0005654,nucleoplasm|GO:0044454,obsolete nuclear chromosome part|GO:0033186,CAF-1 complex|GO:0005694,chromosom…	GO:0042393,histone binding|GO:0051082,unfolded protein binding|GO:0044877,protein-containing complex binding|GO:0005488,binding|GO:0005515,protein binding|GO:0003682,chromatin binding				http://www.uniprot.org/uniprot/Q13112	False
Q13459	0	0	Q13459	MYO9B	GO:0009893,positive regulation of metabolic process|GO:0019222,regulation of metabolic process|GO:0030030,cell projection organization|GO:0060326,cell chemotaxis|GO:0048583,regulation of response to stimulus|GO:0006928,obsolete movement of cell or subcellular component|GO:0008152,metabolic process|GO:0050900,leukocyte migration|GO:0007163,establishment or maintenance of cell polarity|GO:0023052,s…	GO:0032433,filopodium tip|GO:0015629,actin cytoskeleton|GO:0030175,filopodium|GO:0043229,intracellular organelle|GO:0043228,non-membrane-bounded organelle|GO:0044430,obsolete cytoskeletal part|GO:0043226,organelle|GO:0005856,cytoskeleton|GO:0001726,ruffle|GO:0016020,membrane|GO:0016459,myosin complex|GO:0048471,perinuclear region of cytoplasm|GO:0005737,cytoplasm|GO:0031941,filamentous actin|GO:0…	GO:0005488,binding|GO:0035639,purine ribonucleoside triphosphate binding|GO:0008047,enzyme activator activity|GO:0016887,ATP hydrolysis activity|GO:0098772,molecular function regulator activity|GO:1901363,heterocyclic compound binding|GO:0001883,purine nucleoside binding|GO:0001882,nucleoside binding|GO:0043168,anion binding|GO:0043169,cation binding|GO:0000146,microfilament motor activity|GO:000…	hsa04814,unkown			http://www.uniprot.org/uniprot/Q13459	False
Q13627	0	0	Q13627	DYRK1A	GO:0080090,regulation of primary metabolic process|GO:0019222,regulation of metabolic process|GO:0050684,regulation of mRNA processing|GO:0048585,negative regulation of response to stimulus|GO:0050686,negative regulation of mRNA processing|GO:0048583,regulation of response to stimulus|GO:0006476,protein deacetylation|GO:0007165,signal transduction|GO:0018193,peptidyl-amino acid modification|GO:19…	GO:0031974,membrane-enclosed lumen|GO:0043229,intracellular organelle|GO:0043227,membrane-bounded organelle|GO:0043226,organelle|GO:0016607,nuclear speck|GO:0016604,nuclear body|GO:0031981,nuclear lumen|GO:0005634,nucleus|GO:0030529,intracellular ribonucleoprotein complex|GO:0005654,nucleoplasm|GO:0044451,obsolete nucleoplasm part|GO:0032991,protein-containing complex|GO:0043231,intracellular mem…	GO:0035639,purine ribonucleoside triphosphate binding|GO:0004672,protein kinase activity|GO:0043167,ion binding|GO:1901363,heterocyclic compound binding|GO:0001883,purine nucleoside binding|GO:0001882,nucleoside binding|GO:0043168,anion binding|GO:0000166,nucleotide binding|GO:0004674,protein serine/threonine kinase activity|GO:0016740,transferase activity|GO:0004715,non-membrane spanning protein…				http://www.uniprot.org/uniprot/Q13627	False
Q13825	0	0	Q13825	AUH	GO:0019752,carboxylic acid metabolic process|GO:0044248,cellular catabolic process|GO:0034641,cellular nitrogen compound metabolic process|GO:0006807,nitrogen compound metabolic process|GO:0044281,small molecule metabolic process|GO:0044282,small molecule catabolic process|GO:0044699,single-organism process|GO:0044712,single-organism catabolic process|GO:0044710,single-organism metabolic process|…	GO:0005737,cytoplasm|GO:0043231,intracellular membrane-bounded organelle|GO:0043233,organelle lumen|GO:0044464,obsolete cell part|GO:0044444,obsolete cytoplasmic part|GO:0031974,membrane-enclosed lumen|GO:0005622,intracellular anatomical structure|GO:0044446,obsolete intracellular organelle part|GO:0070013,intracellular organelle lumen|GO:0043229,intracellular organelle|GO:0005739,mitochondrion|G…	GO:0005488,binding|GO:0004490,methylglutaconyl-CoA hydratase activity|GO:0003824,catalytic activity|GO:0016835,carbon-oxygen lyase activity|GO:0016836,hydro-lyase activity|GO:0044822,poly(A) RNA binding|GO:1901363,heterocyclic compound binding|GO:0004300,enoyl-CoA hydratase activity|GO:0003730,mRNA 3'-UTR binding|GO:0003676,nucleic acid binding|GO:0003723,RNA binding|GO:0097159,organic cyclic com…	hsa00280,Valine, leucine and isoleucine degradation|hsa01100,Metabolic pathways			http://www.uniprot.org/uniprot/Q13825	False
Q14141	0	0	Q14141	SEPTIN6	GO:0000910,cytokinesis|GO:0007049,cell cycle|GO:0009987,cellular process|GO:0044419,biological process involved in interspecies interaction between organisms|GO:0044764,obsolete multi-organism cellular process|GO:0044763,single-organism cellular process|GO:0051301,cell division|GO:0016032,viral process|GO:0044403,biological process involved in symbiotic interaction|GO:0022402,cell cycle process|G…	GO:0008021,synaptic vesicle|GO:0044464,obsolete cell part|GO:0030424,axon|GO:0043229,intracellular organelle|GO:0043228,non-membrane-bounded organelle|GO:0045202,synapse|GO:0097610,cell surface furrow|GO:0043227,membrane-bounded organelle|GO:0043226,organelle|GO:0005856,cytoskeleton|GO:0043679,axon terminus|GO:0005819,spindle|GO:0031982,vesicle|GO:0016023,cytoplasmic, membrane-bounded vesicle|GO:…	GO:0035639,purine ribonucleoside triphosphate binding|GO:0005488,binding|GO:0000166,nucleotide binding|GO:1901363,heterocyclic compound binding|GO:1901265,nucleoside phosphate binding|GO:0001882,nucleoside binding|GO:0043168,anion binding|GO:0043167,ion binding|GO:0032561,guanyl ribonucleotide binding|GO:0001883,purine nucleoside binding|GO:0032549,ribonucleoside binding|GO:0017076,purine nucleot…	hsa05131,Shigellosis|hsa05100,Bacterial invasion of epithelial cells			http://www.uniprot.org/uniprot/Q14141	False
Q14145	0.507927	-0.977308	Q14145	KEAP1	GO:0033157,regulation of intracellular protein transport|GO:0051169,nuclear transport|GO:0008104,protein localization|GO:0032436,positive regulation of proteasomal ubiquitin-dependent protein catabolic process|GO:0080090,regulation of primary metabolic process|GO:0032434,regulation of proteasomal ubiquitin-dependent protein catabolic process|GO:0051049,regulation of transport|GO:0032386,regulatio…	GO:0005783,endoplasmic reticulum|GO:0044464,obsolete cell part|GO:1990234,transferase complex|GO:0031974,membrane-enclosed lumen|GO:0043229,intracellular organelle|GO:0043228,non-membrane-bounded organelle|GO:0005924,obsolete cell-substrate adherens junction|GO:0005925,focal adhesion|GO:0043227,membrane-bounded organelle|GO:0043226,organelle|GO:0030054,cell junction|GO:0015629,actin cytoskeleton|…	GO:0008134,transcription factor binding|GO:0005488,binding|GO:0005515,protein binding|GO:0019787,ubiquitin-like protein transferase activity|GO:0003824,catalytic activity|GO:0016740,transferase activity|GO:0046983,protein dimerization activity|GO:0004842,ubiquitin-protein transferase activity|GO:0042802,identical protein binding|GO:0042803,protein homodimerization activity|GO:0019904,protein doma…	hsa05208,unkown|hsa05200,Pathways in cancer|hsa05418,Fluid shear stress and atherosclerosis|hsa05225,Hepatocellular carcinoma|hsa04120,Ubiquitin mediated proteolysis|hsa05012,Parkinson disease			http://www.uniprot.org/uniprot/Q14145	False
Q14156	0	0	Q14156	EFR3A	GO:0008104,protein localization|GO:0006650,glycerophospholipid metabolic process|GO:0016310,phosphorylation|GO:0061024,membrane organization|GO:0007009,plasma membrane organization|GO:1990778,protein localization to cell periphery|GO:0046486,glycerolipid metabolic process|GO:0071840,cellular component organization or biogenesis|GO:0044710,single-organism metabolic process|GO:0051234,establishment…	GO:0005622,intracellular anatomical structure|GO:0043230,extracellular organelle|GO:0031982,vesicle|GO:0044421,obsolete extracellular region part|GO:0043227,membrane-bounded organelle|GO:0016020,membrane|GO:0044464,obsolete cell part|GO:0005623,obsolete cell|GO:0031988,membrane-bounded vesicle|GO:0071944,cell periphery|GO:0005886,plasma membrane|GO:0005576,extracellular region|GO:1903561,extracel…					http://www.uniprot.org/uniprot/Q14156	False
Q14554	0.201599	-2.31044	Q14554	PDIA5	GO:0006457,protein folding|GO:0042592,homeostatic process|GO:0023052,signaling|GO:0007165,signal transduction|GO:0070887,cellular response to chemical stimulus|GO:0042221,response to chemical|GO:0050789,regulation of biological process|GO:0044699,single-organism process|GO:0044267,cellular protein metabolic process|GO:0044710,single-organism metabolic process|GO:0006986,response to unfolded prote…	GO:0005783,endoplasmic reticulum|GO:0005788,endoplasmic reticulum lumen|GO:0031974,membrane-enclosed lumen|GO:0005789,endoplasmic reticulum membrane|GO:0042175,nuclear outer membrane-endoplasmic reticulum membrane network|GO:0043229,intracellular organelle|GO:0043227,membrane-bounded organelle|GO:0043226,organelle|GO:0005737,cytoplasm|GO:0031090,organelle membrane|GO:0016020,membrane|GO:0044432,o…	GO:0016491,oxidoreductase activity|GO:0016853,isomerase activity|GO:0003824,catalytic activity|GO:0003756,protein disulfide isomerase activity|GO:0005515,protein binding|GO:0005488,binding|GO:0016864,intramolecular oxidoreductase activity, transposing S-S bonds|GO:0016860,intramolecular oxidoreductase activity|GO:0015036,disulfide oxidoreductase activity|GO:0016667,oxidoreductase activity, acting…				http://www.uniprot.org/uniprot/Q14554	False
Q14694	0.667018	-0.584202	Q14694	USP10	GO:0080090,regulation of primary metabolic process|GO:0019222,regulation of metabolic process|GO:0007165,signal transduction|GO:1901362,organic cyclic compound biosynthetic process|GO:1901360,organic cyclic compound metabolic process|GO:0044710,single-organism metabolic process|GO:0044711,single-organism biosynthetic process|GO:0006301,postreplication repair|GO:0070647,protein modification by sma…	GO:0031974,membrane-enclosed lumen|GO:0043229,intracellular organelle|GO:0043227,membrane-bounded organelle|GO:0043226,organelle|GO:0005737,cytoplasm|GO:0031981,nuclear lumen|GO:0005634,nucleus|GO:0005654,nucleoplasm|GO:0012505,endomembrane system|GO:0043231,intracellular membrane-bounded organelle|GO:0043233,organelle lumen|GO:0044464,obsolete cell part|GO:0005623,obsolete cell|GO:0005622,intrac…	GO:0016787,hydrolase activity|GO:0004175,endopeptidase activity|GO:0019783,ubiquitin-like protein peptidase activity|GO:0005515,protein binding|GO:0044325,transmembrane transporter binding|GO:0044822,poly(A) RNA binding|GO:0004197,cysteine-type endopeptidase activity|GO:1901363,heterocyclic compound binding|GO:0008234,cysteine-type peptidase activity|GO:0003824,catalytic activity|GO:0036459,thiol…				http://www.uniprot.org/uniprot/Q14694	False
Q15004	1.56893	0.649784	Q15004	PCLAF	GO:0009628,response to abiotic stimulus|GO:0009314,response to radiation|GO:0090304,nucleic acid metabolic process|GO:0044249,cellular biosynthetic process|GO:0034641,cellular nitrogen compound metabolic process|GO:0006807,nitrogen compound metabolic process|GO:0000226,microtubule cytoskeleton organization|GO:0034645,obsolete cellular macromolecule biosynthetic process|GO:1901576,organic substanc…	GO:0005737,cytoplasm|GO:0044446,obsolete intracellular organelle part|GO:0043231,intracellular membrane-bounded organelle|GO:0031981,nuclear lumen|GO:0043233,organelle lumen|GO:0005634,nucleus|GO:0044464,obsolete cell part|GO:0044444,obsolete cytoplasmic part|GO:0031974,membrane-enclosed lumen|GO:0005622,intracellular anatomical structure|GO:0005654,nucleoplasm|GO:0070013,intracellular organelle …	GO:0003682,chromatin binding|GO:0044877,protein-containing complex binding|GO:0005488,binding|GO:0005515,protein binding|GO:0060090,molecular adaptor activity				http://www.uniprot.org/uniprot/Q15004	False
Q15047	0	0	Q15047	SETDB1	GO:0006479,protein methylation|GO:0080090,regulation of primary metabolic process|GO:0048589,developmental growth|GO:0001501,skeletal system development|GO:0051567,obsolete histone H3-K9 methylation|GO:1901362,organic cyclic compound biosynthetic process|GO:0071840,cellular component organization or biogenesis|GO:0044710,single-organism metabolic process|GO:0010605,negative regulation of macromol…	GO:0031974,membrane-enclosed lumen|GO:0043229,intracellular organelle|GO:0043228,non-membrane-bounded organelle|GO:0000785,chromatin|GO:0000228,nuclear chromosome|GO:0043227,membrane-bounded organelle|GO:0043226,organelle|GO:0005737,cytoplasm|GO:0031981,nuclear lumen|GO:0005634,nucleus|GO:0016020,membrane|GO:0005654,nucleoplasm|GO:0044454,obsolete nuclear chromosome part|GO:0005694,chromosome|GO:…	GO:0018024,obsolete histone lysine N-methyltransferase activity|GO:0042054,histone methyltransferase activity|GO:0016278,lysine N-methyltransferase activity|GO:0016279,protein-lysine N-methyltransferase activity|GO:0008276,protein methyltransferase activity|GO:0008270,zinc ion binding|GO:0003676,nucleic acid binding|GO:0003677,DNA binding|GO:0008168,methyltransferase activity|GO:1901363,heterocyc…	hsa00310,Lysine degradation|hsa01100,Metabolic pathways|hsa04550,Signaling pathways regulating pluripotency of stem cells			http://www.uniprot.org/uniprot/Q15047	False
Q16875	0.211933	-2.23832	Q16875	PFKFB3	GO:0009167,purine ribonucleoside monophosphate metabolic process|GO:0061621,canonical glycolysis|GO:0061620,glycolytic process through glucose-6-phosphate|GO:0044281,small molecule metabolic process|GO:0009161,ribonucleoside monophosphate metabolic process|GO:1901360,organic cyclic compound metabolic process|GO:0044712,single-organism catabolic process|GO:0044710,single-organism metabolic process…	GO:0005737,cytoplasm|GO:0044446,obsolete intracellular organelle part|GO:0005829,cytosol|GO:0043231,intracellular membrane-bounded organelle|GO:0031981,nuclear lumen|GO:0043233,organelle lumen|GO:0005634,nucleus|GO:0044464,obsolete cell part|GO:0044444,obsolete cytoplasmic part|GO:0031974,membrane-enclosed lumen|GO:0005622,intracellular anatomical structure|GO:0005654,nucleoplasm|GO:0070013,intra…	GO:0019203,carbohydrate phosphatase activity|GO:0019200,carbohydrate kinase activity|GO:0016791,phosphatase activity|GO:0035639,purine ribonucleoside triphosphate binding|GO:0042578,phosphoric ester hydrolase activity|GO:0005488,binding|GO:0003873,6-phosphofructo-2-kinase activity|GO:0043167,ion binding|GO:1901363,heterocyclic compound binding|GO:0001883,purine nucleoside binding|GO:0001882,nucle…	hsa04066,HIF-1 signaling pathway|hsa01100,Metabolic pathways|hsa04152,AMPK signaling pathway|hsa00051,Fructose and mannose metabolism			http://www.uniprot.org/uniprot/Q16875	False
Q2NKX8	0.654424	-0.611702	Q2NKX8	ERCC6L	GO:1903047,mitotic cell cycle process|GO:0023052,signaling|GO:0007165,signal transduction|GO:0007067,mitotic nuclear division|GO:0035556,intracellular signal transduction|GO:0044699,single-organism process|GO:0051716,cellular response to stimulus|GO:0071840,cellular component organization or biogenesis|GO:0000280,nuclear division|GO:0016043,cellular component organization|GO:0050789,regulation of…	GO:0031974,membrane-enclosed lumen|GO:0043229,intracellular organelle|GO:0043228,non-membrane-bounded organelle|GO:0043227,membrane-bounded organelle|GO:0043226,organelle|GO:0005856,cytoskeleton|GO:0031981,nuclear lumen|GO:0005813,centrosome|GO:0005634,nucleus|GO:0016020,membrane|GO:0005815,microtubule organizing center|GO:0005654,nucleoplasm|GO:0044430,obsolete cytoskeletal part|GO:0000776,kinet…	GO:0035639,purine ribonucleoside triphosphate binding|GO:0005488,binding|GO:0003676,nucleic acid binding|GO:0003677,DNA binding|GO:0043167,ion binding|GO:1901363,heterocyclic compound binding|GO:1901265,nucleoside phosphate binding|GO:0001882,nucleoside binding|GO:0043168,anion binding|GO:0000166,nucleotide binding|GO:0001883,purine nucleoside binding|GO:0032549,ribonucleoside binding|GO:0017076,…				http://www.uniprot.org/uniprot/Q2NKX8	False
Q2TAZ0	0.668034	-0.582006	Q2TAZ0	ATG2A	GO:0009991,response to extracellular stimulus|GO:0022607,cellular component assembly|GO:0008152,metabolic process|GO:0006950,response to stress|GO:0016236,macroautophagy|GO:1903008,organelle disassembly|GO:0044248,cellular catabolic process|GO:0042594,response to starvation|GO:0007005,mitochondrion organization|GO:0044712,single-organism catabolic process|GO:0044710,single-organism metabolic proc…	GO:0005811,lipid droplet|GO:0019898,extrinsic component of membrane|GO:0034045,phagophore assembly site membrane|GO:0043229,intracellular organelle|GO:0043228,non-membrane-bounded organelle|GO:0043227,membrane-bounded organelle|GO:0043226,organelle|GO:0005737,cytoplasm|GO:0031090,organelle membrane|GO:0098805,whole membrane|GO:0016020,membrane|GO:0098588,bounding membrane of organelle|GO:0000407,…	GO:0005488,binding|GO:0005515,protein binding|GO:0005319,lipid transporter activity|GO:0043168,anion binding|GO:0035091,phosphatidylinositol binding|GO:0005215,transporter activity|GO:0005543,phospholipid binding|GO:0032266,phosphatidylinositol-3-phosphate binding|GO:0043167,ion binding|GO:0120013,lipid transfer activity|GO:0008289,lipid binding|GO:1901981,phosphatidylinositol phosphate binding|G…	hsa04140,Autophagy - animal|hsa04136,Autophagy - other|hsa05022,unkown|hsa05014,Amyotrophic lateral sclerosis|hsa05016,Huntington disease|hsa05017,Spinocerebellar ataxia|hsa05010,Alzheimer disease			http://www.uniprot.org/uniprot/Q2TAZ0	False
Q2VPB7	0.214365	-2.22186	Q2VPB7	AP5B1	GO:0016197,endosomal transport|GO:0033036,macromolecule localization|GO:0008104,protein localization|GO:0046907,intracellular transport|GO:0006810,transport|GO:0045184,establishment of protein localization|GO:0044765,single-organism transport|GO:1902578,single-organism localization|GO:0071702,organic substance transport|GO:0015031,protein transport|GO:1902582,single-organism intracellular transpo…	GO:0000323,lytic vacuole|GO:0043229,intracellular organelle|GO:0030117,membrane coat|GO:0030119,AP-type membrane coat adaptor complex|GO:0043227,membrane-bounded organelle|GO:0043226,organelle|GO:0005737,cytoplasm|GO:0044446,obsolete intracellular organelle part|GO:0031090,organelle membrane|GO:0005765,lysosomal membrane|GO:0005773,vacuole|GO:0098805,whole membrane|GO:0016020,membrane|GO:0005774,…	GO:0005488,binding|GO:0005515,protein binding				http://www.uniprot.org/uniprot/Q2VPB7	False
Q5EBL8	1.71521	0.778382	Q5EBL8	PDZD11	GO:0045199,maintenance of epithelial cell apical/basal polarity|GO:0008104,protein localization|GO:0061245,establishment or maintenance of bipolar cell polarity|GO:0008152,metabolic process|GO:0051234,establishment of localization|GO:0006732,obsolete coenzyme metabolic process|GO:0015939,pantothenate metabolic process|GO:0006836,neurotransmitter transport|GO:0045197,establishment or maintenance o…	GO:0005737,cytoplasm|GO:0098590,plasma membrane region|GO:0016020,membrane|GO:0098805,whole membrane|GO:0098589,membrane region|GO:0044464,obsolete cell part|GO:0005623,obsolete cell|GO:0016323,basolateral plasma membrane|GO:0044444,obsolete cytoplasmic part|GO:0071944,cell periphery|GO:0045202,synapse|GO:0005911,cell-cell junction|GO:0005886,plasma membrane|GO:0044424,obsolete intracellular part…	GO:0008022,obsolete protein C-terminus binding|GO:0005488,binding|GO:0005515,protein binding				http://www.uniprot.org/uniprot/Q5EBL8	False
Q5T447	0.535916	-0.899922	Q5T447	HECTD3	GO:0044248,cellular catabolic process|GO:0043632,modification-dependent macromolecule catabolic process|GO:0044267,cellular protein metabolic process|GO:1901575,organic substance catabolic process|GO:0044265,obsolete cellular macromolecule catabolic process|GO:0044260,obsolete cellular macromolecule metabolic process|GO:0071704,organic substance metabolic process|GO:0043161,proteasome-mediated ub…	GO:0005737,cytoplasm|GO:0044464,obsolete cell part|GO:0005623,obsolete cell|GO:0005622,intracellular anatomical structure|GO:0044444,obsolete cytoplasmic part|GO:0044424,obsolete intracellular part|GO:0048471,perinuclear region of cytoplasm|GO:0110165,cellular anatomical entity	GO:0019787,ubiquitin-like protein transferase activity|GO:0004842,ubiquitin-protein transferase activity|GO:0000149,SNARE binding|GO:0003824,catalytic activity|GO:0016740,transferase activity|GO:0019905,syntaxin binding|GO:0005488,binding|GO:0005515,protein binding|GO:0016874,ligase activity|GO:0061630,ubiquitin protein ligase activity|GO:0061659,ubiquitin-like protein ligase activity|GO:0140096,…				http://www.uniprot.org/uniprot/Q5T447	False
Q5W0V3	0.480046	-1.05875	Q5W0V3	FHIP2A			GO:0005488,binding|GO:0005515,protein binding				http://www.uniprot.org/uniprot/Q5W0V3	False
Q68CZ2	0.477878	-1.06528	Q68CZ2	TNS3	GO:0042127,regulation of cell population proliferation|GO:0030323,respiratory tube development|GO:0030324,lung development|GO:0060541,respiratory system development|GO:0006928,obsolete movement of cell or subcellular component|GO:0051674,localization of cell|GO:0007275,multicellular organism development|GO:0044699,single-organism process|GO:0050789,regulation of biological process|GO:0048513,anim…	GO:0005737,cytoplasm|GO:0070161,anchoring junction|GO:0044464,obsolete cell part|GO:0005623,obsolete cell|GO:0005622,intracellular anatomical structure|GO:0005912,adherens junction|GO:0044424,obsolete intracellular part|GO:0005924,obsolete cell-substrate adherens junction|GO:0005925,focal adhesion|GO:0030054,cell junction|GO:0030055,cell-substrate junction|GO:0005829,cytosol|GO:0044444,obsolete c…	GO:0005488,binding|GO:0005515,protein binding|GO:0016787,hydrolase activity|GO:0016791,phosphatase activity|GO:0016788,hydrolase activity, acting on ester bonds|GO:0042578,phosphoric ester hydrolase activity|GO:0003824,catalytic activity|GO:0140096,catalytic activity, acting on a protein|GO:0004721,phosphoprotein phosphatase activity				http://www.uniprot.org/uniprot/Q68CZ2	False
Q7RTN6	0	0	Q7RTN6	STRADA	GO:0051169,nuclear transport|GO:0051168,nuclear export|GO:0019220,regulation of phosphate metabolic process|GO:0080090,regulation of primary metabolic process|GO:0019222,regulation of metabolic process|GO:0048583,regulation of response to stimulus|GO:0032147,activation of protein kinase activity|GO:0008104,protein localization|GO:0007165,signal transduction|GO:0007166,cell surface receptor signal…	GO:0031974,membrane-enclosed lumen|GO:0043229,intracellular organelle|GO:0043227,membrane-bounded organelle|GO:0043226,organelle|GO:0005737,cytoplasm|GO:0031981,nuclear lumen|GO:0005634,nucleus|GO:0005654,nucleoplasm|GO:0043234,protein complex|GO:0032991,protein-containing complex|GO:0043231,intracellular membrane-bounded organelle|GO:0043233,organelle lumen|GO:0005829,cytosol|GO:0044464,obsolete…	GO:0019207,kinase regulator activity|GO:0035639,purine ribonucleoside triphosphate binding|GO:0019209,kinase activator activity|GO:0017048,Rho GTPase binding|GO:0031267,small GTPase binding|GO:0051020,GTPase binding|GO:0008047,enzyme activator activity|GO:0098772,molecular function regulator activity|GO:1901363,heterocyclic compound binding|GO:0001883,purine nucleoside binding|GO:0001882,nucleosi…	hsa04152,AMPK signaling pathway|hsa04150,mTOR signaling pathway			http://www.uniprot.org/uniprot/Q7RTN6	False
Q7Z3U7	0.656813	-0.606446	Q7Z3U7	MON2	GO:0008104,protein localization|GO:0009893,positive regulation of metabolic process|GO:0019222,regulation of metabolic process|GO:0051641,cellular localization|GO:0043087,regulation of GTPase activity|GO:0050789,regulation of biological process|GO:0044699,single-organism process|GO:0043547,positive regulation of GTPase activity|GO:0051345,positive regulation of hydrolase activity|GO:0046907,intra…	GO:0043229,intracellular organelle|GO:0043227,membrane-bounded organelle|GO:0043226,organelle|GO:0005737,cytoplasm|GO:0031984,organelle subcompartment|GO:0031982,vesicle|GO:0031988,membrane-bounded vesicle|GO:0044431,obsolete Golgi apparatus part|GO:0005794,Golgi apparatus|GO:0012505,endomembrane system|GO:1903561,extracellular vesicle|GO:0070062,extracellular exosome|GO:0043230,extracellular org…	GO:0005085,guanyl-nucleotide exchange factor activity|GO:0005086,ARF guanyl-nucleotide exchange factor activity|GO:0005488,binding|GO:0005515,protein binding|GO:0098772,molecular function regulator activity				http://www.uniprot.org/uniprot/Q7Z3U7	False
Q7Z7L7	0.229139	-2.12571	Q7Z7L7	ZER1	GO:0080090,regulation of primary metabolic process|GO:0019222,regulation of metabolic process|GO:0070647,protein modification by small protein conjugation or removal|GO:0031323,regulation of cellular metabolic process|GO:0051438,regulation of ubiquitin-protein transferase activity|GO:0050789,regulation of biological process|GO:0044267,cellular protein metabolic process|GO:0051340,regulation of li…	GO:0043234,protein complex|GO:0032991,protein-containing complex|GO:1902494,catalytic complex|GO:0044464,obsolete cell part|GO:0000151,ubiquitin ligase complex|GO:0005623,obsolete cell|GO:0005622,intracellular anatomical structure|GO:1990234,transferase complex|GO:0044424,obsolete intracellular part|GO:0031461,cullin-RING ubiquitin ligase complex|GO:0031462,Cul2-RING ubiquitin ligase complex|GO:0…	GO:0019787,ubiquitin-like protein transferase activity|GO:0003824,catalytic activity|GO:0016740,transferase activity|GO:0004842,ubiquitin-protein transferase activity|GO:0140096,catalytic activity, acting on a protein				http://www.uniprot.org/uniprot/Q7Z7L7	False
Q86TB9	0.651389	-0.618409	Q86TB9	PATL1	GO:0022607,cellular component assembly|GO:0043933,protein-containing complex organization|GO:0090304,nucleic acid metabolic process|GO:0034641,cellular nitrogen compound metabolic process|GO:0006807,nitrogen compound metabolic process|GO:0034622,cellular protein-containing complex assembly|GO:0071840,cellular component organization or biogenesis|GO:1901361,organic cyclic compound catabolic proces…	GO:0035770,ribonucleoprotein granule|GO:0044464,obsolete cell part|GO:0031974,membrane-enclosed lumen|GO:0043229,intracellular organelle|GO:0043228,non-membrane-bounded organelle|GO:0036464,cytoplasmic ribonucleoprotein granule|GO:0043227,membrane-bounded organelle|GO:0043226,organelle|GO:0016607,nuclear speck|GO:0016605,PML body|GO:0016604,nuclear body|GO:0031981,nuclear lumen|GO:0005634,nucleus…	GO:0005515,protein binding|GO:0097159,organic cyclic compound binding|GO:0044822,poly(A) RNA binding|GO:1901363,heterocyclic compound binding|GO:0008266,poly(U) RNA binding|GO:0003727,single-stranded RNA binding|GO:0034046,poly(G) binding|GO:0003723,RNA binding|GO:0003676,nucleic acid binding|GO:0008187,poly-pyrimidine tract binding|GO:0070717,poly-purine tract binding|GO:0005488,binding	hsa03018,RNA degradation			http://www.uniprot.org/uniprot/Q86TB9	False
Q86TI2	0.62167	-0.685779	Q86TI2	DPP9	GO:0044238,primary metabolic process|GO:0019538,protein metabolic process|GO:0043170,macromolecule metabolic process|GO:0071704,organic substance metabolic process|GO:0008152,metabolic process|GO:0006508,proteolysis|GO:1901564,organonitrogen compound metabolic process|GO:0006807,nitrogen compound metabolic process|GO:0009987,cellular process|GO:0070269,pyroptosis|GO:0012501,programmed cell death|…	GO:0005737,cytoplasm|GO:0005829,cytosol|GO:0043231,intracellular membrane-bounded organelle|GO:0005634,nucleus|GO:0016020,membrane|GO:0044464,obsolete cell part|GO:0044444,obsolete cytoplasmic part|GO:0005623,obsolete cell|GO:0005622,intracellular anatomical structure|GO:0043229,intracellular organelle|GO:0044424,obsolete intracellular part|GO:0043227,membrane-bounded organelle|GO:0043226,organel…	GO:0004177,aminopeptidase activity|GO:0017171,serine hydrolase activity|GO:0016787,hydrolase activity|GO:0003824,catalytic activity|GO:0008238,exopeptidase activity|GO:0070011,peptidase activity, acting on L-amino acid peptides|GO:0005488,binding|GO:0005515,protein binding|GO:0008233,peptidase activity|GO:0042802,identical protein binding|GO:0008236,serine-type peptidase activity|GO:0140096,catal…				http://www.uniprot.org/uniprot/Q86TI2	False
Q8N122	0.262727	-1.92836	Q8N122	RPTOR	GO:0044238,primary metabolic process|GO:0019220,regulation of phosphate metabolic process|GO:0080090,regulation of primary metabolic process|GO:0019222,regulation of metabolic process|GO:0034605,cellular response to heat|GO:0048584,positive regulation of response to stimulus|GO:0048583,regulation of response to stimulus|GO:0007165,signal transduction|GO:0007166,cell surface receptor signaling pat…	GO:0000323,lytic vacuole|GO:0031931,TORC1 complex|GO:0031974,membrane-enclosed lumen|GO:0043229,intracellular organelle|GO:0043227,membrane-bounded organelle|GO:0043226,organelle|GO:0038201,TOR complex|GO:0005737,cytoplasm|GO:0005764,lysosome|GO:0031090,organelle membrane|GO:0031981,nuclear lumen|GO:0070013,intracellular organelle lumen|GO:0005773,vacuole|GO:0005634,nucleus|GO:0016020,membrane|GO…	GO:0001030,RNA polymerase III type 1 promoter DNA binding|GO:0001031,RNA polymerase III type 2 promoter DNA binding|GO:0001032,RNA polymerase III type 3 promoter DNA binding|GO:0000182,rDNA binding|GO:0001156,TFIIIC-class transcription factor complex binding|GO:0001016,RNA polymerase III transcription regulatory region sequence-specific DNA binding|GO:0080084,5S rDNA binding|GO:0019899,enzyme bin…	hsa05131,Shigellosis|hsa04714,Thermogenesis|hsa05206,MicroRNAs in cancer|hsa04910,Insulin signaling pathway|hsa04140,Autophagy - animal|hsa04136,Autophagy - other|hsa04211,Longevity regulating pathway|hsa04213,Longevity regulating pathway - multiple species|hsa04152,AMPK signaling pathway|hsa04150,mTOR signaling pathway|hsa04151,PI3K-Akt signaling pathway			http://www.uniprot.org/uniprot/Q8N122	False
Q8N1W1	0	0	Q8N1W1	ARHGEF28	GO:0019222,regulation of metabolic process|GO:0048583,regulation of response to stimulus|GO:0007266,Rho protein signal transduction|GO:0007165,signal transduction|GO:0007166,cell surface receptor signaling pathway|GO:0007167,enzyme-linked receptor protein signaling pathway|GO:0007169,transmembrane receptor protein tyrosine kinase signaling pathway|GO:0071840,cellular component organization or bio…	GO:0005737,cytoplasm|GO:0005829,cytosol|GO:0016020,membrane|GO:0044464,obsolete cell part|GO:0005623,obsolete cell|GO:0005622,intracellular anatomical structure|GO:0044444,obsolete cytoplasmic part|GO:0071944,cell periphery|GO:0005886,plasma membrane|GO:0044424,obsolete intracellular part|GO:0110165,cellular anatomical entity	GO:0005089,Rho guanyl-nucleotide exchange factor activity|GO:0005088,Ras guanyl-nucleotide exchange factor activity|GO:0046872,metal ion binding|GO:0043169,cation binding|GO:0097159,organic cyclic compound binding|GO:0005085,guanyl-nucleotide exchange factor activity|GO:0043167,ion binding|GO:0003723,RNA binding|GO:0003676,nucleic acid binding|GO:0098772,molecular function regulator activity|GO:1…	hsa05135,Yersinia infection			http://www.uniprot.org/uniprot/Q8N1W1	False
Q8NCE2	0.624621	-0.678948	Q8NCE2	MTMR14	GO:0006650,glycerophospholipid metabolic process|GO:0016311,dephosphorylation|GO:0006470,protein dephosphorylation|GO:0044249,cellular biosynthetic process|GO:0044281,small molecule metabolic process|GO:0035335,peptidyl-tyrosine dephosphorylation|GO:0044255,cellular lipid metabolic process|GO:0044699,single-organism process|GO:0045017,glycerolipid biosynthetic process|GO:0044710,single-organism m…	GO:0005737,cytoplasm|GO:0001726,ruffle|GO:0005829,cytosol|GO:0044464,obsolete cell part|GO:0031252,cell leading edge|GO:0005623,obsolete cell|GO:0005622,intracellular anatomical structure|GO:0044444,obsolete cytoplasmic part|GO:0044424,obsolete intracellular part|GO:0048471,perinuclear region of cytoplasm|GO:0042995,cell projection|GO:0120025,plasma membrane bounded cell projection|GO:0110165,cel…	GO:0052866,phosphatidylinositol phosphate phosphatase activity|GO:0016791,phosphatase activity|GO:0016788,hydrolase activity, acting on ester bonds|GO:0016787,hydrolase activity|GO:0004725,protein tyrosine phosphatase activity|GO:0052744,phosphatidylinositol monophosphate phosphatase activity|GO:0004438,phosphatidylinositol-3-phosphate phosphatase activity|GO:0042578,phosphoric ester hydrolase ac…	hsa04140,Autophagy - animal|hsa00562,Inositol phosphate metabolism|hsa01100,Metabolic pathways|hsa04070,Phosphatidylinositol signaling system			http://www.uniprot.org/uniprot/Q8NCE2	False
Q8NCN5	0.4904	-1.02797	Q8NCN5	PDPR	GO:0006631,fatty acid metabolic process|GO:0044238,primary metabolic process|GO:0006637,acyl-CoA metabolic process|GO:0080090,regulation of primary metabolic process|GO:0019222,regulation of metabolic process|GO:0006732,obsolete coenzyme metabolic process|GO:0031326,regulation of cellular biosynthetic process|GO:0031323,regulation of cellular metabolic process|GO:0019752,carboxylic acid metabolic…	GO:0005737,cytoplasm|GO:0043231,intracellular membrane-bounded organelle|GO:0043233,organelle lumen|GO:0044464,obsolete cell part|GO:0044444,obsolete cytoplasmic part|GO:0031974,membrane-enclosed lumen|GO:0005622,intracellular anatomical structure|GO:0044446,obsolete intracellular organelle part|GO:0070013,intracellular organelle lumen|GO:0043229,intracellular organelle|GO:0005739,mitochondrion|G…	GO:0003824,catalytic activity|GO:0016491,oxidoreductase activity|GO:0016787,hydrolase activity|GO:0016791,phosphatase activity|GO:0016788,hydrolase activity, acting on ester bonds|GO:0042578,phosphoric ester hydrolase activity|GO:0004741,[pyruvate dehydrogenase (acetyl-transferring)]-phosphatase activity|GO:0140096,catalytic activity, acting on a protein|GO:0004721,phosphoprotein phosphatase acti…				http://www.uniprot.org/uniprot/Q8NCN5	False
Q8NDH3	0.614046	-0.703582	Q8NDH3	NPEPL1	GO:0044238,primary metabolic process|GO:0019538,protein metabolic process|GO:0043170,macromolecule metabolic process|GO:0071704,organic substance metabolic process|GO:0008152,metabolic process|GO:0006508,proteolysis|GO:1901564,organonitrogen compound metabolic process|GO:0006807,nitrogen compound metabolic process	GO:0005737,cytoplasm|GO:0043231,intracellular membrane-bounded organelle|GO:0005634,nucleus|GO:0044464,obsolete cell part|GO:0005623,obsolete cell|GO:0005622,intracellular anatomical structure|GO:0043229,intracellular organelle|GO:0044424,obsolete intracellular part|GO:0043227,membrane-bounded organelle|GO:0043226,organelle|GO:0110165,cellular anatomical entity	GO:0004177,aminopeptidase activity|GO:0046914,transition metal ion binding|GO:0016787,hydrolase activity|GO:0003824,catalytic activity|GO:0043169,cation binding|GO:0030145,manganese ion binding|GO:0043167,ion binding|GO:0008238,exopeptidase activity|GO:0070011,peptidase activity, acting on L-amino acid peptides|GO:0005488,binding|GO:0005515,protein binding|GO:0008233,peptidase activity|GO:0046872…				http://www.uniprot.org/uniprot/Q8NDH3	False
Q8NEM2	0	0	Q8NEM2	SHCBP1	GO:0071495,cellular response to endogenous stimulus|GO:0007166,cell surface receptor signaling pathway|GO:0070848,response to growth factor|GO:0023052,signaling|GO:0007165,signal transduction|GO:0070887,cellular response to chemical stimulus|GO:0007167,enzyme-linked receptor protein signaling pathway|GO:0007169,transmembrane receptor protein tyrosine kinase signaling pathway|GO:0008543,fibroblast…	GO:0005856,cytoskeleton|GO:0005737,cytoplasm|GO:0005819,spindle|GO:0043228,non-membrane-bounded organelle|GO:0043232,intracellular non-membrane-bounded organelle|GO:0044464,obsolete cell part|GO:0030496,midbody|GO:0005623,obsolete cell|GO:0005622,intracellular anatomical structure|GO:0044446,obsolete intracellular organelle part|GO:0043229,intracellular organelle|GO:0044430,obsolete cytoskeletal …	GO:0042169,SH2 domain binding|GO:0019904,protein domain specific binding|GO:0005515,protein binding|GO:0005488,binding				http://www.uniprot.org/uniprot/Q8NEM2	False
Q8TB03	0.584112	-0.775683	Q8TB03	CXorf38			GO:0005488,binding|GO:0005515,protein binding				http://www.uniprot.org/uniprot/Q8TB03	False
Q8TD19	0.546397	-0.871978	Q8TD19	NEK9	GO:0010256,endomembrane system organization|GO:1903047,mitotic cell cycle process|GO:0061024,membrane organization|GO:0022402,cell cycle process|GO:0044237,cellular metabolic process|GO:0007067,mitotic nuclear division|GO:0044699,single-organism process|GO:0044267,cellular protein metabolic process|GO:0044260,obsolete cellular macromolecule metabolic process|GO:0071704,organic substance metabolic…	GO:0005737,cytoplasm|GO:0043231,intracellular membrane-bounded organelle|GO:0005829,cytosol|GO:0044464,obsolete cell part|GO:0044444,obsolete cytoplasmic part|GO:0005623,obsolete cell|GO:0043226,organelle|GO:0043229,intracellular organelle|GO:0044424,obsolete intracellular part|GO:0005622,intracellular anatomical structure|GO:0043227,membrane-bounded organelle|GO:0005634,nucleus|GO:0043228,non-me…	GO:0035639,purine ribonucleoside triphosphate binding|GO:0019899,enzyme binding|GO:0004672,protein kinase activity|GO:0043167,ion binding|GO:1901363,heterocyclic compound binding|GO:0001883,purine nucleoside binding|GO:0001882,nucleoside binding|GO:0043168,anion binding|GO:0043169,cation binding|GO:0019900,kinase binding|GO:0000166,nucleotide binding|GO:0004674,protein serine/threonine kinase act…				http://www.uniprot.org/uniprot/Q8TD19	False
Q8WW12	1.52733	0.611007	Q8WW12	PCNP	GO:0044248,cellular catabolic process|GO:0043632,modification-dependent macromolecule catabolic process|GO:0007049,cell cycle|GO:0044267,cellular protein metabolic process|GO:1901575,organic substance catabolic process|GO:0044265,obsolete cellular macromolecule catabolic process|GO:0044260,obsolete cellular macromolecule metabolic process|GO:0071704,organic substance metabolic process|GO:0043161,…	GO:0044446,obsolete intracellular organelle part|GO:0043231,intracellular membrane-bounded organelle|GO:0031981,nuclear lumen|GO:0043233,organelle lumen|GO:0005634,nucleus|GO:0044464,obsolete cell part|GO:0031974,membrane-enclosed lumen|GO:0005622,intracellular anatomical structure|GO:0005654,nucleoplasm|GO:0070013,intracellular organelle lumen|GO:0043229,intracellular organelle|GO:0044428,obsole…	GO:0005488,binding|GO:0005515,protein binding				http://www.uniprot.org/uniprot/Q8WW12	False
Q92538	0.584383	-0.775014	Q92538	GBF1	GO:0008104,protein localization|GO:0019222,regulation of metabolic process|GO:0048583,regulation of response to stimulus|GO:0006900,vesicle budding from membrane|GO:0006903,vesicle targeting|GO:0061024,membrane organization|GO:0007163,establishment or maintenance of cell polarity|GO:0007165,signal transduction|GO:0060326,cell chemotaxis|GO:0051656,establishment of organelle localization|GO:005165…	GO:0016020,membrane|GO:0005783,endoplasmic reticulum|GO:0031974,membrane-enclosed lumen|GO:0042579,microbody|GO:0043229,intracellular organelle|GO:0043228,non-membrane-bounded organelle|GO:0005622,intracellular anatomical structure|GO:0043227,membrane-bounded organelle|GO:0043226,organelle|GO:0005737,cytoplasm|GO:0031984,organelle subcompartment|GO:0031090,organelle membrane|GO:0005811,lipid drop…	GO:0043168,anion binding|GO:0080025,phosphatidylinositol-3,5-bisphosphate binding|GO:0035091,phosphatidylinositol binding|GO:0005543,phospholipid binding|GO:0005085,guanyl-nucleotide exchange factor activity|GO:0008289,lipid binding|GO:0005547,phosphatidylinositol-3,4,5-trisphosphate binding|GO:1902936,phosphatidylinositol bisphosphate binding|GO:0043167,ion binding|GO:0005488,binding|GO:0005515,…	hsa04144,Endocytosis			http://www.uniprot.org/uniprot/Q92538	False
Q92546	0	0	Q92546	RGP1	GO:0009894,regulation of catabolic process|GO:0009895,negative regulation of catabolic process|GO:0009892,negative regulation of metabolic process|GO:0009893,positive regulation of metabolic process|GO:0031329,regulation of cellular catabolic process|GO:0006810,transport|GO:0031324,negative regulation of cellular metabolic process|GO:0031323,regulation of cellular metabolic process|GO:0044248,cel…	GO:0032045,guanyl-nucleotide exchange factor complex|GO:0034066,Ric1-Rgp1 guanyl-nucleotide exchange factor complex|GO:0043229,intracellular organelle|GO:0043227,membrane-bounded organelle|GO:0043226,organelle|GO:0005737,cytoplasm|GO:0016020,membrane|GO:0044431,obsolete Golgi apparatus part|GO:0005794,Golgi apparatus|GO:0012505,endomembrane system|GO:0043234,protein complex|GO:0032991,protein-con…	GO:0005088,Ras guanyl-nucleotide exchange factor activity|GO:0005085,guanyl-nucleotide exchange factor activity|GO:0017137,Rab GTPase binding|GO:0017112,Rab guanyl-nucleotide exchange factor activity|GO:0017016,Ras GTPase binding|GO:0031267,small GTPase binding|GO:0051020,GTPase binding|GO:0019899,enzyme binding|GO:0005515,protein binding|GO:0098772,molecular function regulator activity|GO:000548…				http://www.uniprot.org/uniprot/Q92546	False
Q92696	0.565027	-0.823608	Q92696	RABGGTA	GO:0044699,single-organism process|GO:0044267,cellular protein metabolic process|GO:0044260,obsolete cellular macromolecule metabolic process|GO:0071704,organic substance metabolic process|GO:0097354,prenylation|GO:0032501,multicellular organismal process|GO:0050877,nervous system process|GO:0009987,cellular process|GO:0007601,visual perception|GO:0007600,sensory perception|GO:0050953,sensory per…	GO:0043234,protein complex|GO:0005737,cytoplasm|GO:0032991,protein-containing complex|GO:1902494,catalytic complex|GO:0005968,Rab-protein geranylgeranyltransferase complex|GO:0044464,obsolete cell part|GO:0005623,obsolete cell|GO:0005622,intracellular anatomical structure|GO:0044444,obsolete cytoplasmic part|GO:1990234,transferase complex|GO:0044424,obsolete intracellular part|GO:0016020,membrane…	GO:0005488,binding|GO:0043169,cation binding|GO:0005515,protein binding|GO:0046914,transition metal ion binding|GO:0004659,prenyltransferase activity|GO:0003824,catalytic activity|GO:0017016,Ras GTPase binding|GO:0017137,Rab GTPase binding|GO:0019899,enzyme binding|GO:0043167,ion binding|GO:0016765,transferase activity, transferring alkyl or aryl (other than methyl) groups|GO:0016740,transferase …				http://www.uniprot.org/uniprot/Q92696	False
Q92729	0	0	Q92729	PTPRU	GO:0008104,protein localization|GO:0006470,protein dephosphorylation|GO:0007165,signal transduction|GO:0007166,cell surface receptor signaling pathway|GO:0007167,enzyme-linked receptor protein signaling pathway|GO:0051716,cellular response to stimulus|GO:0070727,cellular macromolecule localization|GO:0048869,cellular developmental process|GO:0048513,animal organ development|GO:0048519,negative re…	GO:0005911,cell-cell junction|GO:0031226,obsolete intrinsic component of plasma membrane|GO:0016021,integral component of membrane|GO:0016020,membrane|GO:0044464,obsolete cell part|GO:0005623,obsolete cell|GO:0071944,cell periphery|GO:0031224,obsolete intrinsic component of membrane|GO:0005887,integral component of plasma membrane|GO:0005886,plasma membrane|GO:0044425,obsolete membrane part|GO:00…	GO:0008013,beta-catenin binding|GO:0042578,phosphoric ester hydrolase activity|GO:0038023,signaling receptor activity|GO:0005515,protein binding|GO:0016788,hydrolase activity, acting on ester bonds|GO:0016787,hydrolase activity|GO:0004725,protein tyrosine phosphatase activity|GO:0004721,phosphoprotein phosphatase activity|GO:0005001,transmembrane receptor protein tyrosine phosphatase activity|GO:…				http://www.uniprot.org/uniprot/Q92729	False
Q92997	0	0	Q92997	DVL3	GO:0019220,regulation of phosphate metabolic process|GO:0080090,regulation of primary metabolic process|GO:0019222,regulation of metabolic process|GO:0048585,negative regulation of response to stimulus|GO:0048584,positive regulation of response to stimulus|GO:0048583,regulation of response to stimulus|GO:0030111,regulation of Wnt signaling pathway|GO:0072358,cardiovascular system development|GO:0…	GO:0005737,cytoplasm|GO:0005829,cytosol|GO:0044464,obsolete cell part|GO:0005623,obsolete cell|GO:0005622,intracellular anatomical structure|GO:0044444,obsolete cytoplasmic part|GO:0044424,obsolete intracellular part|GO:0031974,membrane-enclosed lumen|GO:0043229,intracellular organelle|GO:0043228,non-membrane-bounded organelle|GO:0000785,chromatin|GO:0000228,nuclear chromosome|GO:0043227,membrane…	GO:0005515,protein binding|GO:0019899,enzyme binding|GO:0005109,frizzled binding|GO:0008013,beta-catenin binding|GO:0002020,protease binding|GO:0001664,G protein-coupled receptor binding|GO:0046983,protein dimerization activity|GO:0046982,protein heterodimerization activity|GO:0005102,signaling receptor binding|GO:0005488,binding|GO:0031267,small GTPase binding|GO:0051020,GTPase binding|GO:001701…	hsa04550,Signaling pathways regulating pluripotency of stem cells|hsa05010,Alzheimer disease|hsa05225,Hepatocellular carcinoma|hsa05200,Pathways in cancer|hsa05217,Basal cell carcinoma|hsa05226,Gastric cancer|hsa04330,Notch signaling pathway|hsa05224,Breast cancer|hsa04916,Melanogenesis|hsa05165,Human papillomavirus infection|hsa05022,unkown|hsa04934,Cushing syndrome|hsa04390,Hippo signaling path…			http://www.uniprot.org/uniprot/Q92997	False
Q96EN8	0.227032	-2.13904	Q96EN8	MOCOS	GO:0006777,Mo-molybdopterin cofactor biosynthetic process|GO:0006732,obsolete coenzyme metabolic process|GO:0044249,cellular biosynthetic process|GO:0006807,nitrogen compound metabolic process|GO:0009108,obsolete coenzyme biosynthetic process|GO:0044281,small molecule metabolic process|GO:1901362,organic cyclic compound biosynthetic process|GO:0044699,single-organism process|GO:0044267,cellular p…	GO:0005737,cytoplasm|GO:0005829,cytosol|GO:0044464,obsolete cell part|GO:0005623,obsolete cell|GO:0005622,intracellular anatomical structure|GO:0044444,obsolete cytoplasmic part|GO:0044424,obsolete intracellular part|GO:0031090,organelle membrane|GO:0016020,membrane|GO:0019866,organelle inner membrane|GO:0043229,intracellular organelle|GO:0031967,organelle envelope|GO:0031966,mitochondrial membra…	GO:0043168,anion binding|GO:0043169,cation binding|GO:0046914,transition metal ion binding|GO:0097159,organic cyclic compound binding|GO:0016829,lyase activity|GO:0030151,molybdenum ion binding|GO:0043167,ion binding|GO:0003824,catalytic activity|GO:0016740,transferase activity|GO:0008265,Mo-molybdopterin cofactor sulfurase activity|GO:0048037,obsolete cofactor binding|GO:0030170,pyridoxal phosph…	hsa01100,Metabolic pathways|hsa00790,Folate biosynthesis			http://www.uniprot.org/uniprot/Q96EN8	False
Q96EP0	0	0	Q96EP0	RNF31	GO:0033157,regulation of intracellular protein transport|GO:0008104,protein localization|GO:0032388,positive regulation of intracellular transport|GO:0080090,regulation of primary metabolic process|GO:0019222,regulation of metabolic process|GO:0051049,regulation of transport|GO:0032386,regulation of intracellular transport|GO:0048584,positive regulation of response to stimulus|GO:0048583,regulati…	GO:0035631,CD40 receptor complex|GO:0005887,integral component of plasma membrane|GO:0009898,cytoplasmic side of plasma membrane|GO:0071944,cell periphery|GO:0098552,side of membrane|GO:0031226,obsolete intrinsic component of plasma membrane|GO:0031224,obsolete intrinsic component of membrane|GO:0005737,cytoplasm|GO:0016021,integral component of membrane|GO:0016020,membrane|GO:0098802,plasma memb…	GO:0019787,ubiquitin-like protein transferase activity|GO:0043169,cation binding|GO:0031625,ubiquitin protein ligase binding|GO:0044389,ubiquitin-like protein ligase binding|GO:0046914,transition metal ion binding|GO:0004842,ubiquitin-protein transferase activity|GO:0032182,ubiquitin-like protein binding|GO:0019899,enzyme binding|GO:0043167,ion binding|GO:0003824,catalytic activity|GO:0016740,tra…	hsa05131,Shigellosis|hsa04621,NOD-like receptor signaling pathway|hsa04217,Necroptosis			http://www.uniprot.org/uniprot/Q96EP0	False
Q96PE3	0.520462	-0.942135	Q96PE3	INPP4A	GO:0006650,glycerophospholipid metabolic process|GO:0016311,dephosphorylation|GO:0044237,cellular metabolic process|GO:0019751,polyol metabolic process|GO:0008152,metabolic process|GO:0044249,cellular biosynthetic process|GO:0023052,signaling|GO:0044281,small molecule metabolic process|GO:1901576,organic substance biosynthetic process|GO:0044255,cellular lipid metabolic process|GO:0044699,single-…	GO:0005737,cytoplasm|GO:0005829,cytosol|GO:0044464,obsolete cell part|GO:0005623,obsolete cell|GO:0005622,intracellular anatomical structure|GO:0044444,obsolete cytoplasmic part|GO:0044424,obsolete intracellular part|GO:0098590,plasma membrane region|GO:0055038,recycling endosome membrane|GO:0055037,recycling endosome|GO:0099572,postsynaptic specialization|GO:0043229,intracellular organelle|GO:00…	GO:0052866,phosphatidylinositol phosphate phosphatase activity|GO:0016791,phosphatase activity|GO:0016788,hydrolase activity, acting on ester bonds|GO:0016787,hydrolase activity|GO:0042578,phosphoric ester hydrolase activity|GO:0016316,phosphatidylinositol-3,4-bisphosphate 4-phosphatase activity|GO:0034593,phosphatidylinositol bisphosphate phosphatase activity|GO:0003824,catalytic activity|GO:003…	hsa00562,Inositol phosphate metabolism|hsa01100,Metabolic pathways|hsa04070,Phosphatidylinositol signaling system			http://www.uniprot.org/uniprot/Q96PE3	False
Q96ST3	0.560706	-0.834685	Q96ST3	SIN3A	GO:0019538,protein metabolic process|GO:0008104,protein localization|GO:0007599,hemostasis|GO:0035065,obsolete regulation of histone acetylation|GO:0019222,regulation of metabolic process|GO:0035067,obsolete negative regulation of histone acetylation|GO:0000086,G2/M transition of mitotic cell cycle|GO:0006473,protein acetylation|GO:0048584,positive regulation of response to stimulus|GO:0048583,re…	GO:0031974,membrane-enclosed lumen|GO:0043229,intracellular organelle|GO:0043228,non-membrane-bounded organelle|GO:0000785,chromatin|GO:0000228,nuclear chromosome|GO:0043227,membrane-bounded organelle|GO:0043226,organelle|GO:0005737,cytoplasm|GO:0070822,Sin3-type complex|GO:0045171,intercellular bridge|GO:0031981,nuclear lumen|GO:0005730,nucleolus|GO:0005634,nucleus|GO:0005654,nucleoplasm|GO:0044…	GO:0033613,activating transcription factor binding|GO:0001076,obsolete transcription factor activity, RNA polymerase II transcription factor binding|GO:0044877,protein-containing complex binding|GO:0005488,binding|GO:0003676,nucleic acid binding|GO:0003677,DNA binding|GO:1901363,heterocyclic compound binding|GO:0070491,repressing transcription factor binding|GO:0043565,sequence-specific DNA bindi…	hsa04350,TGF-beta signaling pathway|hsa05016,Huntington disease|hsa04919,Thyroid hormone signaling pathway|hsa05169,Epstein-Barr virus infection|hsa05202,Transcriptional misregulation in cancer			http://www.uniprot.org/uniprot/Q96ST3	False
Q99707	0.411173	-1.28218	Q99707	MTR	GO:1901566,organonitrogen compound biosynthetic process|GO:0044707,single-multicellular organism process|GO:0009235,cobalamin metabolic process|GO:0019752,carboxylic acid metabolic process|GO:0006805,xenobiotic metabolic process|GO:0034641,cellular nitrogen compound metabolic process|GO:0032501,multicellular organismal process|GO:0009067,aspartate family amino acid biosynthetic process|GO:0009066…	GO:0005737,cytoplasm|GO:0005829,cytosol|GO:0044464,obsolete cell part|GO:0005623,obsolete cell|GO:0005622,intracellular anatomical structure|GO:0044444,obsolete cytoplasmic part|GO:0044424,obsolete intracellular part|GO:0110165,cellular anatomical entity	GO:0008705,methionine synthase activity|GO:0005488,binding|GO:0008168,methyltransferase activity|GO:1901363,heterocyclic compound binding|GO:0031419,cobalamin binding|GO:0043169,cation binding|GO:0008898,S-adenosylmethionine-homocysteine S-methyltransferase activity|GO:0046914,transition metal ion binding|GO:0043167,ion binding|GO:0016740,transferase activity|GO:0016741,transferase activity, tran…	hsa01230,Biosynthesis of amino acids|hsa00450,Selenocompound metabolism|hsa00270,Cysteine and methionine metabolism|hsa01100,Metabolic pathways|hsa00670,One carbon pool by folate			http://www.uniprot.org/uniprot/Q99707	False
Q99755	0	0	Q99755	PIP5K1A	GO:0008104,protein localization|GO:0006909,phagocytosis|GO:0019222,regulation of metabolic process|GO:0007160,cell-matrix adhesion|GO:0061024,membrane organization|GO:0007009,plasma membrane organization|GO:0007165,signal transduction|GO:0051641,cellular localization|GO:0060326,cell chemotaxis|GO:0090002,establishment of protein localization to plasma membrane|GO:0071840,cellular component organi…	GO:0098590,plasma membrane region|GO:0044464,obsolete cell part|GO:0031974,membrane-enclosed lumen|GO:0043229,intracellular organelle|GO:0071944,cell periphery|GO:0005924,obsolete cell-substrate adherens junction|GO:0005925,focal adhesion|GO:0043227,membrane-bounded organelle|GO:0043226,organelle|GO:0030054,cell junction|GO:0030055,cell-substrate junction|GO:0016607,nuclear speck|GO:0001726,ruffl…	GO:0035639,purine ribonucleoside triphosphate binding|GO:0019899,enzyme binding|GO:0005488,binding|GO:0043167,ion binding|GO:1901363,heterocyclic compound binding|GO:0001883,purine nucleoside binding|GO:0001882,nucleoside binding|GO:0043168,anion binding|GO:0019900,kinase binding|GO:0000166,nucleotide binding|GO:0016740,transferase activity|GO:1901265,nucleoside phosphate binding|GO:0032549,ribon…	hsa00562,Inositol phosphate metabolism|hsa04666,Fc gamma R-mediated phagocytosis|hsa05135,Yersinia infection|hsa01100,Metabolic pathways|hsa04070,Phosphatidylinositol signaling system|hsa04072,Phospholipase D signaling pathway|hsa05231,Choline metabolism in cancer|hsa04144,Endocytosis|hsa04510,Focal adhesion|hsa04810,Regulation of actin cytoskeleton			http://www.uniprot.org/uniprot/Q99755	False
Q99797	0	0	Q99797	MIPEP	GO:0008104,protein localization|GO:0051649,establishment of localization in cell|GO:0006839,mitochondrial transport|GO:0034982,mitochondrial protein processing|GO:0051641,cellular localization|GO:0044699,single-organism process|GO:0044267,cellular protein metabolic process|GO:0044260,obsolete cellular macromolecule metabolic process|GO:0070727,cellular macromolecule localization|GO:0071840,cellul…	GO:0005737,cytoplasm|GO:0043231,intracellular membrane-bounded organelle|GO:0043233,organelle lumen|GO:0044464,obsolete cell part|GO:0044444,obsolete cytoplasmic part|GO:0031974,membrane-enclosed lumen|GO:0005622,intracellular anatomical structure|GO:0044446,obsolete intracellular organelle part|GO:0070013,intracellular organelle lumen|GO:0043229,intracellular organelle|GO:0005739,mitochondrion|G…	GO:0016787,hydrolase activity|GO:0004175,endopeptidase activity|GO:0004222,metalloendopeptidase activity|GO:0043169,cation binding|GO:0043167,ion binding|GO:0003824,catalytic activity|GO:0070011,peptidase activity, acting on L-amino acid peptides|GO:0005488,binding|GO:0008233,peptidase activity|GO:0046872,metal ion binding|GO:0008237,metallopeptidase activity|GO:0140096,catalytic activity, acting…				http://www.uniprot.org/uniprot/Q99797	False
Q9BVC4	0.226302	-2.14368	Q9BVC4	MLST8	GO:0044238,primary metabolic process|GO:0019220,regulation of phosphate metabolic process|GO:0080090,regulation of primary metabolic process|GO:0019222,regulation of metabolic process|GO:0034110,regulation of homotypic cell-cell adhesion|GO:0034605,cellular response to heat|GO:0048584,positive regulation of response to stimulus|GO:0048583,regulation of response to stimulus|GO:0008064,regulation o…	GO:0005737,cytoplasm|GO:0044446,obsolete intracellular organelle part|GO:0005829,cytosol|GO:0043231,intracellular membrane-bounded organelle|GO:0031981,nuclear lumen|GO:0043233,organelle lumen|GO:0005634,nucleus|GO:0044464,obsolete cell part|GO:0044444,obsolete cytoplasmic part|GO:0031974,membrane-enclosed lumen|GO:0005622,intracellular anatomical structure|GO:0005654,nucleoplasm|GO:0070013,intra…	GO:0005488,binding|GO:0005515,protein binding|GO:0019207,kinase regulator activity|GO:0019887,protein kinase regulator activity|GO:0030234,enzyme regulator activity|GO:0019209,kinase activator activity|GO:0008047,enzyme activator activity|GO:0098772,molecular function regulator activity|GO:0030295,protein kinase activator activity|GO:0043539,protein serine/threonine kinase activator activity|GO:0…	hsa04140,Autophagy - animal|hsa04136,Autophagy - other|hsa04714,Thermogenesis|hsa04150,mTOR signaling pathway|hsa04151,PI3K-Akt signaling pathway			http://www.uniprot.org/uniprot/Q9BVC4	False
Q9BW92	0	0	Q9BW92	TARS2	GO:0006435,threonyl-tRNA aminoacylation|GO:0044238,primary metabolic process|GO:0070159,mitochondrial threonyl-tRNA aminoacylation|GO:0016070,RNA metabolic process|GO:0019752,carboxylic acid metabolic process|GO:0090304,nucleic acid metabolic process|GO:0044249,cellular biosynthetic process|GO:0034641,cellular nitrogen compound metabolic process|GO:0006807,nitrogen compound metabolic process|GO:0…	GO:0005737,cytoplasm|GO:0043231,intracellular membrane-bounded organelle|GO:0043233,organelle lumen|GO:0044464,obsolete cell part|GO:0044444,obsolete cytoplasmic part|GO:0031974,membrane-enclosed lumen|GO:0005622,intracellular anatomical structure|GO:0044446,obsolete intracellular organelle part|GO:0070013,intracellular organelle lumen|GO:0043229,intracellular organelle|GO:0005739,mitochondrion|G…	GO:0035639,purine ribonucleoside triphosphate binding|GO:0005488,binding|GO:0000166,nucleotide binding|GO:1901363,heterocyclic compound binding|GO:1901265,nucleoside phosphate binding|GO:0001882,nucleoside binding|GO:0043168,anion binding|GO:0004812,aminoacyl-tRNA ligase activity|GO:0043167,ion binding|GO:0001883,purine nucleoside binding|GO:0032549,ribonucleoside binding|GO:0017076,purine nucleo…	hsa00970,Aminoacyl-tRNA biosynthesis			http://www.uniprot.org/uniprot/Q9BW92	False
Q9BWH6	0.333632	-1.58367	Q9BWH6	RPAP1	GO:0032774,RNA biosynthetic process|GO:0090304,nucleic acid metabolic process|GO:0044249,cellular biosynthetic process|GO:0034641,cellular nitrogen compound metabolic process|GO:0006807,nitrogen compound metabolic process|GO:0034645,obsolete cellular macromolecule biosynthetic process|GO:1901362,organic cyclic compound biosynthetic process|GO:1901360,organic cyclic compound metabolic process|GO:0…	GO:0043231,intracellular membrane-bounded organelle|GO:0005634,nucleus|GO:0044464,obsolete cell part|GO:0005623,obsolete cell|GO:0005622,intracellular anatomical structure|GO:0043229,intracellular organelle|GO:0044424,obsolete intracellular part|GO:0043227,membrane-bounded organelle|GO:0043226,organelle|GO:0032991,protein-containing complex|GO:0030880,RNA polymerase complex|GO:0061695,transferase…	GO:0016779,nucleotidyltransferase activity|GO:0005515,protein binding|GO:0016772,transferase activity, transferring phosphorus-containing groups|GO:0034062,5'-3' RNA polymerase activity|GO:0003824,catalytic activity|GO:0016740,transferase activity|GO:0005488,binding|GO:0003676,nucleic acid binding|GO:0003677,DNA binding|GO:0003899,DNA-directed 5'-3' RNA polymerase activity|GO:0097159,organic cycl…				http://www.uniprot.org/uniprot/Q9BWH6	False
Q9C0E2	0.171922	-2.54017	Q9C0E2	XPO4	GO:0033157,regulation of intracellular protein transport|GO:0051169,nuclear transport|GO:0051168,nuclear export|GO:0032388,positive regulation of intracellular transport|GO:0060341,regulation of cellular localization|GO:0006611,protein export from nucleus|GO:1903651,obsolete positive regulation of cytoplasmic transport|GO:0032386,regulation of intracellular transport|GO:1903827,regulation of cell…	GO:0005737,cytoplasm|GO:0044446,obsolete intracellular organelle part|GO:0043231,intracellular membrane-bounded organelle|GO:0031981,nuclear lumen|GO:0043233,organelle lumen|GO:0005634,nucleus|GO:0044464,obsolete cell part|GO:0031974,membrane-enclosed lumen|GO:0005622,intracellular anatomical structure|GO:0005654,nucleoplasm|GO:0070013,intracellular organelle lumen|GO:0043229,intracellular organe…	GO:0005488,binding|GO:0005515,protein binding|GO:0008565,obsolete protein transporter activity|GO:0022892,substrate-specific transporter activity|GO:0005049,nuclear export signal receptor activity|GO:0005215,transporter activity|GO:0008536,Ran GTPase binding|GO:0019899,enzyme binding|GO:0017016,Ras GTPase binding|GO:0031267,small GTPase binding|GO:0051020,GTPase binding|GO:0015197,peptide transpo…	hsa03013,Nucleocytoplasmic transport			http://www.uniprot.org/uniprot/Q9C0E2	False
Q9H3Q1	4.54852	2.1854	Q9H3Q1	CDC42EP4	GO:0019222,regulation of metabolic process|GO:0008064,regulation of actin polymerization or depolymerization|GO:0060491,regulation of cell projection assembly|GO:0007165,signal transduction|GO:0031344,regulation of cell projection organization|GO:0071840,cellular component organization or biogenesis|GO:0031346,positive regulation of cell projection organization|GO:0051716,cellular response to sti…	GO:0005856,cytoskeleton|GO:0005737,cytoplasm|GO:0015630,microtubule cytoskeleton|GO:0015629,actin cytoskeleton|GO:0043232,intracellular non-membrane-bounded organelle|GO:0044464,obsolete cell part|GO:0016020,membrane|GO:0071944,cell periphery|GO:0005623,obsolete cell|GO:0005622,intracellular anatomical structure|GO:0043229,intracellular organelle|GO:0043228,non-membrane-bounded organelle|GO:00125…	GO:0005488,binding|GO:0019899,enzyme binding|GO:0005515,protein binding|GO:0031267,small GTPase binding|GO:0097159,organic cyclic compound binding|GO:0030234,enzyme regulator activity|GO:0005096,GTPase activator activity|GO:0017048,Rho GTPase binding|GO:1901363,heterocyclic compound binding|GO:0030695,GTPase regulator activity|GO:0051020,GTPase binding|GO:0017049,GTP-Rho binding|GO:0008047,enzyme…				http://www.uniprot.org/uniprot/Q9H3Q1	False
Q9H496	0.46729	-1.09761	Q9H496	TOR1AIP2			GO:0005488,binding|GO:0005515,protein binding				http://www.uniprot.org/uniprot/Q9H496	False
Q9H4G0	0.213903	-2.22497	Q9H4G0	EPB41L1	GO:0006996,organelle organization|GO:0044700,single organism signaling|GO:0007010,cytoskeleton organization|GO:0030029,actin filament-based process|GO:0071840,cellular component organization or biogenesis|GO:0009987,cellular process|GO:0044763,single-organism cellular process|GO:0030866,cortical actin cytoskeleton organization|GO:0030036,actin cytoskeleton organization|GO:1902589,single-organism …	GO:0019898,extrinsic component of membrane|GO:0043229,intracellular organelle|GO:0043228,non-membrane-bounded organelle|GO:0045202,synapse|GO:0043226,organelle|GO:0005856,cytoskeleton|GO:0016020,membrane|GO:0097458,obsolete neuron part|GO:0044456,obsolete synapse part|GO:0098794,postsynapse|GO:0005737,cytoplasm|GO:0014069,postsynaptic density|GO:0005886,plasma membrane|GO:0042995,cell projection|…	GO:0008092,cytoskeletal protein binding|GO:0005198,structural molecule activity|GO:0003779,actin binding|GO:0005488,binding|GO:0005515,protein binding|GO:0005200,structural constituent of cytoskeleton|GO:0045296,cadherin binding|GO:0050839,cell adhesion molecule binding	hsa04530,Tight junction			http://www.uniprot.org/uniprot/Q9H4G0	False
Q9H4L7	0.147696	-2.75929	Q9H4L7	SMARCAD1	GO:0080090,regulation of primary metabolic process|GO:0019222,regulation of metabolic process|GO:2000112,obsolete regulation of cellular macromolecule biosynthetic process|GO:0006476,protein deacetylation|GO:0044281,small molecule metabolic process|GO:1901362,organic cyclic compound biosynthetic process|GO:0071840,cellular component organization or biogenesis|GO:0070932,obsolete histone H3 deacet…	GO:0031974,membrane-enclosed lumen|GO:0043229,intracellular organelle|GO:0043228,non-membrane-bounded organelle|GO:0000785,chromatin|GO:0000228,nuclear chromosome|GO:0043227,membrane-bounded organelle|GO:0043226,organelle|GO:0034399,nuclear periphery|GO:0031981,nuclear lumen|GO:0005634,nucleus|GO:0005654,nucleoplasm|GO:0044454,obsolete nuclear chromosome part|GO:0005657,replication fork|GO:001636…	GO:0035639,purine ribonucleoside triphosphate binding|GO:0005488,binding|GO:0003676,nucleic acid binding|GO:0003677,DNA binding|GO:0043167,ion binding|GO:1901363,heterocyclic compound binding|GO:1901265,nucleoside phosphate binding|GO:0001882,nucleoside binding|GO:0043168,anion binding|GO:0000166,nucleotide binding|GO:0001883,purine nucleoside binding|GO:0032549,ribonucleoside binding|GO:0017076,…	hsa04550,Signaling pathways regulating pluripotency of stem cells			http://www.uniprot.org/uniprot/Q9H4L7	False
Q9H4Z3	0.108043	-3.21032	Q9H4Z3	PCIF1	GO:0009892,negative regulation of metabolic process|GO:0080090,regulation of primary metabolic process|GO:0019222,regulation of metabolic process|GO:0016311,dephosphorylation|GO:0010921,regulation of phosphatase activity|GO:0010923,negative regulation of phosphatase activity|GO:0031323,regulation of cellular metabolic process|GO:0044092,negative regulation of molecular function|GO:0019220,regulat…	GO:0031974,membrane-enclosed lumen|GO:0043229,intracellular organelle|GO:0043228,non-membrane-bounded organelle|GO:0043227,membrane-bounded organelle|GO:0043226,organelle|GO:0005856,cytoskeleton|GO:0045171,intercellular bridge|GO:0031981,nuclear lumen|GO:0005634,nucleus|GO:0005654,nucleoplasm|GO:0015630,microtubule cytoskeleton|GO:0043231,intracellular membrane-bounded organelle|GO:0043232,intrac…	GO:0008174,mRNA methyltransferase activity|GO:0019899,enzyme binding|GO:0008144,obsolete drug binding|GO:0005488,binding|GO:0008168,methyltransferase activity|GO:1901681,sulfur compound binding|GO:0050662,obsolete coenzyme binding|GO:0070063,RNA polymerase binding|GO:0001098,basal transcription machinery binding|GO:0001099,basal RNA polymerase II transcription machinery binding|GO:0016740,transfe…				http://www.uniprot.org/uniprot/Q9H4Z3	False
Q9H7D0	0.616404	-0.698051	Q9H7D0	DOCK5	GO:0009893,positive regulation of metabolic process|GO:0019222,regulation of metabolic process|GO:0023052,signaling|GO:0007165,signal transduction|GO:0035556,intracellular signal transduction|GO:0043087,regulation of GTPase activity|GO:0050789,regulation of biological process|GO:0044699,single-organism process|GO:0051716,cellular response to stimulus|GO:0043547,positive regulation of GTPase activ…	GO:0005737,cytoplasm|GO:0044464,obsolete cell part|GO:0005623,obsolete cell|GO:0005622,intracellular anatomical structure|GO:0044424,obsolete intracellular part|GO:0005829,cytosol|GO:0016020,membrane|GO:0044444,obsolete cytoplasmic part|GO:0071944,cell periphery|GO:0005886,plasma membrane|GO:0015629,actin cytoskeleton|GO:0043229,intracellular organelle|GO:0043228,non-membrane-bounded organelle|GO…	GO:0098772,molecular function regulator activity|GO:0005085,guanyl-nucleotide exchange factor activity|GO:0005488,binding|GO:0005515,protein binding|GO:0019899,enzyme binding|GO:0051020,GTPase binding|GO:0030234,enzyme regulator activity|GO:0005096,GTPase activator activity|GO:0030695,GTPase regulator activity|GO:0008047,enzyme activator activity|GO:0060589,nucleoside-triphosphatase regulator act…				http://www.uniprot.org/uniprot/Q9H7D0	False
Q9H9Y2	0	0	Q9H9Y2	RPF1	GO:0022607,cellular component assembly|GO:0043933,protein-containing complex organization|GO:0034622,cellular protein-containing complex assembly|GO:0090304,nucleic acid metabolic process|GO:0034641,cellular nitrogen compound metabolic process|GO:0006807,nitrogen compound metabolic process|GO:0000470,maturation of LSU-rRNA|GO:0034660,ncRNA metabolic process|GO:0071840,cellular component organizat…	GO:0030687,preribosome, large subunit precursor|GO:0031974,membrane-enclosed lumen|GO:0030684,preribosome|GO:0043229,intracellular organelle|GO:0043228,non-membrane-bounded organelle|GO:0043227,membrane-bounded organelle|GO:0043226,organelle|GO:0031981,nuclear lumen|GO:0005730,nucleolus|GO:0005634,nucleus|GO:0030529,intracellular ribonucleoprotein complex|GO:0032991,protein-containing complex|GO:…	GO:0042134,rRNA primary transcript binding|GO:0005515,protein binding|GO:0097159,organic cyclic compound binding|GO:0044822,poly(A) RNA binding|GO:0019843,rRNA binding|GO:0003723,RNA binding|GO:0003676,nucleic acid binding|GO:1901363,heterocyclic compound binding|GO:0005488,binding				http://www.uniprot.org/uniprot/Q9H9Y2	False
Q9H9Y6	0.200513	-2.31823	Q9H9Y6	POLR1B	GO:0009892,negative regulation of metabolic process|GO:0032774,RNA biosynthetic process|GO:0019222,regulation of metabolic process|GO:0071704,organic substance metabolic process|GO:0017126,nucleologenesis|GO:0090304,nucleic acid metabolic process|GO:0044249,cellular biosynthetic process|GO:0010629,negative regulation of gene expression|GO:0006807,nitrogen compound metabolic process|GO:0034645,obs…	GO:0030880,RNA polymerase complex|GO:0044464,obsolete cell part|GO:0031974,membrane-enclosed lumen|GO:0043229,intracellular organelle|GO:0043228,non-membrane-bounded organelle|GO:0043227,membrane-bounded organelle|GO:0043226,organelle|GO:0005737,cytoplasm|GO:0005736,RNA polymerase I complex|GO:0031981,nuclear lumen|GO:0005730,nucleolus|GO:0005634,nucleus|GO:0055029,nuclear DNA-directed RNA polyme…	GO:0005488,binding|GO:0043169,cation binding|GO:0016779,nucleotidyltransferase activity|GO:0003676,nucleic acid binding|GO:0097367,carbohydrate derivative binding|GO:0016772,transferase activity, transferring phosphorus-containing groups|GO:0032549,ribonucleoside binding|GO:0097159,organic cyclic compound binding|GO:0034062,5'-3' RNA polymerase activity|GO:0043167,ion binding|GO:0036094,small mol…	hsa03020,RNA polymerase			http://www.uniprot.org/uniprot/Q9H9Y6	False
Q9HCE0	0	0	Q9HCE0	EPG5	GO:0009991,response to extracellular stimulus|GO:0008152,metabolic process|GO:0006950,response to stress|GO:0051649,establishment of localization in cell|GO:0016236,macroautophagy|GO:0061025,membrane fusion|GO:0061024,membrane organization|GO:0071496,cellular response to external stimulus|GO:0042594,response to starvation|GO:0044699,single-organism process|GO:0044712,single-organism catabolic pro…	GO:0005737,cytoplasm|GO:0044464,obsolete cell part|GO:0005623,obsolete cell|GO:0005622,intracellular anatomical structure|GO:0044424,obsolete intracellular part|GO:0000323,lytic vacuole|GO:0043231,intracellular membrane-bounded organelle|GO:0005773,vacuole|GO:0044444,obsolete cytoplasmic part|GO:0005764,lysosome|GO:0043229,intracellular organelle|GO:0048471,perinuclear region of cytoplasm|GO:0043…	GO:0005488,binding|GO:0005515,protein binding	hsa04140,Autophagy - animal			http://www.uniprot.org/uniprot/Q9HCE0	False
Q9NS87	0	0	Q9NS87	KIF15	GO:0007599,hemostasis|GO:0007596,blood coagulation|GO:1903047,mitotic cell cycle process|GO:0006928,obsolete movement of cell or subcellular component|GO:0022402,cell cycle process|GO:0048002,antigen processing and presentation of peptide antigen|GO:0007067,mitotic nuclear division|GO:0044699,single-organism process|GO:0019886,antigen processing and presentation of exogenous peptide antigen via M…	GO:0043229,intracellular organelle|GO:0043228,non-membrane-bounded organelle|GO:0005871,kinesin complex|GO:0005873,plus-end kinesin complex|GO:0005874,microtubule|GO:0043226,organelle|GO:0005856,cytoskeleton|GO:0005819,spindle|GO:0005813,centrosome|GO:0016020,membrane|GO:0005815,microtubule organizing center|GO:0044430,obsolete cytoskeletal part|GO:0005875,microtubule associated complex|GO:000573…	GO:0016887,ATP hydrolysis activity|GO:0035639,purine ribonucleoside triphosphate binding|GO:0044877,protein-containing complex binding|GO:0005488,binding|GO:0003676,nucleic acid binding|GO:0003677,DNA binding|GO:0043167,ion binding|GO:1901363,heterocyclic compound binding|GO:0001883,purine nucleoside binding|GO:0001882,nucleoside binding|GO:0043168,anion binding|GO:0000166,nucleotide binding|GO:1…	hsa04814,unkown			http://www.uniprot.org/uniprot/Q9NS87	False
Q9NSC5	0.248383	-2.00936	Q9NSC5	HOMER3	GO:0008104,protein localization|GO:0051049,regulation of transport|GO:0051649,establishment of localization in cell|GO:0023052,signaling|GO:0007165,signal transduction|GO:0007166,cell surface receptor signaling pathway|GO:0007154,cell communication|GO:0050789,regulation of biological process|GO:0043269,regulation of monoatomic ion transport|GO:0051716,cellular response to stimulus|GO:0051234,esta…	GO:0098590,plasma membrane region|GO:0071944,cell periphery|GO:0045202,synapse|GO:0030054,cell junction|GO:0097060,synaptic membrane|GO:0098805,whole membrane|GO:0016020,membrane|GO:0045178,basal part of cell|GO:0097458,obsolete neuron part|GO:0044456,obsolete synapse part|GO:0044459,obsolete plasma membrane part|GO:0005737,cytoplasm|GO:0098589,membrane region|GO:0045211,postsynaptic membrane|GO:…	GO:0008022,obsolete protein C-terminus binding|GO:0035256,G protein-coupled glutamate receptor binding|GO:0035254,glutamate receptor binding|GO:0019904,protein domain specific binding|GO:0005515,protein binding|GO:0001664,G protein-coupled receptor binding|GO:0005102,signaling receptor binding|GO:0005488,binding|GO:0042802,identical protein binding	hsa04724,Glutamatergic synapse|hsa04068,FoxO signaling pathway			http://www.uniprot.org/uniprot/Q9NSC5	False
Q9NVE7	0.303296	-1.7212	Q9NVE7	PANK4	GO:0055086,nucleobase-containing small molecule metabolic process|GO:0015936,coenzyme A metabolic process|GO:0015937,coenzyme A biosynthetic process|GO:0006732,obsolete coenzyme metabolic process|GO:0016310,phosphorylation|GO:0044249,cellular biosynthetic process|GO:0034641,cellular nitrogen compound metabolic process|GO:0009165,nucleotide biosynthetic process|GO:0009108,obsolete coenzyme biosynt…	GO:0005737,cytoplasm|GO:0044464,obsolete cell part|GO:0005623,obsolete cell|GO:0005622,intracellular anatomical structure|GO:0044424,obsolete intracellular part|GO:0043231,intracellular membrane-bounded organelle|GO:0005634,nucleus|GO:0043229,intracellular organelle|GO:0043226,organelle|GO:0044444,obsolete cytoplasmic part|GO:0043227,membrane-bounded organelle|GO:0005829,cytosol|GO:0110165,cellul…	GO:0035639,purine ribonucleoside triphosphate binding|GO:0005488,binding|GO:0043167,ion binding|GO:1901363,heterocyclic compound binding|GO:1901265,nucleoside phosphate binding|GO:0001882,nucleoside binding|GO:0043168,anion binding|GO:0000166,nucleotide binding|GO:0016740,transferase activity|GO:0001883,purine nucleoside binding|GO:0032549,ribonucleoside binding|GO:0017076,purine nucleotide bindi…	hsa01100,Metabolic pathways|hsa00770,Pantothenate and CoA biosynthesis			http://www.uniprot.org/uniprot/Q9NVE7	False
Q9NWZ5	0.536363	-0.898719	Q9NWZ5	UCKL1	GO:0009218,pyrimidine ribonucleotide metabolic process|GO:0009165,nucleotide biosynthetic process|GO:0009163,nucleoside biosynthetic process|GO:0009161,ribonucleoside monophosphate metabolic process|GO:0046134,pyrimidine nucleoside biosynthetic process|GO:1901362,organic cyclic compound biosynthetic process|GO:0046131,pyrimidine ribonucleoside metabolic process|GO:1901360,organic cyclic compound …	GO:0005737,cytoplasm|GO:0043231,intracellular membrane-bounded organelle|GO:0005634,nucleus|GO:0044464,obsolete cell part|GO:0005623,obsolete cell|GO:0005622,intracellular anatomical structure|GO:0043229,intracellular organelle|GO:0044424,obsolete intracellular part|GO:0043227,membrane-bounded organelle|GO:0043226,organelle|GO:0005829,cytosol|GO:0044444,obsolete cytoplasmic part|GO:0110165,cellul…	GO:0019206,nucleoside kinase activity|GO:0019205,nucleobase-containing compound kinase activity|GO:0035639,purine ribonucleoside triphosphate binding|GO:0005488,binding|GO:0043167,ion binding|GO:1901363,heterocyclic compound binding|GO:1901265,nucleoside phosphate binding|GO:0001882,nucleoside binding|GO:0043168,anion binding|GO:0000166,nucleotide binding|GO:0016740,transferase activity|GO:000188…	hsa00983,Drug metabolism - other enzymes|hsa01232,unkown|hsa01100,Metabolic pathways|hsa00240,Pyrimidine metabolism			http://www.uniprot.org/uniprot/Q9NWZ5	False
Q9NXE8	999	9.96434	Q9NXE8	CWC25	GO:0090304,nucleic acid metabolic process|GO:0034641,cellular nitrogen compound metabolic process|GO:0006807,nitrogen compound metabolic process|GO:0044237,cellular metabolic process|GO:1901360,organic cyclic compound metabolic process|GO:0006139,nucleobase-containing compound metabolic process|GO:0044260,obsolete cellular macromolecule metabolic process|GO:0071704,organic substance metabolic pro…	GO:0016607,nuclear speck|GO:0044446,obsolete intracellular organelle part|GO:0016604,nuclear body|GO:0043231,intracellular membrane-bounded organelle|GO:0031981,nuclear lumen|GO:0043233,organelle lumen|GO:0005634,nucleus|GO:0044464,obsolete cell part|GO:0031974,membrane-enclosed lumen|GO:0005622,intracellular anatomical structure|GO:0005654,nucleoplasm|GO:0070013,intracellular organelle lumen|GO:…	GO:0005488,binding|GO:0005515,protein binding				http://www.uniprot.org/uniprot/Q9NXE8	False
Q9NXR7	0.636606	-0.651528	Q9NXR7	BABAM2	GO:0044238,primary metabolic process|GO:0080090,regulation of primary metabolic process|GO:0019222,regulation of metabolic process|GO:0043933,protein-containing complex organization|GO:0009314,response to radiation|GO:0031325,positive regulation of cellular metabolic process|GO:0048584,positive regulation of response to stimulus|GO:0031323,regulation of cellular metabolic process|GO:0090304,nucle…	GO:0043229,intracellular organelle|GO:0005623,obsolete cell|GO:0043227,membrane-bounded organelle|GO:0043226,organelle|GO:0005737,cytoplasm|GO:0005634,nucleus|GO:0070552,BRISC complex|GO:0070531,BRCA1-A complex|GO:1902494,catalytic complex|GO:1990234,transferase complex|GO:0043234,protein complex|GO:0032991,protein-containing complex|GO:0043231,intracellular membrane-bounded organelle|GO:0044464,…	GO:0005126,cytokine receptor binding|GO:0032813,tumor necrosis factor receptor superfamily binding|GO:0042277,peptide binding|GO:0005048,signal sequence binding|GO:0000268,peroxisome targeting sequence binding|GO:0033218,amide binding|GO:0032182,ubiquitin-like protein binding|GO:0005164,tumor necrosis factor receptor binding|GO:0043130,ubiquitin binding|GO:0005488,binding|GO:0005515,protein bindi…	hsa03440,Homologous recombination			http://www.uniprot.org/uniprot/Q9NXR7	False
Q9NZJ0	0.241073	-2.05246	Q9NZJ0	DTL	GO:0044238,primary metabolic process|GO:0006950,response to stress|GO:0009314,response to radiation|GO:0090304,nucleic acid metabolic process|GO:0044257,cellular protein catabolic process|GO:0034641,cellular nitrogen compound metabolic process|GO:0006807,nitrogen compound metabolic process|GO:0042769,obsolete DNA damage response, detection of DNA damage|GO:0034645,obsolete cellular macromolecule …	GO:0016020,membrane|GO:0031974,membrane-enclosed lumen|GO:0031975,envelope|GO:0043229,intracellular organelle|GO:0043228,non-membrane-bounded organelle|GO:0043227,membrane-bounded organelle|GO:0043226,organelle|GO:0005856,cytoskeleton|GO:0031090,organelle membrane|GO:0031981,nuclear lumen|GO:0005730,nucleolus|GO:0005813,centrosome|GO:0005634,nucleus|GO:0005635,nuclear envelope|GO:0005815,microtub…	GO:0019787,ubiquitin-like protein transferase activity|GO:0003824,catalytic activity|GO:0016740,transferase activity|GO:0005488,binding|GO:0005515,protein binding|GO:0004842,ubiquitin-protein transferase activity|GO:0140096,catalytic activity, acting on a protein|GO:0030674,protein-macromolecule adaptor activity|GO:0060090,molecular adaptor activity|GO:0016755,aminoacyltransferase activity|GO:001…				http://www.uniprot.org/uniprot/Q9NZJ0	False
Q9UBD5	0	0	Q9UBD5	ORC3	GO:0044238,primary metabolic process|GO:0000082,G1/S transition of mitotic cell cycle|GO:1903047,mitotic cell cycle process|GO:0090304,nucleic acid metabolic process|GO:0044249,cellular biosynthetic process|GO:0044772,mitotic cell cycle phase transition|GO:0006807,nitrogen compound metabolic process|GO:0022402,cell cycle process|GO:0034645,obsolete cellular macromolecule biosynthetic process|GO:1…	GO:0031974,membrane-enclosed lumen|GO:0043229,intracellular organelle|GO:0043228,non-membrane-bounded organelle|GO:0000228,nuclear chromosome|GO:0043227,membrane-bounded organelle|GO:0043226,organelle|GO:0000808,origin recognition complex|GO:0005634,nucleus|GO:0005654,nucleoplasm|GO:0044454,obsolete nuclear chromosome part|GO:0005694,chromosome|GO:0043231,intracellular membrane-bounded organelle|…	GO:0043565,sequence-specific DNA binding|GO:0003676,nucleic acid binding|GO:0097159,organic cyclic compound binding|GO:0003688,DNA replication origin binding|GO:0005488,binding|GO:0005515,protein binding|GO:0003677,DNA binding|GO:1901363,heterocyclic compound binding|GO:1990837,sequence-specific double-stranded DNA binding|GO:0003690,double-stranded DNA binding	hsa04110,Cell cycle			http://www.uniprot.org/uniprot/Q9UBD5	False
Q9UIU6	0	0	Q9UIU6	SIX4	GO:0008104,protein localization|GO:2000736,regulation of stem cell differentiation|GO:0080090,regulation of primary metabolic process|GO:0019222,regulation of metabolic process|GO:0008582,regulation of synaptic assembly at neuromuscular junction|GO:0001657,ureteric bud development|GO:0048468,cell development|GO:0008584,male gonad development|GO:0001501,skeletal system development|GO:0043523,regul…	GO:0005737,cytoplasm|GO:0043231,intracellular membrane-bounded organelle|GO:0005634,nucleus|GO:0044464,obsolete cell part|GO:0005623,obsolete cell|GO:0005622,intracellular anatomical structure|GO:0043229,intracellular organelle|GO:0044424,obsolete intracellular part|GO:0043227,membrane-bounded organelle|GO:0043226,organelle|GO:0032991,protein-containing complex|GO:0005667,transcription regulator …	GO:0001012,RNA polymerase II regulatory region DNA binding|GO:0001159,core promoter proximal region DNA binding|GO:0001077,transcriptional activator activity, RNA polymerase II core promoter proximal region sequence-specific binding|GO:0001071,nucleic acid binding transcription factor activity|GO:0003676,nucleic acid binding|GO:0003677,DNA binding|GO:1901363,heterocyclic compound binding|GO:00435…	hsa05202,Transcriptional misregulation in cancer			http://www.uniprot.org/uniprot/Q9UIU6	True
Q9UJ83	0	0	Q9UJ83	HACL1	GO:0034440,lipid oxidation|GO:0006631,fatty acid metabolic process|GO:0022607,cellular component assembly|GO:0070271,obsolete protein complex biogenesis|GO:0043933,protein-containing complex organization|GO:0019752,carboxylic acid metabolic process|GO:0044248,cellular catabolic process|GO:0009062,fatty acid catabolic process|GO:0044281,small molecule metabolic process|GO:0044282,small molecule ca…	GO:0005782,peroxisomal matrix|GO:0031974,membrane-enclosed lumen|GO:0042579,microbody|GO:0043229,intracellular organelle|GO:0043227,membrane-bounded organelle|GO:0043226,organelle|GO:0005737,cytoplasm|GO:0044446,obsolete intracellular organelle part|GO:0005777,peroxisome|GO:0031907,microbody lumen|GO:0044439,obsolete peroxisomal part|GO:0044438,obsolete microbody part|GO:0043231,intracellular mem…	GO:1901681,sulfur compound binding|GO:0043168,anion binding|GO:0000287,magnesium ion binding|GO:0043169,cation binding|GO:0097159,organic cyclic compound binding|GO:0016829,lyase activity|GO:0030976,thiamine pyrophosphate binding|GO:0016830,carbon-carbon lyase activity|GO:0019842,vitamin binding|GO:0043167,ion binding|GO:0050662,obsolete coenzyme binding|GO:0003824,catalytic activity|GO:0048037,o…	hsa04146,Peroxisome			http://www.uniprot.org/uniprot/Q9UJ83	False
Q9Y248	1.50662	0.591311	Q9Y248	GINS2	GO:0071103,DNA conformation change|GO:1902315,nuclear cell cycle DNA replication initiation|GO:0006139,nucleobase-containing compound metabolic process|GO:1903047,mitotic cell cycle process|GO:0090304,nucleic acid metabolic process|GO:0044249,cellular biosynthetic process|GO:0034641,cellular nitrogen compound metabolic process|GO:0006807,nitrogen compound metabolic process|GO:0022402,cell cycle p…	GO:0044464,obsolete cell part|GO:0031974,membrane-enclosed lumen|GO:0043229,intracellular organelle|GO:0043228,non-membrane-bounded organelle|GO:0031261,DNA replication preinitiation complex|GO:0000228,nuclear chromosome|GO:0043227,membrane-bounded organelle|GO:0043226,organelle|GO:0031981,nuclear lumen|GO:0005634,nucleus|GO:0005654,nucleoplasm|GO:0044454,obsolete nuclear chromosome part|GO:00056…	GO:0016787,hydrolase activity|GO:0016818,hydrolase activity, acting on acid anhydrides, in phosphorus-containing anhydrides|GO:0003824,catalytic activity|GO:0017111,ribonucleoside triphosphate phosphatase activity|GO:0016817,hydrolase activity, acting on acid anhydrides|GO:0004386,helicase activity|GO:0016462,pyrophosphatase activity|GO:0005488,binding|GO:0005515,protein binding|GO:0003678,DNA he…				http://www.uniprot.org/uniprot/Q9Y248	False
Q9Y2L9	0	0	Q9Y2L9	LRCH1	GO:0044700,single organism signaling|GO:0051716,cellular response to stimulus|GO:0050896,response to stimulus|GO:0009987,cellular process|GO:0050794,regulation of cellular process|GO:0065007,biological regulation|GO:0007165,signal transduction|GO:0007154,cell communication|GO:0023052,signaling|GO:0050789,regulation of biological process|GO:0044699,single-organism process|GO:0006928,obsolete movem…	GO:0016020,membrane|GO:0044464,obsolete cell part|GO:0005623,obsolete cell|GO:0071944,cell periphery|GO:0005886,plasma membrane|GO:0005737,cytoplasm|GO:0044424,obsolete intracellular part|GO:0005622,intracellular anatomical structure|GO:0110165,cellular anatomical entity	GO:0005488,binding|GO:0005515,protein binding				http://www.uniprot.org/uniprot/Q9Y2L9	False
Q9Y343	0.650108	-0.621248	Q9Y343	SNX24	GO:0033036,macromolecule localization|GO:0008104,protein localization|GO:0006810,transport|GO:0045184,establishment of protein localization|GO:0071702,organic substance transport|GO:0015031,protein transport|GO:0051234,establishment of localization|GO:0051179,localization|GO:0042886,amide transport|GO:0071705,nitrogen compound transport|GO:0015833,peptide transport|GO:0070727,cellular macromolecu…	GO:0043229,intracellular organelle|GO:0043227,membrane-bounded organelle|GO:0043226,organelle|GO:0005737,cytoplasm|GO:0031982,vesicle|GO:0016023,cytoplasmic, membrane-bounded vesicle|GO:0031410,cytoplasmic vesicle|GO:0016020,membrane|GO:0031988,membrane-bounded vesicle|GO:0044433,obsolete cytoplasmic vesicle part|GO:0030659,cytoplasmic vesicle membrane|GO:0012506,vesicle membrane|GO:0031090,organ…	GO:0043168,anion binding|GO:0070273,phosphatidylinositol-4-phosphate binding|GO:0010314,phosphatidylinositol-5-phosphate binding|GO:0035091,phosphatidylinositol binding|GO:0005543,phospholipid binding|GO:0032266,phosphatidylinositol-3-phosphate binding|GO:0043167,ion binding|GO:0005488,binding|GO:0008289,lipid binding|GO:1901981,phosphatidylinositol phosphate binding|GO:0005515,protein binding				http://www.uniprot.org/uniprot/Q9Y343	False
Q9Y3C0	2.2434	1.16568	Q9Y3C0	WASHC3	GO:0033036,macromolecule localization|GO:0008104,protein localization|GO:0006810,transport|GO:0045184,establishment of protein localization|GO:0071702,organic substance transport|GO:0015031,protein transport|GO:0051234,establishment of localization|GO:0051179,localization|GO:0042886,amide transport|GO:0071705,nitrogen compound transport|GO:0015833,peptide transport|GO:0022607,cellular component a…	GO:0005856,cytoskeleton|GO:0043234,protein complex|GO:0005622,intracellular anatomical structure|GO:0032991,protein-containing complex|GO:0015629,actin cytoskeleton|GO:0043232,intracellular non-membrane-bounded organelle|GO:0043227,membrane-bounded organelle|GO:0044464,obsolete cell part|GO:0044444,obsolete cytoplasmic part|GO:0005623,obsolete cell|GO:0043226,organelle|GO:0043229,intracellular or…	GO:0005488,binding|GO:0005515,protein binding	hsa04144,Endocytosis			http://www.uniprot.org/uniprot/Q9Y3C0	False
Q9Y3E2	4.47364	2.16145	Q9Y3E2	BOLA1	GO:0080090,regulation of primary metabolic process|GO:0019222,regulation of metabolic process|GO:0031326,regulation of cellular biosynthetic process|GO:0031323,regulation of cellular metabolic process|GO:0090304,nucleic acid metabolic process|GO:0044249,cellular biosynthetic process|GO:0034641,cellular nitrogen compound metabolic process|GO:0006807,nitrogen compound metabolic process|GO:0034645,o…	GO:0005737,cytoplasm|GO:0043231,intracellular membrane-bounded organelle|GO:0044464,obsolete cell part|GO:0043229,intracellular organelle|GO:0005739,mitochondrion|GO:0005622,intracellular anatomical structure|GO:0044444,obsolete cytoplasmic part|GO:0005576,extracellular region|GO:0005623,obsolete cell|GO:0044424,obsolete intracellular part|GO:0043227,membrane-bounded organelle|GO:0043226,organell…	GO:0005488,binding|GO:0005515,protein binding|GO:0003700,DNA-binding transcription factor activity|GO:0001071,nucleic acid binding transcription factor activity|GO:0000981,DNA-binding transcription factor activity, RNA polymerase II-specific|GO:0140110,transcription regulator activity				http://www.uniprot.org/uniprot/Q9Y3E2	False
Q9Y5B6	0.253431	-1.98034	Q9Y5B6	PAXBP1	GO:0006479,protein methylation|GO:0080090,regulation of primary metabolic process|GO:0019222,regulation of metabolic process|GO:2000291,regulation of myoblast proliferation|GO:0031056,obsolete regulation of histone modification|GO:0031058,obsolete positive regulation of histone modification|GO:1901362,organic cyclic compound biosynthetic process|GO:0071840,cellular component organization or bioge…	GO:0005737,cytoplasm|GO:0043231,intracellular membrane-bounded organelle|GO:0005829,cytosol|GO:0044464,obsolete cell part|GO:0044444,obsolete cytoplasmic part|GO:0005623,obsolete cell|GO:0043226,organelle|GO:0043229,intracellular organelle|GO:0044424,obsolete intracellular part|GO:0005622,intracellular anatomical structure|GO:0043227,membrane-bounded organelle|GO:0005634,nucleus|GO:0110165,cellul…	GO:0001012,RNA polymerase II regulatory region DNA binding|GO:0001159,core promoter proximal region DNA binding|GO:0005488,binding|GO:0003676,nucleic acid binding|GO:0003677,DNA binding|GO:0001078,transcriptional repressor activity, RNA polymerase II core promoter proximal region sequence-specific binding|GO:1901363,heterocyclic compound binding|GO:0043565,sequence-specific DNA binding|GO:0000987…				http://www.uniprot.org/uniprot/Q9Y5B6	False
